# Supplementary material for: Estradiol-17β-Induced Changes in the Porcine Endometrial Transcriptome In Vivo
Source: Int J Mol Sci. 2020 Jan 30;21(3):890. doi: 10.3390/ijms21030890 (PMC7037416; doi:10.3390/ijms21030890)
Supplement: Supplementary file 1 [file ijms-21-00890-s001.zip]

Archive with 9 entries (9 files):
- Suppl Fig 1.tif
- Suppl Fig 2.tif
- Suppl Fig 3.tif
- Suppl Fig 4.tif
- Suppl Fig 5.tif
- Suppl Fig 6.tif
- Suppl Fig 7.tif
- SUPPLEMENTARY FIGURE LEGENDS.docx
- Supplementary tables.xlsx
