# Supplementary material for: Estradiol-17β-Induced Changes in the Porcine Endometrial Transcriptome In Vivo
Source: Int J Mol Sci. 2020 Jan 30;21(3):890. doi: 10.3390/ijms21030890 (PMC7037416; doi:10.3390/ijms21030890)
Supplement: Supplementary file 1 [file ijms-21-00890-s001.zip › Supplementary tables.xlsx]

## Sheet: Suppl Tab 1
Supplementary Table S1. - Results of statistical analysis of microarray data performed for endometrial samples collected from gilts receiving 833 ng of E2 / infusion (LIMMA).
Probe ID	Ssc Entrez Gene ID	Ssc Gene symbol	Hsa Entrez Gene ID	Hsa Gene symbol	A	Coef.d-a	t.d-a	p.value.d-a	p.value.adj.d-a	F	F.p.value	Res.d-a	CTRL_9L	CTRL_14L	CTRL_28L	CTRL_46L	CTRL_9P	CTRL_14P	CTRL_28P	CTRL_46P	EX_C_6L	EX_C_22P	EX_C_26P	EX_H_6P	EX_H_22L	EX_H_26L	EX_H_27P	EX_H_30P
A_72_P259402	100520832;100521263;100624628	LOC100520832;LOC100521263;LOC100624628	130120	REG3G	9.2	-2.597	-5.45	5e-05	0.01391	14.97	0.00021	-1	10.9926	9.86135	11.1848	9.53475	9.66657	9.76486	9.79024	10.426	9.53731	10.6765	8.05179	6.1942	8.39912	7.45285	6.85863	8.87337
A_72_P180431	100513220	LOC100513220	10888	GPR83	5.72	-2.211	-8.73	0	0.001067	38.43	0	-1	6.83059	5.84951	7.22612	6.18434	6.0057	6.34945	7.05403	6.72943	6.03215	5.74847	5.90786	4.09203	5.24673	4.27916	3.80784	4.16039
A_72_P409208	100379630	GDF15	9518	GDF15	7.68	-2.109	-8.58	0	0.001067	39.17	0	-1	8.77395	8.78281	9.07272	8.79487	7.84672	8.50171	7.86289	9.17692	7.78203	7.12374	6.67562	6.42396	6.29639	6.83711	6.0855	6.82191
A_72_P000976	100739412	LOC100739412	51380	CSAD	8.38	-2.095	-6.05	2e-05	0.008267	19.23	5e-05	-1	9.2059	9.77203	9.5978	7.86118	9.23005	9.59904	9.10632	8.3347	9.42839	8.76266	8.25009	6.59613	6.35153	7.97693	6.54774	7.49546
A_72_P090236	100153971	LOC100153971	79696	FAM164C	8.68	-1.876	-9.74	0	0.000839	61.06	0	-1	9.46771	9.72324	10.2041	9.22312	9.12856	9.67892	10.322	9.12777	7.68076	7.83626	7.75886	7.55905	7.61413	7.92814	7.97056	7.59413
A_72_P159131	100170128	BAALC	79870	BAALC	6.51	-1.829	-5.03	0.00012	0.021724	12.67	0.0005	-1	7.40657	6.96733	8.35792	6.80115	5.94108	7.58049	7.52935	7.15452	6.43974	6.48191	6.53922	4.21026	5.34632	6.52662	5.06887	5.78802
A_72_P274339			10752	CHL1	6.15	-1.688	-8.02	0	0.001814	32.58	0	-1	7.167	6.20081	6.91839	6.4029	6.13624	7.06141	7.11608	7.03413	6.52197	6.71572	5.72194	5.1677	5.34239	5.0889	4.82127	4.9133
A_72_P128076	100518133	KLHL14	57565	KLHL14	7.97	-1.67	-5.75	3e-05	0.011062	16.81	0.00011	-1	8.76254	8.73862	8.90621	8.30778	8.88594	8.20732	8.70711	8.71185	8.26312	7.7422	7.30251	7.11434	5.44837	7.60745	7.50253	7.24192
A_72_P250987	100511780	CHL1	4897	NRCAM	5.73	-1.64	-6.41	1e-05	0.007043	20.62	4e-05	-1	6.94285	5.76763	6.38637	6.33036	5.52982	6.51018	6.52523	6.72243	5.94986	6.2021	5.26896	4.92502	5.35131	4.53651	3.95269	4.72924
A_72_P137706	397558	UPK3A	7380	UPK3A	11.75	-1.62	-6.17	1e-05	0.007672	19.16	6e-05	-1	12.2655	11.9948	13.0212	11.8331	11.5505	13.0162	12.9162	12.1599	12.3465	11.528	11.7088	10.6839	10.5457	11.1256	10.1932	11.0733
A_72_P109351	396786	SLC9A4	389015	SLC9A4	11.01	-1.607	-4.53	0.00034	0.034981	10.52	0.0012	-1	11.3662	11.509	11.9227	11.4156	10.4298	12.4775	11.6793	11.8234	11.0039	12.2163	10.5314	9.24494	10.4825	10.3414	9.10695	10.6805
A_72_P181831,A_72_P390503,A_72_P489039	100157650	LOC100157650,SLC35F3	148641	SLC35F3	9.33667	-1.577	-5.01	0.000126667	0.021906	15.4167	0.0002	-1	9.94431	10.3252	10.4115	10.1632	9.6684	10.0178	10.3192	9.88853	8.94821	8.77548	8.37957	8.19875	7.81216	8.49339	7.88271	10.188
A_72_P236687	100101921	SLC9A2	6549	SLC9A2	7.7	-1.528	-4.89	0.00016	0.023791	12.11	0.00062	-1	8.3804	8.09357	8.79417	8.61256	6.98158	8.72747	8.28612	8.7154	7.85244	7.9271	6.85992	6.21865	7.4856	6.68268	6.21734	7.37322
A_72_P359568,A_72_P479219	100156914	SLC24A4	123041	SLC24A4	9.135	-1.4465	-6.115	1.5e-05	0.0079695	20.11	4.5e-05	-1	10.3615	9.95794	9.98899	9.6619	9.653	9.31446	9.62487	9.60694	9.21849	8.9338	8.22187	7.53503	7.933	8.56166	8.78422	8.80936
A_72_P157096	100624077	LOC100624077	100271846	ERVV-2	10.87	-1.438	-6.4	1e-05	0.007089	22.42	2e-05	-1	11.8863	11.7004	11.1607	11.2936	12.1909	11.2328	11.2255	11.4507	10.8429	9.98708	10.5623	10.0495	9.29678	10.0921	10.3002	10.6579
A_72_P063551,A_72_P428094	100516489	LOC100516489	150468	CKAP2L	8.5	-1.4195	-4.26	0.00061	0.044591	10.145	0.00147	-1	9.20226	9.21014	10.2127	8.38822	8.23519	9.52567	9.4478	8.97657	8.31845	8.426	7.43019	7.76193	8.43727	6.79372	7.38124	8.27638
A_72_P030786,A_72_P378033,A_72_P394898	100156351	GARNL3	57568	SIPA1L2	6.95	-1.40933	-6.09333	4e-05	0.0108277	19.2233	0.000146667	-1	7.82785	7.63663	8.03249	7.04868	6.96935	7.76494	7.35024	7.61356	6.96452	6.8911	6.46952	5.72975	6.18415	6.41201	5.54643	6.73199
A_72_P273979	100170651	SLC30A2	7780	SLC30A2	7.15	-1.316	-4.13	0.00078	0.049951	8.58	0.00291	-1	8.27759	7.84945	8.08223	6.89608	8.09022	7.28149	8.34858	6.62341	7.811	6.50097	6.84995	6.82025	5.82429	6.6666	5.87215	6.63997
A_72_P022576			348654	GEN1	7.53	-1.309	-5.52	5e-05	0.013146	17.05	0.00011	-1	7.55396	8.25942	8.37264	8.04358	7.75183	8.49655	8.26109	8.29048	6.85125	8.13073	6.36374	6.74982	7.07682	6.45883	6.81848	6.99484
A_72_P146321,A_72_P634012	397083	EGF	1950	EGF	8.395	-1.281	-4.145	0.000745	0.049556	8.665	0.002795	-1	9.20986	8.70556	9.53478	8.47963	8.08065	8.85349	8.96976	9.44172	8.32445	8.50947	8.04909	6.84611	8.27528	7.29374	6.99738	8.72733
A_72_P237352,A_72_P500526,A_72_P677846	"100144508;100511514"	ID4;LOC100511514,ID4	3400	ID4	10.9033	-1.25767	-4.97667	0.000143333	0.022761	13.7467	0.00036	-1	10.974	11.9478	11.4466	11.3385	11.5302	11.6362	11.4074	11.4817	11.291	10.4509	9.83006	11.043	9.92045	9.65714	10.5608	9.88304
A_72_P177751	397680	NR0B1	190	NR0B1	7.54	-1.253	-4.64	0.00027	0.030707	10.84	0.00105	-1	8.32878	8.20417	7.79193	7.51227	8.20989	8.89002	7.6635	7.80218	8.20431	7.11484	6.99374	6.87143	6.42979	6.89647	6.18658	7.60383
A_72_P417959	100524940	LOC100524940	1573	CYP2J2	8.86	-1.222	-4.34	0.0005	0.040485	9.68	0.00173	-1	9.57605	9.61526	9.71651	9.37337	8.09414	10.0288	8.97528	9.59806	9.15712	8.7932	8.07254	8.42108	8.32613	7.92308	7.54811	8.53338
A_72_P139366	100156351;100737408	GARNL3;LOC100737408	57568;84253	GARNL3;SIPA1L2	5.74	-1.177	-6.24	1e-05	0.007614	19.73	5e-05	-1	6.24187	6.45763	6.6663	5.80807	5.73918	6.60628	5.98297	6.23404	5.89825	5.67885	5.26209	4.77538	5.12509	5.26708	4.56456	5.46565
A_72_P002641,A_72_P295324,A_72_P656824	100037285,100624079	LOC100624079,NREP,P311	9315	C5orf13,NREP	9.93333	-1.133	-4.30333	0.00055	0.0425137	9.74	0.00171	-1	10.1598	10.6025	10.0884	10.347	10.2495	11.1314	10.2207	10.4741	10.0045	9.51877	9.76095	9.93931	9.17228	9.0397	8.26814	9.96065
A_72_P109056,A_72_P440976	100156235	CLDN23	137075	CLDN23	7.225	-1.117	-4.625	0.000275	0.031214	13.255	0.0004	-1	7.7697	7.85095	7.68476	8.19387	7.12374	8.25515	6.90965	8.3613	7.09832	6.76456	6.34915	6.72598	6.43473	6.43425	6.53821	7.12523
A_72_P058151	606748	SLC45A2	51151	SLC45A2	7.79	-1.117	-4.53	0.00034	0.034981	10.74	0.00109	-1	8.57559	8.37401	9.03143	7.81859	7.46003	8.67468	8.24808	7.94265	7.69058	7.39661	7.60677	7.06846	6.75004	7.12404	6.80991	7.99308
A_72_P198642,A_72_P235277,A_72_P290629,A_72_P340443,A_72_P619220,A_72_P626862	100154160	,LOC100154160	29968	PSAT1	9.13333	-1.1085	-4.45167	0.000435	0.0373095	10.215	0.00151167	-1	9.73079	9.40024	10.0094	9.1782	8.7965	10.1188	10.0558	9.44228	9.22656	8.84523	8.94584	8.44922	8.52067	8.33647	7.91641	9.19244
A_72_P426994,A_72_P494536		LOC100156982,PRUNE2	158471	PRUNE2	5.745	-1.1025	-5.03	0.000285	0.0264105	13.665	0.000955	-1	5.68863	5.88665	6.80734	6.25079	6.5644	6.15473	5.98732	6.46918	5.41876	5.97507	5.14641	4.63878	5.09673	5.34711	5.35842	5.17775
A_72_P117556,A_72_P336218,A_72_P404668,A_72_P546287,A_72_P677500	100152915	LOC100152915,RIMKLB	57494	RIMKLB	8.506	-1.0478	-5.8	4e-05	0.011976	17.162	0.000152	-1	8.83338	9.02855	9.33648	8.88484	8.11934	9.04027	9.08188	9.10324	8.37999	8.52701	8.34277	7.75257	8.06639	8.02865	7.49284	8.06346
A_72_P340368	100157219	ARNT2	9915	ARNT2	7.99	-1.047	-6.29	1e-05	0.007614	20.22	4e-05	-1	8.61618	8.58391	8.19219	7.98508	8.14501	8.90527	8.222	8.2235	7.8161	8.42736	8.13255	7.15445	7.29329	7.71902	6.92779	7.46627
A_72_P022496	100521874	LOC100521874	153745	FAM71B	5.26	-1.031	-5.81	3e-05	0.010634	17.24	0.0001	-1	5.63844	5.34607	6.09755	5.17178	5.84765	5.36848	5.981	5.50848	5.1957	5.68844	5.30345	4.30793	4.6068	4.91718	4.15773	4.95657
A_72_P052901	100625133;100625226	GTPBP4;LOC100625133	23560	GTPBP4	8.58	-1.029	-4.38	0.00046	0.039635	9.63	0.00177	-1	9.13725	8.86697	9.6793	8.46419	8.73294	8.47219	9.40611	9.19834	8.95035	8.75593	7.85271	7.84289	8.37801	7.80385	7.49236	8.31094
A_72_P165136,A_72_P707963,A_72_P711573	100519855;397073,"100739395;397073","100739483;397073"	ABCG2;LOC100519855,"ABCG2;LOC100739395","ABCG2;LOC100739483"	9429	ABCG2	11.3067	-1.02833	-4.29667	0.000566667	0.043091	9.66667	0.00189667	-1	11.524	12.1852	11.4899	11.3995	10.75	12.371	11.6543	11.9267	11.7964	11.6673	10.9995	10.4544	10.8637	10.8199	10.2297	10.8013
A_72_P288224	100512277	ATP6V1C2	245973	ATP6V1C2	13.93	-1.003	-4.42	0.00042	0.038109	10.43	0.00125	-1	14.6402	14.3138	15.3495	13.667	13.8483	14.4498	14.5853	14.0739	13.522	13.8873	13.6687	12.9467	13.7278	13.1705	13.5464	13.4225
A_72_P130601,A_72_P134106	396944	GLUL	2752	GLUL	8.76	-1.003	-4.5	0.00047	0.037044	12.93	0.00056	-1	8.64781	8.9936	9.51069	9.27031	9.48816	8.62936	10.0435	9.45499	7.96156	8.31434	8.58469	7.98783	8.33755	8.42333	8.2599	8.24981
A_72_P132876,A_72_P359193	100516442	LOC100516442	9215	LARGE	10.14	-0.979	-5.845	3e-05	0.010687	17.33	0.000135	-1	10.7747	10.4155	10.9812	10.4184	10.0791	10.2674	10.542	10.7624	10.1937	10.217	9.85718	9.35507	9.77542	9.72636	9.12743	9.77051
A_72_P027211	100154157	METTL8	79828	METTL8	5.49	-0.958	-4.22	0.00065	0.045869	13.72	0.00033	-1	6.40158	6.04616	5.70343	6.027	6.07077	5.90072	6.06753	5.82563	5.72075	4.50557	4.30496	5.55297	4.82463	4.39798	4.97558	5.48588
A_72_P053741	100512031	LOC100512031	139285	FAM123B	8.55	-0.939	-4.5	0.00036	0.035874	10.48	0.00122	-1	9.15516	8.9101	9.05622	8.70097	8.30407	9.22462	8.50138	9.1651	8.59331	9.4085	8.13733	7.67669	7.9921	8.33998	7.61291	8.06965
A_72_P265607	100156744	LOC100156744	1832	DSP	8.58	-0.929	-5.54	4e-05	0.012897	15.34	0.00019	-1	9.05571	9.06119	8.63101	9.11408	9.02457	8.74739	8.77337	9.0751	8.70106	8.46379	8.59597	8.508	7.7309	8.57315	7.64687	7.57431
A_72_P130306	100155673	RCCD1	91433	RCCD1	10	-0.921	-4.42	0.00042	0.038151	9.99	0.00151	-1	10.7828	10.0269	10.1497	10.1488	11.1914	9.71815	10.5331	10.5323	10.1647	9.75187	9.71361	9.95706	9.23337	9.3864	9.29473	9.45208
A_72_P314478	100520971	WDR64	128025	WDR64	5.65	-0.91	-4.18	0.0007	0.047596	8.82	0.0026	-1	5.11441	6.31039	6.42089	6.07192	5.83516	6.02175	6.20257	6.1332	6.17346	5.20127	5.33653	5.35728	4.49023	5.18442	5.283	5.20272
A_72_P304114	404699	PBD-2	1672	DEFB1	5.29	-0.909	-5.73	3e-05	0.011288	16.41	0.00013	-1	5.89865	5.66424	5.73907	5.06573	5.61476	6.03197	5.79185	5.23824	5.51427	5.53926	4.86602	4.70756	4.80302	4.65614	4.57262	4.86943
A_72_P293754	100512013	ALDOC	230	ALDOC	8.75	-0.907	-5.07	0.00011	0.021189	12.98	0.00044	-1	8.65613	9.64905	9.37432	8.89798	8.82487	9.0521	9.13707	9.38077	8.99258	8.74212	8.2608	8.29172	8.28386	8.12436	7.75725	8.61327
A_72_P659989	396967	GOT1	2805	GOT1	12.21	-0.907	-4.32	0.00052	0.04122	10.76	0.00108	-1	12.8461	13.2216	12.6562	12.0877	12.3835	12.9468	12.3561	12.5408	12.1042	12.0736	11.4811	11.3817	11.7927	11.7623	11.2517	12.4265
A_72_P449712,A_72_P704308	100157067	CBFA2T2	9139	CBFA2T2	6.65	-0.8985	-5.62	4e-05	0.0122355	18.41	8e-05	-1	6.72299	7.35764	7.40467	6.72633	6.58518	7.2071	7.57359	6.99394	6.431	6.2687	6.26318	6.32977	6.33629	6.06206	6.04812	6.08971
A_72_P108001	445002	FST	10468	FST	9.53	-0.894	-4.3	0.00055	0.04216	12.01	0.00064	-1	9.76923	10.0109	9.99869	9.22642	10.1056	10.6107	10.1791	9.8958	8.85867	9.30328	9.08037	9.56653	8.70088	9.37273	8.51419	9.24812
A_72_P201577	100739158	SUCNR1	56670	SUCNR1	7.79	-0.884	-5.3	7e-05	0.016882	14.41	0.00026	-1	8.17242	7.90901	7.96814	8.17812	8.50988	8.18494	8.09416	8.30698	7.56819	8.1387	7.27385	7.14314	7.08247	7.4929	6.85599	7.83317
A_72_P278149,A_72_P474942	100157568	SLC27A3	11000	SLC27A3	9.13	-0.8715	-7.46	0	0.002736	28.63	5e-06	-1	9.37776	9.34853	9.86511	9.47466	9.27468	9.66684	9.56195	9.4029	9.25718	8.83363	8.94508	8.4893	8.58191	8.57975	8.65952	8.81578
A_72_P195237	100628197	DHCR24	1718	DHCR24	8.27	-0.861	-4.44	0.0004	0.037507	11.21	0.00089	-1	8.02914	8.68826	8.90039	8.20707	8.27048	8.84251	8.96408	8.35142	8.31796	8.87961	8.47227	7.6634	7.64203	8.09957	7.04529	7.90516
A_72_P487703	100514730	LOC100514730	286046	XKR6	6.64	-0.851	-5.06	0.00011	0.021486	12.8	0.00047	-1	7.26352	7.12495	7.34432	6.53673	6.57461	7.07692	7.23704	6.61805	6.3011	6.78207	6.78559	5.96028	6.12269	6.32937	5.76706	6.42788
A_72_P006851	100517459	ENC1	8507	ENC1	7.17	-0.85	-4.67	0.00025	0.029768	14.19	0.00028	-1	7.54182	7.26054	7.90983	7.0926	6.90426	7.56202	7.71644	7.1817	7.65291	7.7241	7.41062	6.99384	6.37034	6.89985	6.04719	6.41916
A_72_P055756	100523290	LOC100523290	26999	CYFIP2	10.21	-0.835	-5.01	0.00013	0.021997	12.68	0.00049	-1	10.5404	10.1866	10.9113	10.2063	10.1685	10.7745	10.8129	10.4975	10.3046	10.3941	10.182	9.58785	9.93078	9.98434	9.06384	9.81884
A_72_P119651,A_72_P194822,A_72_P244592,A_72_P663261	100620920;397481,397481	ATP1A1;LOC100620920,ATP1A1	476	ATP1A1	10.2875	-0.8165	-5.8975	0.0001375	0.0155633	18.5075	0.0005275	-1	10.6393	10.8097	10.8478	10.5003	10.5142	10.3895	10.5925	10.5975	10.3459	10.5014	9.90507	9.87917	9.67612	9.82604	9.73045	9.86281
A_72_P201952	100152841	LOC100152841	51310	SLC22A17	12.54	-0.806	-5.27	7e-05	0.01725	19.14	6e-05	-1	12.8679	12.9074	12.8602	13.0683	13.3956	12.8134	12.6476	13.0649	12.4859	11.9944	11.776	12.3851	11.7593	12.1044	11.9608	12.5261
A_72_P370743	100621509	LOC100621509	219738	C10orf35	8.7	-0.801	-5.52	5e-05	0.013146	15.3	0.00019	-1	9.04616	9.0503	9.16852	8.57779	9.16644	9.12387	9.15566	8.65415	8.90287	8.49989	8.85909	8.47637	7.84704	8.27732	7.87525	8.48475
A_72_P008181	100156429	RGMA	56963	RGMA	12.5	-0.801	-4.18	0.0007	0.047789	9.69	0.00173	-1	12.9004	13.4373	12.425	12.6097	13.5211	12.9055	12.5357	12.6132	12.2488	12.5448	11.9887	12.1258	12.1892	12.3326	11.5895	12.1018
A_72_P262542,A_72_P698822	100217391	FLVCR2	55640	FLVCR2	9.27	-0.786	-5.23	8.5e-05	0.017926	14.74	0.000235	-1	9.89034	9.54643	9.71033	9.43436	9.74298	9.25695	9.64454	9.73045	9.20356	9.04546	8.96372	9.02261	9.06428	8.39362	8.54676	9.13958
A_72_P098506		LOC100155630	6744	SSFA2	7.09	-0.785	-6.24	1e-05	0.007614	21.54	3e-05	-1	7.54356	7.85032	7.48567	7.59269	6.97786	7.49175	7.14248	7.51438	6.90592	6.75673	6.91383	6.73604	6.45031	6.70778	6.56884	6.85994
A_72_P114741			11228	RASSF8	4.8	-0.772	-5.25	8e-05	0.017525	17.33	0.0001	-1	5.02222	5.06774	5.07825	5.49852	5.41299	4.89798	5.08214	5.39049	4.54092	4.58154	4.21484	4.11281	4.00775	4.42644	4.8364	4.66348
A_72_P040711	100134955	LOC100134955	127281	C1orf93	8	-0.755	-4.15	0.00075	0.049699	10.04	0.00147	-1	7.98738	8.50438	8.4074	8.42798	8.97204	8.14483	7.93024	8.48223	8.13317	7.33177	7.68893	7.52061	7.20161	7.57137	8.0582	7.65723
A_72_P099026	100525332	LOC100525332	80727	TTYH3	6.6	-0.747	-4.95	0.00014	0.022801	16.04	0.00015	-1	7.25801	7.06949	7.02973	7.06078	7.28507	6.5757	6.50654	7.00916	6.48742	5.97251	6.20545	6.15767	5.86658	6.28289	6.57827	6.25246
A_72_P489557	100512562	LOC100512562	92211	CDHR1	6.74	-0.746	-4.38	0.00046	0.039635	9.79	0.00165	-1	6.93027	7.39942	7.33853	6.88567	6.56384	7.15047	7.16691	6.98513	6.57099	6.50651	6.8403	5.77974	6.03164	6.57067	6.84395	6.30547
A_72_P357573	100516215	IARS2	55699	IARS2	9.74	-0.742	-4.77	0.00021	0.026834	16.32	0.00013	-1	10.4005	10.0237	9.96417	10.0386	10.5033	9.96719	10.0737	10.0533	9.39339	9.17487	9.31136	9.41613	8.66235	9.68981	9.46006	9.70335
A_72_P033166			9901	SRGAP3	7.45	-0.742	-4.49	0.00036	0.036211	13.08	0.00042	-1	7.57182	7.63491	7.98725	7.32428	7.08232	8.01695	8.00871	7.58329	7.78541	7.55106	8.1231	7.07507	6.83648	7.0857	6.53402	7.01352
A_72_P394043			199953	TMEM201	8.24	-0.74	-5.24	8e-05	0.017566	13.75	0.00033	-1	8.81719	8.38728	8.23089	8.7552	8.6916	8.40598	8.21012	8.70566	8.64971	8.22571	7.9015	7.91871	7.78631	7.91781	7.82783	7.47609
A_72_P363228	100511489	LOC100511489	701	BUB1B	10.58	-0.737	-6.09	2e-05	0.008213	18.66	6e-05	-1	11.0729	10.346	10.954	10.82	11.0201	10.7103	10.9932	10.8845	10.7684	10.6375	10.4928	9.79755	10.2568	10.2706	10.095	10.1466
A_72_P073536,A_72_P357908,A_72_P432354		,CBX6	23466	CBX6	11.5967	-0.736667	-5.90333	4e-05	0.011579	18.7967	8e-05	-1	12.1814	11.6846	11.7823	11.9674	12.012	11.9236	11.6949	12.0801	11.7618	11.2286	11.3487	11.2505	11.1463	11.1858	11.1871	11.1254
A_72_P017406,A_72_P124186,A_72_P180986	100520062	SYT13	57586	SYT13	13.5833	-0.734	-4.89333	0.00017	0.024332	13.3133	0.00045	-1	14.2293	14.0403	13.699	13.8751	13.8346	13.6064	14.2277	13.7942	13.3247	13.5816	13.195	13.3077	12.6485	13.4164	13.2032	13.3211
A_72_P310178	100157158	TRPM3	80036	TRPM3	4.14	-0.733	-4.79	0.0002	0.026022	13.22	0.0004	-1	4.46653	5.14665	4.59795	4.2911	4.74694	4.08567	4.35373	4.13217	4.04321	3.81086	3.77325	3.84438	3.78111	3.46213	3.7865	3.84659
A_72_P301049			131405	TRIM71	5.58	-0.722	-4.16	0.00072	0.048627	9.69	0.00173	-1	6.16483	5.86189	5.75519	6.05042	5.5364	5.7946	5.966	6.13946	5.21999	5.2035	5.63167	4.82461	5.58856	5.66448	4.58041	5.27567
A_72_P378018	397147	CLC-2	1181	CLCN2	10.02	-0.72	-5.15	9e-05	0.01924	13.29	0.00039	-1	10.3014	10.2279	10.4253	10.2136	10.0505	10.4316	10.3723	10.3623	10.1024	9.79646	10.0669	9.43666	9.52878	9.99489	9.00907	9.92253
A_72_P179451		ARHGAP18	93663	ARHGAP18	8.7	-0.719	-4.48	0.00037	0.036211	10.05	0.00147	-1	8.93028	8.90051	9.29328	8.82386	8.53478	9.06782	9.27847	9.00942	8.93627	8.92314	8.21273	8.21607	8.55908	7.82813	8.18763	8.51414
A_72_P253867		BFAR	51283	BFAR	8.6	-0.716	-5.59	4e-05	0.012195	17.3	0.0001	-1	9.19364	8.87596	8.9538	8.92121	8.69713	8.84768	8.60861	9.29899	8.28238	8.55047	8.31879	8.31448	8.45693	7.84039	8.34698	8.08188
A_72_P192322		ZNF521	25925	ZNF521	9	-0.714	-4.9	0.00016	0.023791	12.26	0.00058	-1	9.36644	9.16692	9.08745	9.36301	9.57318	9.38395	9.42322	9.03937	9.24674	9.19264	8.28271	8.69025	8.60925	8.53151	8.38037	8.72022
A_72_P230772		LOC102160410	90378	SAMD1	9.49	-0.71	-4.13	0.00077	0.049951	9.84	0.00161	-1	9.97919	9.69409	9.92391	9.40727	9.91891	9.89427	9.90474	9.83745	9.46594	8.90106	9.34203	9.23493	8.89836	8.52969	9.08163	9.80655
A_72_P255697	100514255	ARL4C	10123	ARL4C	12.51	-0.704	-4.5	0.00036	0.035874	10.61	0.00115	-1	12.8516	12.7032	12.7059	12.8699	13.452	12.5446	12.5917	12.8195	12.6092	12.5047	12.0044	11.9776	12.0244	11.7864	12.3321	12.445
A_72_P395148	100511102	CACNA1D	776	CACNA1D	11.41	-0.698	-4.32	0.00052	0.041221	11.17	0.00091	-1	12.107	11.3598	11.6004	11.7487	12.0676	11.5151	11.5978	11.9577	11.1927	10.8139	11.3807	11.1338	10.4835	11.3042	11.2772	11.0342
A_72_P123586		FLRT2	23768	FLRT2	8.62	-0.687	-5.35	6e-05	0.016012	14.6	0.00024	-1	8.82516	8.84005	8.69727	8.72944	9.35515	8.80796	9.22777	8.77874	8.51096	8.44257	8.64286	8.1675	8.07917	8.49695	7.9318	8.42708
A_72_P106901,A_72_P376923	100155665	LOC100155665,RNF144B	255488	RNF144B	10.525	-0.685	-4.745	0.00024	0.0289335	11.55	0.000845	-1	10.9456	10.904	10.9808	10.6192	10.6029	10.7458	10.8772	10.8177	10.4278	10.5814	10.2902	10.2104	9.85157	10.3585	9.92434	10.2875
A_72_P000501			387509	GPR153	8.88	-0.683	-4.57	0.00031	0.033179	11.32	0.00085	-1	9.02346	9.04237	9.16087	9.53949	9.05587	9.4308	8.86647	9.35045	8.86734	8.29925	8.93383	8.17333	8.34174	8.90844	8.42309	8.65559
A_72_P161496	100513900	LOC100513900	57722	IGDCC4	7.22	-0.675	-4.37	0.00047	0.039805	12.6	0.00051	-1	7.37985	7.21591	7.47116	7.71445	7.7027	7.78657	7.33642	7.90433	6.75279	6.73806	7.1373	6.93118	7.04226	6.53392	6.55776	7.3788
A_72_P276119	100622861	ETNK2	55224	ETNK2	10.3	-0.67	-4.52	0.00034	0.035208	10.98	0.00098	-1	10.6648	10.5875	10.5021	10.6	10.9282	10.4054	10.4984	10.5626	10.384	9.94472	10.0658	10.1396	9.23003	10.1138	10.2289	9.9066
A_72_P258487	100623053	ZNF467	168544	ZNF467	11.88	-0.666	-5.16	9e-05	0.019103	14.13	0.00029	-1	12.1808	12.2521	11.9416	12.1229	12.1439	12.4721	12.059	12.2315	12.1329	11.4792	11.5946	11.7637	11.254	11.3692	11.3615	11.8002
A_72_P123806	100520977	LOC100520977	9912	ARHGAP44	8.11	-0.661	-4.39	0.00045	0.038988	9.78	0.00166	-1	7.81294	8.41006	8.36449	8.36718	8.44142	9.07447	8.26588	8.29656	8.11303	7.91592	8.08229	7.75067	7.84634	7.85384	7.43744	7.7019
A_72_P449185	100152967	SEL1L2	80343	SEL1L2	6.05	-0.66	-4.5	0.00036	0.035874	14.79	0.00023	-1	6.29982	6.32922	6.42373	6.62785	6.1731	5.90121	6.62684	6.76916	5.56541	5.82738	5.52091	6.12982	5.57831	5.49773	5.55543	5.90783
A_72_P288469	100525922	CLEC18A	283971	CLEC18C	10.34	-0.651	-4.63	0.00028	0.031033	10.72	0.0011	-1	10.6342	10.9116	10.5699	10.2104	10.8331	10.7208	10.487	10.385	10.4137	10.6078	9.93532	9.75304	10.1622	9.7208	9.87459	10.2047
A_72_P020746	100514555	LOC100514555	55613	MTMR8	8.32	-0.649	-4.43	0.00041	0.038067	10.29	0.00132	-1	8.67172	8.61956	8.58793	8.24603	8.51738	8.90442	8.31056	8.41865	8.44887	8.86546	8.02124	7.77442	7.64814	8.16227	7.71085	8.13344
A_72_P437904	100154639	PBX1	5087	PBX1	8.68	-0.623	-4.13	0.00078	0.049951	9.45	0.00193	-1	9.35489	8.53267	8.96798	8.73409	9.27339	8.91612	8.9647	8.96035	8.37046	8.50132	8.60352	8.25124	8.83234	8.08533	8.01153	8.52061
A_72_P497116	100624428	LOC100624428	9252	RPS6KA5	10.36	-0.612	-4.46	0.00039	0.036701	10.22	0.00136	-1	10.5225	10.3509	11.0713	10.1285	10.4678	10.5333	10.9853	10.5687	10.4597	10.4858	10.4197	10.2274	9.97878	9.85009	9.90141	9.87347
A_72_P016716	100152019	PELI2	57161	PELI2	8.64	-0.61	-4.3	0.00055	0.042197	9.23	0.00214	-1	8.73462	8.67188	8.51559	9.14898	8.88569	9.06095	8.71794	9.26668	8.72095	8.4856	8.70306	8.43529	8.30135	8.55503	7.8015	8.23451
A_72_P135981	100144518	HSPA1L	3305	HSPA1L	7.82	-0.607	-4.29	0.00055	0.042197	11.04	0.00096	-1	8.29763	8.10111	8.03087	7.84782	8.7125	7.97753	8.01492	7.93533	7.84552	7.36143	7.52717	7.67738	7.16509	7.48662	7.5118	7.69865
A_72_P488388	100152230	LOC100152230	4598	MVK	10.19	-0.603	-4.18	0.0007	0.047596	8.79	0.00262	-1	10.3945	10.3066	10.7009	10.0281	10.425	10.2823	10.5473	10.579	10.6918	10.0994	9.89596	10.2122	9.59692	9.76331	9.67269	9.77789
A_72_P313558	100521423	LOC100521423	203	AK1	10.26	-0.601	-4.7	0.00024	0.028971	11.18	0.0009	-1	10.6476	10.4568	10.5168	10.2151	10.7263	10.6179	10.5206	10.2968	10.3225	9.83184	10.437	10.0616	9.59211	10.0088	9.69041	10.1413
A_72_P487784	100153608	LOC100153608	84869	CBR4	8.65	-0.601	-5.92	2e-05	0.009532	21.25	3e-05	-1	9.10303	8.9179	8.87912	9.02897	8.86638	8.82137	8.82275	9.0812	8.40946	8.27834	8.50366	8.41312	8.72259	8.13426	8.13662	8.28972
A_72_P351593	100519539	KLHL3	26249	KLHL3	8.81	-0.599	-4.58	0.0003	0.032813	10.5	0.00121	-1	9.00064	8.65371	8.90737	9.17191	9.56135	8.88217	9.1394	9.00389	8.55371	9.00477	8.84458	8.43023	8.42996	8.23401	8.44643	8.6645
A_72_P718908	396616	TRAF5	7188	TRAF5	9.62	-0.597	-4.33	0.00052	0.04122	10.65	0.00113	-1	9.80393	9.46694	10.1151	9.88214	9.36001	9.63395	10.1183	10.0594	9.9379	9.62907	9.90875	9.05084	9.00188	9.23866	9.37227	9.37649
A_72_P253967	100514692	LOC100514692	51020	HDDC2	7.6	-0.59	-5.12	0.0001	0.019735	15.17	0.0002	-1	7.83274	7.99048	8.14935	7.61429	8.00275	7.62419	7.78128	8.01519	7.36235	7.59468	7.20751	7.17667	7.48551	7.00895	7.30299	7.45922
A_72_P359933	100621341	LOC100621341	7025	NR2F1	9.63	-0.586	-4.63	0.00027	0.031031	10.92	0.00101	-1	9.87428	9.69663	9.80419	9.76804	9.66819	10.3	9.85024	10.0127	9.44104	9.46886	9.75125	9.13804	9.04988	9.696	9.12402	9.41902
A_72_P240062,A_72_P302744	100739440;780430,780430	LOC100739440;LOC780430,LOC780430	54769	DIRAS2	5.635	0.586	1.285	0.000315	0.024811	17.025	0.00052	0	5.51307	5.46598	5.64022	5.94842	5.27087	5.8205	5.66856	5.89716	5.66434	5.2107	5.47538	6.26066	5.43225	5.7266	5.38384	5.777
A_72_P349223	733648	STAT3	6774	STAT3	9.29	0.586	4.27	0.00058	0.043673	9.12	0.00225	1	8.94561	9.1089	9.09516	9.36196	8.87517	8.85185	9.16529	9.15698	8.97845	9.43856	9.41615	9.44259	10.0125	9.56947	9.98756	9.26997
A_72_P162911			123606	NIPA1	8.07	0.599	4.69	0.00024	0.029215	11.05	0.00095	1	7.84851	7.87969	7.64729	7.76328	7.63869	8.23845	7.81937	7.8292	8.12415	8.15061	8.0369	8.92471	8.55192	8.23232	8.32379	8.1284
A_72_P635457	100153677	CLIP1	6249	CLIP1	7.64	0.601	4.82	0.00019	0.025324	11.63	0.00075	1	7.35621	7.39561	7.44515	7.36735	7.38058	7.64774	7.38158	7.25607	7.619	7.69253	7.65407	7.98853	8.62544	7.84107	7.70052	7.86769
A_72_P441723,A_72_P683539	100037994,100623913	LOC100623913,RPL14	9045	RPL14	15.515	0.602	4.305	0.000545	0.042482	9.29	0.00212	1	15.0968	15.4252	15.1778	15.3687	15.1956	15.3589	15.1419	15.4733	15.3936	15.7686	15.4056	15.9416	16.4682	15.4733	15.6534	15.8713
A_72_P094431	100512848	CNOT6L	246175	CNOT6L	9.4	0.608	5.86	2e-05	0.009911	17.32	0.0001	1	8.95968	9.23303	9.27434	9.03845	8.96342	9.18893	9.33527	9.23515	9.15313	9.53727	9.65905	9.72288	9.78864	10.005	9.66159	9.62857
A_72_P107161	100513376	GMPPB	29925	GMPPB	8.91	0.612	5.53	4e-05	0.013085	19.19	5e-05	1	8.55041	8.6252	8.46653	8.70971	8.68749	8.62041	8.43673	8.78713	9.13747	9.49455	8.94986	9.46506	9.41786	9.0321	8.96982	9.2278
A_72_P051611,A_72_P164251,A_72_P565719,A_72_P629814	100154667	PRPF38B	55119	PRPF38B	11.065	0.61625	4.7825	0.00031	0.0297917	12.89	0.0008225	1	10.7486	10.8101	10.8242	10.7875	10.6321	10.7736	10.9288	10.7756	10.9379	11.2103	11.5725	11.5801	11.5493	11.5105	11.0875	11.2794
A_72_P208167	100523918	LOC100523918	4008	LMO7	6.19	0.622	4.53	0.00034	0.034981	10.28	0.00133	1	5.88505	6.19721	6.15178	5.6722	5.81043	6.01857	5.82116	6.00481	5.70613	6.53757	6.42489	6.87906	6.42214	6.57971	6.40123	6.5541
A_72_P022121		USP32	84669	USP32	9.62	0.624	4.52	0.00034	0.035208	14.24	0.00028	1	9.13619	9.42068	9.02133	9.24439	9.18324	9.58523	9.42805	9.32948	10.1342	10.1367	9.64993	10.2679	10.2369	9.64237	9.82272	9.6196
A_72_P305704	100736717;397261	LOC100736717;STAT4	6775	STAT4	6.33	0.632	4.4	0.00044	0.038988	9.74	0.00169	1	6.14446	5.78026	6.12091	6.25035	5.57576	6.15904	6.24209	6.36579	6.47786	6.26316	6.40028	6.94904	7.03016	6.44626	6.36501	6.77068
A_72_P048701			203523	ZNF449	4.95	0.633	4.71	0.00023	0.028732	15.04	0.00021	1	4.80906	4.68649	4.59886	4.52203	4.66287	4.52266	4.72798	4.51214	4.98538	5.57639	5.32987	5.35259	5.41968	5.51418	4.65465	5.37507
A_72_P347953		CDR2	1039	CDR2	9.3	0.647	4.76	0.00021	0.02708	12.2	0.0006	1	8.72199	9.12054	8.8944	9.28086	8.69096	9.03672	8.99768	9.37371	9.18984	9.66611	9.53879	9.39213	9.91506	9.44081	9.84085	9.71801
A_72_P140986	100522387	LOC100522387	1075	CTSC	4.91	0.659	4.31	0.00054	0.041825	9.36	0.00201	1	4.50288	4.57949	4.5902	5.02835	4.50895	4.64279	4.5089	5.02124	4.91191	4.60927	5.03049	5.38702	5.92642	5.0423	4.97921	5.32531
A_72_P406883	100624156	LOC100624156	4267	CD99	15.78	0.659	4.99	0.00013	0.021997	14.56	0.00025	1	15.7411	15.2896	15.1095	15.5316	15.3108	15.6579	15.4887	15.6677	15.6147	16.1319	16.3492	16.2745	16.26	16.1016	15.9203	16.111
A_72_P406428	100520252;100626004	LOC100520252;SERINC2	347735	SERINC2	11.62	0.666	4.41	0.00043	0.038464	13.81	0.00032	1	11.0853	11.1737	11.1154	11.2718	10.8862	11.5502	11.4323	11.6609	11.8079	12.0825	12.145	12.0928	12.2946	11.9852	11.4066	11.9115
A_72_P319438,A_72_P478979	100158015	LOC100158015	10972	TMED10	11.48	0.6665	4.77	0.00029	0.0294605	12.22	0.00092	1	11.2791	11.1178	11.2168	11.2796	10.7524	11.1223	11.2711	11.4675	11.3469	11.8888	11.6534	11.9478	12.2671	11.5335	11.6603	11.8643
A_72_P637186	100144531	PCK1	5105	PCK1	9.47	0.668	4.19	0.00069	0.047391	10.14	0.00142	1	9.45458	8.75718	9.13554	9.51886	9.06603	8.7967	8.99905	9.50069	9.49876	9.62675	9.99853	10.0214	9.67486	9.48845	10.183	9.73916
A_72_P380838,A_72_P440306,A_72_P444848,A_72_P575489,A_72_P633743,A_72_P641705,A_72_P665743	399538	PRDX6	9588	PRDX6	10.36	0.668429	5.50857	0.000151429	0.0187583	17.9714	0.000221429	1	10.1214	9.96954	10.0983	9.86104	9.96659	10.0698	10.325	9.94795	10.6028	10.4395	10.779	10.6572	11.0556	10.8022	10.3349	10.7173
A_72_P345103,A_72_P371588	100511446,100626840	LOC100626840,RASGRP3	25780	RASGRP3	5.935	0.673	4.655	0.00031	0.0313425	11.475	0.00105	1	5.73033	5.46786	5.63827	6.12375	5.6637	5.5518	5.46695	5.97494	5.8265	5.79942	5.80317	6.25909	6.39526	6.39406	6.6821	6.14466
A_72_P334618	100517743	LOC100517743	79719	AAGAB	10.55	0.675	5.69	3e-05	0.011444	16.8	0.00011	1	10.49	10.1639	9.90168	10.3259	10.4841	10.303	10.1383	10.2746	10.8555	10.7199	10.4191	11.1334	10.9915	10.6328	11.1057	10.8109
A_72_P107826	100153417	LOC100153417	157657	C8orf37	8.25	0.679	5.92	2e-05	0.009532	17.58	9e-05	1	8.03504	8.0732	7.94967	7.95432	8.16511	7.88955	7.90945	7.88899	8.361	8.42351	8.09482	8.76646	8.45692	8.33603	9.1175	8.63458
A_72_P016596		PTK6	5753	PTK6	5.25	0.679	4.61	0.00028	0.031719	11.64	0.00075	1	5.09057	4.77718	4.9955	5.17708	4.69739	4.78467	4.96157	5.05674	5.79877	5.01235	5.50463	5.55113	6.05935	5.61238	5.18165	5.70224
A_72_P013696	100521893	NPAS2	4862	NPAS2	10.2	0.68	4.48	0.00037	0.036222	10.58	0.00116	1	9.87763	10.2299	9.54401	9.7313	9.95828	10.0561	10.0625	9.79192	10.3509	10.138	10.5522	10.9404	10.7328	10.8694	10.0576	10.3328
A_72_P330273	100510992	LOC100510992	83699	SH3BGRL2	12.88	0.689	5	0.00013	0.021997	12.58	0.00051	1	12.6196	12.3556	12.5882	13.1791	12.9102	12.2887	12.5573	12.4953	12.9418	12.671	12.8789	13.62	13.3423	13.1315	13.1743	13.2976
A_72_P292669,A_72_P510955	397236	OCLN	100506658	OCLN	11.435	0.7105	4.365	0.000495	0.0406145	9.685	0.001795	1	11.1841	11.1619	10.9754	11.2414	10.7057	11.5095	11.378	11.1296	11.5049	11.3212	11.5163	12.3934	11.9812	11.7211	11.4141	11.8467
A_72_P132451	100521762	HNRNPA2B1	3181	HNRNPA2B1	7.88	0.712	4.7	0.00024	0.028971	11.29	0.00086	1	7.59162	7.5086	7.88878	7.7263	7.28917	7.47238	7.76885	7.80043	7.56868	7.61372	8.17027	7.86088	8.1239	8.46347	8.55347	8.71182
A_72_P161321,A_72_P194637,A_72_P342088	100156192	NT5DC1	221294	NT5DC1	7.71333	0.714	4.81333	0.000246667	0.0275707	11.8567	0.000896667	1	7.58989	7.30241	7.46858	7.45291	7.40163	7.26427	7.58305	7.29073	7.40018	8.13782	7.85213	7.85607	8.3406	8.04913	7.99287	8.42669
A_72_P272289	100521765	FSD1L	83856	FSD1L	5.77	0.724	5.34	7e-05	0.016117	14.26	0.00027	1	5.45197	5.59595	5.43012	5.56542	5.45906	5.37356	5.64331	5.34945	5.93044	5.53447	5.89456	6.4648	6.7434	5.83628	6.00864	5.98458
A_72_P598703	100153395	FNDC3B	64778	FNDC3B	10.2	0.726	5.48	5e-05	0.013662	16.25	0.00014	1	9.75747	9.79616	9.8846	9.65547	9.82131	10.0863	10.1683	9.8815	10.2062	10.4455	10.5393	10.724	11.0872	10.6569	10.2778	10.2913
A_72_P050561	100517993	LOC100517993	55071	C9orf40	8.67	0.732	4.33	0.00051	0.041212	9.59	0.00181	1	8.44191	8.25597	8.29635	8.5474	7.8633	8.49465	8.30128	8.71141	8.61305	8.94881	8.74269	9.24353	9.63628	8.98553	8.4464	9.1671
A_72_P224317	100157538;100525045	LOC100157538;LOC100525045	2065	ERBB3	12.15	0.734	4.29	0.00056	0.04255	10.3	0.00132	1	11.9009	12.1303	11.4545	11.7175	11.8444	11.8541	12.0809	11.5048	12.3574	12.1544	12.6286	13.2303	12.4944	12.6296	12.3062	12.0639
A_72_P127576,A_72_P548176	100153167	PSAP	5660	PSAP	13.72	0.7375	4.725	0.00028	0.0302065	11.875	0.00091	1	13.6549	13.4951	13.2785	13.4521	13.1989	13.4228	13.4195	13.285	13.7228	13.597	14.2985	14.2747	14.6004	13.9499	13.7992	14.0668
A_72_P037181	100518698	LOC100518698	7204	TRIO	7.91	0.748	5.15	9e-05	0.01924	14.41	0.00026	1	7.24826	7.41859	7.75026	7.37731	7.60686	7.63393	7.93393	7.60999	7.88113	8.46291	7.97456	8.52859	8.062	8.43957	7.9458	8.62569
A_72_P072451	100157928	TDRD10	126668	TDRD10	9.86	0.752	4.47	0.00038	0.03631	10.28	0.00133	1	9.418	9.226	9.38295	10.0109	9.04788	9.50849	9.73169	9.99423	10.1301	10.119	9.65333	10.2327	10.2816	9.99532	10.6881	10.2616
A_72_P165061	100125828;100622970	LOC100622970;TBK1	29110	TBK1	9.51	0.754	4.52	0.00035	0.035277	10.43	0.00125	1	9.31968	9.38535	9.19133	9.33032	9.00531	9.39373	8.95258	9.36394	9.25704	9.34014	9.62695	9.9585	9.87927	10.1163	10.6871	9.34268
A_72_P299319	100188977	GRB10	2887	GRB10	7.11	0.757	5.86	2e-05	0.009911	21	3e-05	1	6.63003	6.78272	6.72752	6.86322	6.54431	6.70581	6.74571	6.9502	7.45222	7.80775	7.04932	7.54692	7.73698	7.64404	7.51428	7.06251
A_72_P104821	100515860	PXK	54899	PXK	8.33	0.762	5.04	0.00012	0.021698	12.87	0.00046	1	8.09501	8.109	7.34143	8.29282	7.80588	8.04968	8.43178	8.30407	8.10303	8.23816	8.4007	8.89596	8.80055	8.65031	8.69673	9.03433
A_72_P035761,A_72_P152641,A_72_P423944	397648	MCL1	4170	MCL1	10.43	0.768667	4.71	0.00028	0.0295627	11.7367	0.000813333	1	9.96427	9.90835	10.0357	10.477	9.78678	9.94103	10.1243	10.5156	10.39	10.6809	10.6738	10.7063	11.4273	10.5714	10.7562	10.8535
A_72_P026961,A_72_P568854,A_72_P583261	100124377	SLC44A4	80736	SLC44A4	14.2333	0.771667	4.46333	0.00041	0.0367147	13.83	0.000336667	1	13.7442	14.0596	13.5353	14.0019	13.6479	13.8377	13.7154	14.1614	14.4044	15.433	14.1776	14.575	14.8177	14.6406	14.5893	14.4247
A_72_P051521,A_72_P165441,A_72_P440931,A_72_P560719,A_72_P696261	397285	ITGAV	3685	ITGAV	11.108	0.7732	5.116	0.000226	0.0237882	13.57	0.000816	1	10.7199	10.8682	10.5404	10.8389	11.0346	10.7937	10.7922	10.7113	11.158	11.3253	11.1272	11.9614	11.7917	11.2959	11.5712	11.1833
A_72_P415463	100154130	NDUFB9	4715	NDUFB9	11.11	0.787	4.99	0.00013	0.022015	13.09	0.00042	1	11.0292	10.6576	10.6019	10.8754	10.5211	10.9739	10.5882	10.8876	11.0782	11.7381	11.0012	11.7513	11.9991	11.0955	11.5544	11.3699
A_72_P015821	100522902	PTPN4	5775	PTPN4	8.29	0.79	4.47	0.00038	0.03631	10.78	0.00107	1	7.93472	8.00065	8.61176	7.72844	7.93881	7.83221	8.24581	7.96456	7.88517	8.38766	7.99659	8.79726	9.5056	8.36253	8.8071	8.639
A_72_P615755,A_72_P631535,A_72_P706669	100157162;100736902	GLUD1;LOC100736902	2746	GLUD1	11.27	0.792667	4.64333	0.0003	0.031111	13.8833	0.000343333	1	10.8071	10.7964	10.6556	11.1572	10.856	10.9163	10.7855	11.0112	11.324	11.6251	12.015	11.6024	12.1873	12.0055	11.1583	11.3747
A_72_P396528	100520222	SESTD1	91404	SESTD1	11.85	0.796	5.07	0.00011	0.021189	13.62	0.00034	1	11.4432	11.4429	11.4614	11.2725	11.4381	11.5345	12.0625	11.3609	11.5786	12.1711	12.3306	12.5339	12.5976	12.3853	11.9521	12.0199
A_72_P077316	100127469	BDKRB1	623	BDKRB1	5.51	0.805	5.74	3e-05	0.011262	16.62	0.00012	1	5.40709	4.80941	5.24474	5.35926	5.07417	4.98248	5.26133	5.35974	5.8199	5.19722	5.74513	6.34588	6.15332	5.72876	5.75944	5.97372
A_72_P219862,A_72_P357458	100286871	PDK1	5163	PDK1	5.695	0.806	7.17	0	0.0034105	27.825	1e-05	1	5.33577	5.32607	5.28524	5.52561	5.48839	5.14413	5.21867	5.40162	5.95699	6.05484	5.63539	6.24966	6.08442	5.99185	6.37867	6.03042
A_72_P708895	100157862	SORT1	6272	SORT1	8.19	0.807	5.51	5e-05	0.013183	16.12	0.00014	1	8.09435	7.93729	7.68274	8.24984	7.57367	7.67379	7.56691	7.94434	8.24465	8.30956	8.58507	8.69829	9.15819	8.54859	8.4948	8.33702
A_72_P377338,A_72_P428104		PTK2B	2185	PTK2B	7.955	0.8125	4.495	0.000435	0.0365615	11.495	0.000945	1	7.92865	7.61175	7.76903	7.62954	7.90413	7.36102	7.78579	7.67802	7.77361	7.80396	7.48673	8.88915	8.79975	7.91881	8.18217	8.81521
A_72_P165046	396743	CD55	1604	CD55	11.22	0.817	4.98	0.00013	0.022015	13.83	0.00032	1	10.2392	11.1173	10.5856	11.1851	11.1967	11.2261	10.5006	10.7032	11.5507	11.5337	11.3232	11.7627	11.3731	11.7785	11.7309	11.6589
A_72_P052376,A_72_P122301	100520351	LOC100520351	9949	AMMECR1	9.755	0.8175	5.09	0.00011	0.0206115	14.575	0.000255	1	9.32649	9.50372	9.34827	9.24815	9.27031	9.4977	9.63049	9.22626	9.92963	10.3366	9.76473	10.1083	10.2345	10.0451	10.8689	9.73706
A_72_P539368	100157026	FAM54A	113115	FAM54A	4.87	0.826	4.13	0.00077	0.049951	8.85	0.00255	1	4.35444	4.53601	4.73057	4.79846	4.09403	4.70296	4.59573	4.85981	4.32913	5.02412	4.81663	5.43543	6.19688	4.76155	5.14873	5.50915
A_72_P173686	100521439	LOC100521439	55971	BAIAP2L1	8.32	0.826	5.69	3e-05	0.011464	16.47	0.00013	1	7.9332	8.22668	8.17128	7.61616	7.58278	8.50598	8.09375	7.67689	8.44619	8.59332	8.21688	8.83812	8.68619	8.68729	8.90167	8.89791
A_72_P128086	100517950	TINAGL1	64129	TINAGL1	12.31	0.84	5.55	4e-05	0.012854	15.71	0.00016	1	12.1063	12.0911	11.6458	12.4794	11.5699	12.0264	11.756	12.0465	12.3342	12.1082	12.812	12.688	12.6583	13.0524	12.8825	12.7424
A_72_P232652,A_72_P444563,A_72_P502451	397678	PTGR1	22949	PTGR1	9.25333	0.840667	5.30333	8.66667e-05	0.016885	15.3533	0.000236667	1	8.64538	8.80557	9.01165	8.94514	8.59147	9.01816	9.02439	8.98241	9.72962	8.94349	9.77293	9.92647	9.74278	9.2403	9.83433	9.85065
A_72_P166261,A_72_P435009	100151873	LOC100151873	78990	OTUB2	6.525	0.8495	6.005	6e-05	0.012736	22.69	0.00012	1	5.94345	6.09284	6.0499	6.44302	5.78599	6.16396	6.13744	6.29437	6.84557	6.76489	7.06288	7.12987	7.06996	7.2237	6.92331	6.46853
A_72_P145091			81624	DIAPH3	6.44	0.853	4.19	0.00069	0.047291	10.11	0.00143	1	5.88363	6.39371	6.29405	6.45462	5.88321	6.32132	5.87031	6.3338	6.33639	6.09084	5.97226	7.28878	7.03058	6.20684	7.80271	6.83273
A_72_P404838,A_72_P412908	100627376	CDYL2,LOC100627376	124359	CDYL2	8.54	0.8775	4.915	0.00024	0.026445	14.915	0.00031	1	7.98457	8.23988	8.12187	8.10948	7.88148	8.36385	8.16149	8.04757	8.75487	9.29573	8.71929	9.18279	9.60395	8.97602	8.60096	8.59444
A_72_P336058	100513419	LOC100513419	2526	FUT4	6.95	0.88	4.65	0.00026	0.030076	10.88	0.00103	1	7.27004	6.69869	6.61538	6.26161	6.66361	6.61364	6.60773	6.2737	6.46572	7.06061	7.16539	7.86945	7.8133	6.96172	7.19591	7.68737
A_72_P288384	100623777	LOC100623777	2355	FOSL2	14.02	0.889	5.15	9e-05	0.01924	13.4	0.00037	1	13.8731	13.1912	13.6691	13.8283	13.4694	13.5364	13.9752	13.7037	14.0515	14.227	14.0211	14.7896	15.0957	13.904	14.6472	14.2887
A_72_P437639,A_72_P476223	100153025	LOC100153025	51473	DCDC2	8.16	0.895	5.225	0.000115	0.0189185	14.305	0.000345	1	7.64677	7.82714	7.89448	8.14594	7.96797	7.65948	7.69053	8.01093	7.80929	7.58065	8.65035	8.84742	8.63637	9.02643	8.35158	8.89002
A_72_P180936			127534	GJB4	6.64	0.897	4.4	0.00044	0.038798	9.72	0.0017	1	6.4738	6.36345	6.80584	6.41331	5.69204	6.24107	6.01479	6.44156	6.58754	5.95361	7.2348	7.61495	6.99409	6.91129	7.25297	7.23936
A_72_P303992	100739163	GSTP1	2950	GSTP1	13.44	0.914	5.7	3e-05	0.011434	17.27	0.0001	1	13.1592	12.7974	12.9102	13.1554	12.5122	13.5267	13.1592	13.1326	13.6145	13.3666	13.9758	14.0533	14.3531	13.7942	13.65	13.9382
A_72_P044871	397040	UGP2	7360	UGP2	5.62	0.914	4.14	0.00076	0.049716	9.42	0.00196	1	5.38764	4.94437	5.28796	5.32807	5.04226	5.05996	5.26475	5.38056	5.65618	6.33404	5.66636	5.56849	7.11525	5.72587	6.49783	5.72294
A_72_P367113	100624728	LOC100624728	27075	TSPAN13	10.56	0.915	5.04	0.00012	0.021615	13.08	0.00042	1	10.1341	9.9256	10.4014	10.3211	9.66494	10.2997	10.2471	10.4264	10.3829	10.6931	11.0284	11.1995	11.771	10.7389	10.6585	11.0952
A_72_P092826	100158187	PLS3	5358	PLS3	8.12	0.916	4.73	0.00022	0.027716	11.25	0.00088	1	7.16504	7.7338	7.92531	8.08266	7.58575	7.80512	7.78992	8.17959	7.57876	8.3634	8.26682	8.99407	8.38269	8.55499	8.32487	9.24275
A_72_P360118		MTSS1	9788	MTSS1	12.16	0.934	7.47	0	0.002459	28.66	0	1	11.8309	11.685	11.6839	11.976	11.5617	11.5422	11.9769	11.8529	12.1173	12.1947	12.5702	12.959	12.8977	12.7791	12.2952	12.5585
A_72_P300789,A_72_P334863	100521997	LOC100521997	5509	PPP1R3D	9.215	0.937	4.365	0.000485	0.040132	11.94	0.000795	1	8.80252	8.26679	9.18026	8.67398	8.24485	8.64152	9.19483	9.107	9.50248	9.61066	9.76529	10.3099	9.87069	9.47098	9.31109	9.54243
A_72_P003481	100521142	CROT	54677	CROT	12.17	0.942	4.35	0.00049	0.040358	9.82	0.00163	1	11.7519	11.6061	11.5219	11.8091	11.3257	12.5497	11.8515	11.6991	12.3732	11.8871	12.7465	13.2767	12.8414	12.2623	12.1789	12.9702
A_72_P129536	100157152;100627833	LOC100157152;LOC100627833	3786	KCNQ3	4.62	0.95	5.79	3e-05	0.010723	22.93	2e-05	1	4.17665	4.08713	4.25233	4.41222	4.17883	3.84141	4.09709	4.05249	5.11151	5.48306	4.85379	4.8221	5.41428	5.66952	4.58762	4.94408
A_72_P484928	100157572	GALNTL2	117248	GALNTL2	5.58	0.96	5.31	7e-05	0.016609	21.97	3e-05	1	5.19407	4.89544	4.80551	5.56199	5.18375	5.11984	4.71259	5.04089	6.33996	5.80748	6.56524	6.07202	6.30693	6.17635	6.24796	5.31662
A_72_P177931,A_72_P180776,A_72_P186236,A_72_P444819,A_72_P661539	448980	ACSL4	2182	ACSL4	10.382	0.963	5.318	0.000178	0.0217586	15.492	0.00042	1	10.0176	10.2199	9.78963	10.3072	9.59459	9.81227	9.92606	10.0015	10.3309	10.8385	10.6628	10.8531	11.5409	10.7373	10.7126	10.7644
A_72_P330808	100738544	LOC100738544	54206	ERRFI1	10.27	0.968	4.6	0.00029	0.032333	10.61	0.00115	1	10.4099	9.52298	9.66863	10.1884	9.23694	9.97997	9.77453	10.4425	10.1188	10.1199	10.4284	10.9701	11.4865	10.4405	10.5518	10.9037
A_72_P021161	100513544;733625	SFN;ZDHHC18	2810;84243	SFN;ZDHHC18	11.68	0.969	4.47	0.00038	0.03645	10.75	0.00108	1	11.143	11.0333	11.3279	11.5756	10.2503	11.8967	11.4601	11.3469	12.0653	11.8108	11.9036	12.2514	11.7626	12.6414	11.9978	12.4614
A_72_P002941,A_72_P169661,A_72_P331063,A_72_P442081	100158236	GPR39	2863	GPR39	9.6975	0.976	6.1875	2e-05	0.00825725	20.4725	5.25e-05	1	9.14521	9.63566	8.92192	9.37713	8.97479	9.45861	9.33367	9.35113	9.65335	9.93671	10.1151	10.17	10.1921	10.3824	10.2757	10.2337
A_72_P349918	100519998	MELK	9833	MELK	6.12	0.986	4.19	0.00069	0.047391	9	0.00238	1	5.324	5.97316	5.82729	5.93222	5.33276	6.08632	5.67477	6.03597	5.87927	6.09078	5.93926	6.86698	7.38427	5.57324	6.8972	7.07321
A_72_P082926	100153706	CIT	11113	CIT	8.1	0.99	4.86	0.00017	0.02429	11.9	0.00067	1	7.6479	7.76158	7.70748	7.80814	7.49325	7.82702	7.55922	7.82026	7.591	8.14145	8.81389	8.6426	9.31917	8.9221	7.92538	8.6546
A_72_P165886,A_72_P584126,A_72_P653756		PRNP	5621	PRNP	12.1233	0.994333	4.62667	0.00029	0.0313197	12.6467	0.000513333	1	11.9474	11.5964	11.6968	11.4008	10.7809	11.8594	12.0537	11.8832	12.2423	12.4453	12.8453	12.5158	13.2989	12.6495	12.1481	12.6193
A_72_P232777	733625	SFN	2810	SFN	11.38	1.006	4.51	0.00035	0.035425	10.88	0.00103	1	10.8349	10.7701	10.9568	11.299	9.92646	11.6069	11.1243	11.0201	11.8311	11.4143	11.6217	12.0771	11.4565	12.2993	11.6769	12.2315
A_72_P267891,A_72_P561369,A_72_P593244,A_72_P693904	100151883	LDB3	11155	LDB3	6.01	1.0065	4.485	0.000405	0.0363062	10.8525	0.0011625	1	5.27706	5.17377	5.39679	5.94119	6.3192	5.39129	5.40933	5.60509	6.23936	6.05802	6.49122	6.78057	7.03661	7.02889	5.93733	6.06982
A_72_P102076,A_72_P359988,A_72_P442320	100049650	LOC100049650	4642	MYO1D	7.85	1.01	6.84333	5e-05	0.00907933	24.8967	0.000203333	1	7.09269	7.59951	7.48879	7.55776	7.01812	7.81455	7.44816	7.49208	7.90314	7.7742	8.13449	8.75923	8.4414	8.28417	8.27935	8.481
A_72_P237312,A_72_P443279	397344	ADAM-9	8754	ADAM9	9.195	1.015	5.15	0.000135	0.0204635	17.39	0.000275	1	8.48146	8.61993	8.67361	8.93475	8.2764	8.84503	8.8555	8.95575	9.26341	9.63705	10.0309	9.64599	10.3567	9.75592	9.11175	9.73188
A_72_P152796,A_72_P477938,A_72_P551231	100156815	LOC100156815	171546	SPTSSA	11.4933	1.028	7.76667	0	0.002214	31.3533	3.33333e-06	1	11.265	11.2216	10.8643	11.0193	11.2561	10.914	10.9772	10.9579	11.5851	11.5807	11.7789	12.2554	12.5671	11.7354	11.835	12.0436
A_72_P077836	397013	PPARGC-1	10891	PPARGC1A	10.19	1.035	4.24	0.00062	0.044714	8.99	0.00239	1	9.84933	10.5649	9.50612	9.35249	9.94245	10.0273	9.492	9.67894	9.75345	10.0603	10.6426	11.3823	11.4139	10.5181	10.0612	10.806
A_72_P098736	397244	CASP3	836	CASP3	8.75	1.04	4.25	0.0006	0.044154	9.31	0.00206	1	8.26617	8.15053	8.39706	8.25375	8.19629	8.23993	8.53411	8.44781	8.69157	9.48149	8.55969	9.50072	10.4029	8.69042	8.59405	9.56676
A_72_P351048	100156432;100736612	LOC100156432;LOC100736612	3775;9424	KCNK1;KCNK6	9.93	1.048	5.02	0.00012	0.021724	12.94	0.00045	1	9.29246	9.91788	9.31435	9.28594	8.74027	9.96615	9.95908	9.4359	9.91559	10.1816	10.1477	11.0153	10.621	10.3849	9.93832	10.7278
A_72_P132831,A_72_P531771,A_72_P704146	100514878;100738014,100514878	INPP1;LOC100738014,INPP1	3628	INPP1	9.63333	1.06067	6.12	0.00011	0.0145343	21.5533	0.0004	1	9.2194	9.15402	8.98776	9.52359	8.74749	9.21174	9.07778	9.37481	9.7457	9.85736	10.1369	10.4238	10.9224	9.85345	10.1362	9.77848
A_72_P158981	100518302	LOC100518302	9516	LITAF	10.08	1.061	6.03	2e-05	0.008396	18.73	6e-05	1	9.72851	9.35872	9.53861	9.95217	8.91815	9.74982	9.68822	10.1005	10.0824	10.4251	10.2196	11.0206	10.9391	10.6864	10.2581	10.5498
A_72_P223582	387287	HCRTR1	3061	HCRTR1	6.01	1.076	4.56	0.00032	0.033804	13.6	0.00035	1	5.17072	5.19953	5.0485	6.13573	4.93654	6.02518	5.50026	5.70872	6.59123	5.87686	7.18508	6.68636	6.40389	6.9588	6.26294	6.39818
A_72_P283884			64080	RBKS	11.72	1.084	5.77	3e-05	0.010996	16.86	0.00011	1	11.2817	11.5647	11.2871	11.1075	11.5089	11.3649	11.2677	11.2721	11.8364	11.52	11.4707	13.1632	12.2313	11.5757	12.6772	12.4339
A_72_P359948	100049661	ADAMTS20	80070	ADAMTS20	4.99	1.114	5.81	3e-05	0.010634	19.14	6e-05	1	4.83916	4.85569	4.28017	4.39938	4.73244	4.92449	4.70571	4.43577	4.69146	4.98558	4.17083	5.98523	6.43308	5.24948	5.77039	5.36713
A_72_P372353,A_72_P417859	100524079	MGAT4A	11320	MGAT4A	11.205	1.1205	5.415	0.000115	0.0177405	15.75	0.00037	1	10.7617	10.5867	10.7138	10.7088	10.2243	10.7841	11.0365	10.9316	11.2304	11.3472	11.7775	12.3146	12.4651	11.5361	11.0639	11.8135
A_72_P299914,A_72_P444973	100738421;397277,397277	B2R;LOC100738421,B2R	624	BDKRB2	7.38	1.1345	4.945	0.000145	0.023007	14.935	0.000285	1	7.00135	6.842	6.94718	7.07126	6.29575	7.03863	6.63991	7.09497	7.65039	7.37376	8.08924	8.71803	8.07013	7.58465	7.33594	8.29489
A_72_P365643	100517064;100517736	LOC100517064;LOC100517736	140809	SRXN1	8.82	1.143	4.97	0.00014	0.022499	12.8	0.00047	1	8.86006	8.03675	8.14906	8.95105	7.69981	8.18281	7.82905	8.99827	8.96643	9.14412	8.96002	9.25786	10.0429	9.09951	9.38268	9.62152
A_72_P258192,A_72_P358483	100517722	LOC100517722	10144	FAM13A	10.145	1.152	5.215	0.000105	0.0184425	13.71	0.00043	1	10.3616	9.64464	9.49196	9.29666	9.53026	9.57359	10.0592	9.53133	9.65886	10.2361	10.7579	11.1023	11.0184	10.847	10.1256	11.0975
A_72_P032531,A_72_P494044,A_72_P499175,A_72_P653731,A_72_P663569,A_72_P665954,A_72_P681041	100152785	DHRS7	51635	DHRS7	10.0171	1.16043	4.75571	0.000247143	0.0284167	11.47	0.00092	1	9.59376	9.17064	9.72762	9.85929	8.90938	9.74117	9.85071	9.83035	9.72762	10.1216	10.0028	11.4285	11.1263	9.88759	10.3033	10.9819
A_72_P204032,A_72_P515752	100113360	LPAR3	23566	LPAR3	5.96	1.166	4.325	0.00052	0.041476	10.2	0.001385	1	5.29331	5.82062	5.70529	5.51496	4.91258	5.60887	5.8618	5.97275	5.34118	5.84402	5.76042	7.18929	7.26002	5.42723	6.75415	7.1304
A_72_P489277,A_72_P562059	100153566	LOC100153566	56521	DNAJC12	10.505	1.172	4.305	0.00057	0.0430865	10.37	0.001365	1	10.0931	9.39253	9.6364	10.6611	9.80413	9.37089	10.3056	10.5113	10.068	11.2261	11.3261	11.0032	11.0395	11.5978	11.5481	10.5302
A_72_P157801,A_72_P387043	100624593	LOC100624593	2720	GLB1	9.23	1.196	4.89	0.000205	0.026159	13.06	0.000495	1	8.41059	8.64677	8.76787	8.98084	7.9069	9.05938	8.99599	8.78488	9.32506	9.50413	9.87015	9.8717	10.6432	9.732	9.12417	10.079
A_72_P037711	100523225	LOC100523225	169792	GLIS3	8.68	1.203	4.99	0.00013	0.021997	15.1	0.0002	1	8.40192	7.74897	7.98536	7.93612	7.45141	8.34965	8.7102	8.20637	8.93648	9.00583	9.6022	9.55388	9.76636	9.51755	8.30284	9.3676
A_72_P400543			65124	SOWAHC	9.01	1.203	5.03	0.00012	0.021724	13.44	0.00037	1	8.54147	8.47187	8.60188	8.84417	7.34381	8.55157	8.60877	8.89733	9.32484	8.90013	9.63978	10.1199	10.0721	9.70082	9.06149	9.47616
A_72_P276004	100625804	LOC100625804	56241	SUSD2	8.59	1.216	4.35	0.00049	0.040358	9.54	0.00185	1	7.16252	8.29401	7.87536	8.724	7.74873	8.61977	7.9734	8.41008	8.74012	8.59474	8.78789	9.60487	10.0729	8.52432	9.70563	8.6787
A_72_P612602	100038005;100738982	KLF5;LOC100738982	688	KLF5	11.23	1.216	4.17	0.00071	0.047925	10.05	0.00147	1	10.8126	10.9333	10.851	10.7651	9.10276	11.293	10.5285	10.9819	11.1152	11.8606	12.01	11.9494	12.326	12.0287	11.4123	11.6544
A_72_P407698	100526072	SCPEP1	59342	SCPEP1	12.89	1.231	7.63	0	0.002249	29.4	0	1	12.3808	12.4659	12.2756	12.2727	12.3743	12.5872	12.5235	12.2421	12.9954	12.8416	13.1879	14.0203	14.1078	12.8777	13.4995	13.6027
A_72_P049971	100519994	LOC100519994	548596	CKMT1A	6.46	1.234	4.56	0.00032	0.033921	11.35	0.00084	1	5.52499	6.63415	5.20978	6.43525	5.66172	6.58421	5.37707	5.83069	7.48674	6.12783	6.8033	7.3123	7.05152	6.74334	7.47769	7.12235
A_72_P236482	100625739	SGK1	6446	SGK1	10.9	1.244	6.25	1e-05	0.007614	20.05	4e-05	1	10.3693	10.6057	10.0097	10.9654	9.6938	10.7935	10.1648	10.4457	11.1244	11.0355	11.1152	11.7798	11.9993	10.9956	11.5859	11.7649
A_72_P064941		STK32B	55351	STK32B	10.89	1.275	4.3	0.00054	0.041839	10.61	0.00115	1	10.7639	10.1604	10.6106	10.1335	8.86745	10.4565	10.5715	10.7796	11.4064	11.2115	11.3755	11.98	12.0396	11.3937	10.5975	11.8306
A_72_P146486,A_72_P531116	397124	RBP4	5950	RBP4	15.145	1.2765	4.24	0.000635	0.0451425	10.425	0.0013	1	15.2698	14.3815	14.4777	14.8848	13.3981	14.2322	15.1954	14.5613	14.9993	15.5918	16.249	15.9289	16.5477	15.9029	15.1683	15.5838
A_72_P213602,A_72_P642520,A_72_P672137	100739855	LOC100739855	1051	CEBPB	12.9833	1.28867	5.74	3.33333e-05	0.0108903	17.1167	0.00011	1	12.3284	12.2733	12.5405	12.7707	11.6253	12.5631	12.6958	12.687	13.1326	13.1612	13.3498	14.0017	14.4944	13.0278	13.3358	13.761
A_72_P036546			1244	ABCC2	6.26	1.299	4.83	0.00018	0.024899	13.5	0.00036	1	5.59058	5.77164	5.33853	6.11133	5.05177	5.75077	5.73156	5.89007	6.40065	7.28243	6.51026	6.84344	8.24762	6.39535	6.58131	6.70054
A_72_P165621	414379	DIO2	1734	DIO2	9.33	1.309	4.67	0.00025	0.029663	10.95	0.001	1	8.21406	9.29662	8.44315	9.75445	8.18929	9.247	8.59582	8.98357	9.43029	8.96247	9.39512	11.076	10.2666	9.89878	9.96088	9.54638
A_72_P721793,A_72_P737919	100157211	LYZ	4069	LYZ	10.52	1.319	4.775	0.000205	0.026802	15.515	0.00018	1	9.44772	9.84883	9.8665	9.9459	8.79505	10.1978	10.3669	10.3222	10.8754	11.7059	11.1554	10.6843	11.7329	10.4169	11.613	11.3908
A_72_P140196,A_72_P317763,A_72_P706403	100157344	LOC100157344,MUC4	4585	MUC4	8.72	1.33367	5.03	0.000146667	0.0222273	18.3267	0.00013	1	8.51401	8.0089	7.57194	8.43986	7.06971	8.49009	7.82171	8.27901	9.12494	9.63655	9.7548	9.52959	10.0949	9.3978	8.97535	8.79273
A_72_P334473	100520822	LOC100520822	55312	RFK	9.11	1.349	4.86	0.00017	0.02429	12.42	0.00055	1	8.2117	8.59706	9.47443	8.32771	7.28815	8.32538	9.0718	8.88016	9.33391	9.37415	9.45892	9.75279	10.251	9.46561	9.56655	10.3191
A_72_P289774,A_72_P436519	100156248	SERPINB8	5271	SERPINB8	7.52	1.437	6.405	1.5e-05	0.0074075	24.35	3.5e-05	1	7.15941	6.80645	6.8299	7.06439	6.06187	6.89866	6.74756	7.18557	7.65255	8.13304	8.36592	8.23553	9.02037	8.3447	7.53618	8.26854
A_72_P177996,A_72_P537573	751862	DMBT1	1755	DMBT1	5.35	1.4615	4.305	0.000575	0.043081	10.15	0.00182	1	4.59039	4.87984	4.26007	5.61692	4.06442	5.15905	4.60248	5.18975	5.40044	5.3786	5.12641	7.01588	6.55471	4.77183	6.34468	6.59676
A_72_P240022,A_72_P340293	100738445	LOC100738445,SAMD12	401474	SAMD12	7.185	1.4855	4.8	0.00034	0.0302905	17.82	0.00019	1	6.24501	6.33946	6.44176	6.21074	5.99679	6.43514	6.78379	6.64192	7.47025	8.37164	8.65821	7.62219	8.13036	8.80766	6.81647	7.98681
A_72_P494936	100153672	LOC100153672	138805	OR13F1	4.52	1.531	5.47	5e-05	0.013662	15.28	0.00019	1	4.06212	4.11243	4.06812	3.76736	3.49125	4.06107	3.71761	3.81108	4.11798	5.22745	4.81791	6.37308	5.77386	4.32422	5.798	4.81709
A_72_P154451,A_72_P190976	100521108	UBASH3B	84959	UBASH3B	9.25	1.5335	5.605	5.5e-05	0.013532	18.345	9e-05	1	7.94965	8.49235	8.73648	8.8791	7.72023	8.52214	8.82156	9.09458	9.0838	10.1386	10.262	9.9762	10.7469	10.3688	9.87459	9.33589
A_72_P511080	450248	P2RY2	5029	P2RY2	6.69	1.536	6.27	1e-05	0.007614	19.9	4e-05	1	6.21216	6.05399	5.60708	6.48217	5.65585	6.37474	5.81685	6.31048	7.29102	6.19939	7.01417	7.98157	7.16457	6.79889	8.15898	7.89622
A_72_P103986	100514277	TMEM171	134285	TMEM171	7.45	1.544	6.39	1e-05	0.007093	20.64	4e-05	1	7.51073	7.3103	6.52665	6.87248	6.29675	7.24644	6.36652	6.42637	7.18396	7.65448	7.97968	7.72746	8.50492	8.08734	8.75504	8.74161
A_72_P180346,A_72_P744403	397087	SPP1	6696	SPP1	6.565	1.553	4.55	0.000445	0.03625	21.83	2.5e-05	1	5.26709	5.91355	5.13671	5.30681	5.38697	6.18363	5.24347	6.46465	7.93073	8.69293	7.65656	7.12233	8.51055	6.66516	7.28699	6.24558
A_72_P372823,A_72_P487275	100156100	LOC100156100	56245	C21orf62	5.945	1.568	5.03	0.00012	0.0214735	19.505	5e-05	1	5.56589	4.29918	4.95954	5.33621	5.75549	4.40924	5.97366	4.469	6.49389	7.00457	7.48751	6.74486	7.05838	6.97838	6.7337	5.80517
A_72_P331048	100627778	ARSE	415	ARSE	12.47	1.601	5.99	2e-05	0.008632	18.12	8e-05	1	11.9796	11.791	12.0574	11.7844	10.6513	12.1995	12.1608	11.9602	12.4726	12.2715	13.1356	13.906	13.6322	12.4945	13.3459	13.74
A_72_P077356,A_72_P579642	397413	FXYD3	5349	FXYD3	11.76	1.6945	5.745	4e-05	0.012432	20.095	7.5e-05	1	11.5473	10.2745	10.8015	11.333	9.71422	11.0315	11.3706	11.5448	12.3533	11.8998	13.1092	12.87	12.7006	12.8076	12.2388	12.6184
A_72_P253557,A_72_P345663,A_72_P404828,A_72_P441099	"100625166;396566",396566	,"CLDN1;LOC396566",LOC396566	9076	CLDN1	7.345	1.69575	5.7275	7.25e-05	0.0137018	16.635	0.0002875	1	6.54705	6.58539	6.51496	7.22509	7.02061	6.4367	6.68104	6.57784	7.48096	7.00636	7.4853	9.38961	9.09473	7.46944	7.64123	8.3765
A_72_P319533	100379631	PHLDA2	7262	PHLDA2	11.28	1.699	4.89	0.00016	0.023852	12.4	0.00055	1	10.8998	10.1423	10.6109	11.5685	9.0939	10.7989	10.1282	11.233	11.7693	11.5545	11.4259	12.4348	13.188	11.4413	12.0727	12.153
A_72_P004041,A_72_P099131,A_72_P183056,A_72_P305719	"100736658;397281",397281	FGF7;LOC100736658,FGF7	2252	FGF7	11.345	1.708	4.475	0.0003825	0.036449	10.225	0.00137	1	10.9128	10.0763	10.9826	10.8795	9.13979	10.5999	11.3817	11.3873	10.9952	11.1591	12.1002	13.0024	12.6911	12.0969	11.4281	12.6711
A_72_P368973	100514847	LOC100514847	2709	GJB5	7.38	1.735	5.19	9e-05	0.018587	13.48	0.00036	1	6.28261	6.96303	5.92412	7.3553	6.66165	7.77084	6.09183	6.58613	8.02515	6.74201	7.41802	8.56613	7.63452	7.90505	9.22265	8.86986
A_72_P293729,A_72_P411408,A_72_P489189,A_72_P634111	100525186	PHYHIPL	84457	PHYHIPL	6.645	1.761	6.475	9.5e-05	0.0114945	23.9625	0.00032	1	6.27153	5.56604	5.91952	5.84864	5.18752	5.63648	6.43082	5.94108	6.73955	6.61987	8.13004	7.69078	7.96265	7.87947	6.94367	7.57941
A_72_P235942	100525395	LOC100525395	9687	GREB1	10.35	1.763	5.46	5e-05	0.013793	18.4	7e-05	1	9.04027	9.80499	9.92212	9.91747	10.031	9.78341	8.34313	9.08763	11.2036	12.1414	10.0503	11.257	11.3342	11.654	11.0934	10.9342
A_72_P035321,A_72_P409088,A_72_P442503,A_72_P724168,A_72_P724518,A_72_P724908,A_72_P735993,A_72_P736448,A_72_P754714	397525	CFH	3075	CFH	9.21222	1.77389	4.86222	0.000217778	0.0258474	14.23	0.000323333	1	9.09126	8.29548	7.89377	8.66091	7.34675	8.46017	8.96419	8.19223	9.10841	9.87729	10.8112	9.84051	11.351	10.2537	9.28884	9.95076
A_72_P442480	100134968	SYCP2	10388	SYCP2	7.35	1.787	4.16	0.00073	0.048881	9.19	0.00218	1	6.87347	6.35964	7.58142	6.03346	5.53405	6.49673	7.37	6.29061	6.98629	7.57587	8.69732	9.06406	9.4042	8.32958	6.73837	8.23739
A_72_P298334	100520367	LOC100520367	51308	REEP2	8.2	1.809	4.74	0.00022	0.027494	11.8	0.0007	1	7.37257	7.45001	7.22846	7.54052	7.33481	7.97904	7.42819	6.99676	9.35635	8.10308	8.24915	10.3875	8.27428	7.67536	9.97122	9.81645
A_72_P440541	397624	SLC15A1	6564	SLC15A1	6.39	1.892	4.39	0.00045	0.039231	10.74	0.00109	1	4.60736	6.6683	4.34357	6.61116	4.45913	6.29004	5.23079	6.03396	7.47539	5.97817	7.49699	7.82165	7.6285	6.94508	7.75312	6.96493
A_72_P280129,A_72_P475490,A_72_P529580	100127159,100156854	LOC100156854,SLC16A1	6566	SLC16A1	7.31	1.92733	5.52667	0.0003	0.0265073	17.61	0.00115667	1	6.96	6.37158	6.31213	7.03218	6.0142	6.09613	6.15948	6.91698	7.07627	7.85709	8.07787	8.53415	9.83955	7.66671	7.81797	8.19332
A_72_P077311,A_72_P251422	100125345	STC1	6781	STC1	11.075	1.963	4.29	0.000565	0.043102	12.935	0.000505	1	10.494	10.0802	9.31125	9.77321	9.30061	10.5471	11.089	9.88363	11.5727	11.6376	13.3657	12.808	12.6286	12.7737	11.6661	10.2382
A_72_P018466	654323	FKBP1A	2280	FKBP1A	6.81	2.061	7.47	0	0.002459	30.46	0	1	6.33068	5.71358	5.65669	5.67091	5.51809	5.97094	5.85833	6.353	7.25677	7.17165	7.71038	9.10646	7.94922	7.51864	6.88392	8.26637
A_72_P223872	397573	STEAP1	26872	STEAP1	8.13	2.079	5.6	4e-05	0.012195	21.19	3e-05	1	7.52469	7.26341	7.8853	6.34444	6.28676	6.92391	7.50547	6.86333	9.08152	8.50961	10.1956	9.65802	10.0515	9.49883	8.59125	7.96677
A_72_P362928	100736655	LOC100736655	3914	LAMB3	10.35	2.192	4.99	0.00013	0.022015	12.95	0.00045	1	8.48271	9.64147	8.30155	10.0825	9.08183	10.6652	8.94459	10.0797	11.7105	9.91329	10.6254	12.5611	11.1993	10.3871	11.7701	12.0903
A_72_P444654,A_72_P444659	100171400	TRPV6	55503	TRPV6	11.34	2.2345	8.09	0	0.002024	36.975	5e-06	1	10.9867	10.5013	10.2114	10.2726	9.4316	10.147	10.4659	10.6447	12.0873	11.4887	12.4267	13.1846	13.2816	12.1444	12.3718	11.8533
A_72_P006771,A_72_P156956	100514930	LOC100514930	54346	UNC93A	8.87	2.2865	4.55	0.000385	0.0343675	11.555	0.000955	1	8.61257	7.40249	6.28235	9.17796	6.8655	7.50378	7.37207	9.41198	9.16495	9.16245	10.3594	10.6486	10.9581	10.0007	9.1162	9.85152
A_72_P177681	397444	GNMT	27232	GNMT	8.58	2.303	6.55	1e-05	0.006119	21.9	3e-05	1	7.7365	7.51075	6.93462	8.29418	7.41537	7.49851	7.66874	7.96016	8.94215	8.10598	9.59515	10.6943	11.1284	8.96212	9.06367	9.80179
A_72_P370913	100516991	LOC100516991	120224	TMEM45B	8.85	2.396	8.03	0	0.001814	34.52	0	1	7.79882	7.69628	7.49197	8.4506	6.91946	7.70265	8.04557	8.2495	9.03831	9.20266	10.0748	10.9155	10.8756	9.24337	9.7789	10.1399
A_72_P014796,A_72_P452938	100524951	IRG1,LOC100151778	730249	IRG1	4.98	2.4255	5.17	0.000115	0.0190225	14.85	0.00032	1	4.20216	3.84829	3.96718	3.55683	3.90788	3.90725	4.03189	3.65707	4.99996	6.70788	5.32412	6.48821	7.99208	4.07608	7.05938	5.9349
A_72_P501690	100156623	LOC100156623	89778	SERPINB11	7.01	2.804	8.49	0	0.001067	47.56	0	1	5.66982	5.98542	4.5886	6.04997	5.05449	5.645	5.66865	6.10193	7.88315	7.87745	9.59464	7.52653	8.80899	9.03472	8.31252	8.31503
A_72_P032656,A_72_P383633,A_72_P493522	100152588	SERPINB7	8710	SERPINB7	6.95667	4.18	9.26667	0	0.000868667	47.5367	0	1	5.19949	6.33322	4.04108	5.19969	4.64835	5.13864	5.29598	4.59726	7.85492	7.10998	9.66433	8.59264	10.4056	9.3216	9.44273	8.42141
A_72_P428729	100127488	S100A8	6279	S100A8	8.05	4.227	4.75	0.00021	0.027356	13.96	0.0003	1	5.42674	6.8618	5.28554	6.18317	5.24871	6.65812	5.67043	6.58261	9.10097	12.6578	8.04092	9.92561	13.8632	6.98647	10.6561	9.652
A_72_P426709		LOC100152428			5.23	1.032	4.75	0.00022	0.027362	11.87	0.00068	1	4.78258	4.5845	4.25504	5.31977	4.45269	4.91319	4.85363	5.08461	5.10068	5.8617	5.38238	5.57254	6.62729	5.22998	5.82047	5.81135
A_72_P243137	100519118	LOC100519118			4.22	-0.961	-5.31	7e-05	0.016688	16.06	0.00015	-1	4.89696	5.42153	4.43233	4.11886	4.93465	4.47185	4.61775	4.39285	4.22864	3.83892	3.59154	3.70265	3.9196	3.48052	3.66503	3.72954
A_72_P402593	100521025	LOC100521025			8.74	-0.978	-5.41	6e-05	0.014823	15.99	0.00015	-1	9.14228	9.55752	9.34476	9.13701	8.52043	9.40232	9.17396	9.1873	8.95061	8.22198	8.23497	8.72437	8.24023	8.19939	8.07009	7.78942
A_72_P501740	100736754	LOC100736754			13.18	0.845	6.97	0	0.003608	34.26	0	1	12.8402	12.8898	12.4885	12.8308	12.647	12.8088	12.6284	12.7954	13.4152	13.8566	13.7474	13.81	13.8526	13.7174	13.2866	13.2622

## Sheet: Suppl Tab 2
Supplementary Table S2. - Results of statistical analysis of microarray data performed for endometrial samples collected from gilts receiving 33.3 μg of E2 / infusion (LIMMA).
ID	Ssc Entrez Gene ID	Ssc Gene symbol	Hsa Entrez Gene ID	Hsa Gene symbol	A	Coef.d-a	t.d-a	p.value.d-a	p.value.adj.d-a	F	F.p.value	Res.d-a	CTRL_9L	CTRL_14L	CTRL_28L	CTRL_9P	CTRL_14P	CTRL_28P	CTRL_46P	EX_C_34L	EX_C_39P	EX_C_42L	EX_C_43L	EX_C_45L	EX_H_34P	EX_H_39L	EX_H_42P	EX_H_43P	EX_H_45P
A_72_P258467	100621682	LOC100621682	11009	IL24	11.2	-4.746	-4.07	0.0008	0.013539	8.88	0.0023	-1	12.7443	13.484	14.4012	10.8673	13.6896	11.8102	12.8356	13.4255	10.8843	12.6837	14.0287	9.05746	4.827	5.19526	7.58294	11.9685	10.8634
A_72_P193002	100270814	C1QTNF3	114899	C1QTNF3	11.61	-3.883	-4.18	0.00063	0.011924	9.65	0.00159	-1	14.8857	14.5607	12.7972	13.413	15.2122	11.5251	12.514	10.8858	14.7167	8.43692	11.1264	8.84299	8.73458	11.3305	8.32541	10.5546	9.42908
A_72_P042956	100124374;100739734	CYP26A1;LOC100739734	1592	CYP26A1	10.91	-3.462	-3.89	0.00118	0.016766	7.84	0.00388	-1	12.8582	11.8035	12.1149	10.868	12.1519	13.0442	12.4197	13.4345	11.4644	12.0048	13.1481	6.60422	6.80469	9.68461	9.0918	8.56861	9.44142
A_72_P259402	100520832;100521263;100624628	LOC100520832;LOC100521263;LOC100624628	130120	REG3G	8.61	-3.287	-4.59	0.00026	0.007493	11.68	0.00065	-1	11.0157	9.87925	11.2151	9.68309	9.78884	9.8194	10.4624	10.0485	7.18108	5.95482	9.04243	7.31999	5.68463	5.73725	5.69219	9.01232	8.77207
A_72_P180431	100513220	LOC100513220	10888	GPR83	5.07	-3.028	-11.15	0	4e-05	67.02	0	0	6.82094	5.80912	7.23008	5.966	6.32553	7.05472	6.72149	4.76439	4.61634	4.29273	5.18517	3.7733	3.00531	3.78643	3.23957	3.87434	3.75997
A_72_P000976	100739412	HDC	3067	HDC	7.74	-2.998	-11.68	0	4e-05	77.8	0	0	9.22437	9.78969	9.62447	9.2449	9.62242	9.13246	8.35916	6.64103	6.73778	7.67797	7.36805	6.63952	6.43346	6.03195	5.69295	6.86975	6.41094
A_72_P037651	100522819	LOC100522819	127124	ATP6V1G3	7.85	-2.884	-4.28	0.00051	0.01067	14.39	0.00022	-1	9.17009	10.5108	9.71854	10.099	9.99027	9.61526	8.32768	8.29313	7.48061	3.81697	6.90039	5.7599	7.37843	7.96494	5.03153	5.60846	7.76424
A_72_P165126	541593	FXYD2	486	FXYD2	9.33	-2.875	-3.09	0.0066	0.045584	5.21	0.01726	-1	10.4531	11.1399	11.9335	9.42869	10.5077	11.949	9.85289	8.29478	11.3153	8.47381	10.0314	5.79069	6.88746	11.7242	7.14308	7.51622	6.11654
A_72_P191091			100505872	LOC100505872	9.51	-2.605	-4.68	0.00022	0.006788	11.93	0.00058	-1	11.2254	10.6255	11.299	10.8487	10.7962	10.5334	10.2905	9.80729	10.3074	6.75478	8.46518	9.71801	9.22053	7.87571	6.26716	8.3066	9.31877
A_72_P274339			10752	CHL1	5.66	-2.554	-7.71	0	0.000529	30.07	0	-1	7.16465	6.1741	6.91559	6.10194	7.05829	7.11819	7.03546	7.0458	5.02987	5.50684	4.56506	5.32419	3.9607	4.07645	4.60568	3.93239	4.62989
A_72_P159131,A_72_P198807,A_72_P442156	100170128	BAALC	79870	BAALC	6.24333	-2.362	-6.91333	1e-05	0.001286	24.6833	4e-05	-1	7.46703	7.06927	7.97681	5.90974	7.62325	7.1163	6.97992	6.74061	6.63937	6.0619	7.14809	5.36256	4.40448	4.96262	4.39479	5.25883	4.98413
A_72_P128076	100518133	KLHL14	57565	KLHL14	7.27	-2.328	-6.36	1e-05	0.001433	32.56	0	-1	8.77862	8.75208	8.92955	8.89907	8.22181	8.73069	8.73991	6.73065	6.67437	5.04765	6.938	5.11763	6.25017	7.16057	5.31433	6.01609	7.22779
A_72_P224902	100512567;100621794	LOC100512567;LOC100621794	51289	RXFP3	9.87	-2.247	-4.97	0.00012	0.005132	12.34	0.00049	-1	10.76	10.6417	11.7538	9.42923	11.1517	10.8833	10.9966	10.8884	10.8926	8.92482	10.1212	8.57773	7.77512	8.44532	8.15802	9.76665	8.63043
A_72_P036461,A_72_P222312,A_72_P369878,A_72_P487359	100152071	KCNJ15	3772	KCNJ15	6.8325	-2.2255	-6.6725	0.0002475	0.0043575	23.995	0.00085	-1	7.83979	7.32251	8.26471	6.73025	8.00353	8.27985	7.88168	6.10552	6.85935	6.63741	6.76758	7.76579	4.47172	5.3754	6.10028	6.11128	5.61556
A_72_P409208	100379630	GDF15	9518	GDF15	7.46	-2.135	-6.57	0	0.001246	25.51	1e-05	-1	8.79009	8.79651	9.09702	7.85124	8.51886	7.87804	9.20829	7.28756	7.17266	6.87751	7.05393	5.99239	7.42208	6.58504	5.48012	6.01908	6.7742
A_72_P328208,A_72_P489960	100157589,		7093	TLL2	9.355	-2.007	-4.64	0.00024	0.007102	10.835	0.000935	-1	9.92624	9.79675	10.7927	9.25281	10.749	11.1591	9.89501	10.1997	9.67109	8.72717	9.56725	8.16726	8.21031	7.44454	8.10364	9.73906	7.58985
A_72_P077391	397416	OPALIN	93377	OPALIN	5.63	-2.004	-3.84	0.00132	0.017818	7.45	0.00476	-1	6.35301	6.14009	7.13207	5.35083	7.05171	7.76542	5.8498	6.87712	5.98424	4.86656	5.88717	3.81318	4.93888	3.80977	4.12077	5.97941	3.73234
A_72_P181976	100521167	LOC100521167	9162	DGKI	8.26	-1.986	-4.17	0.00064	0.01202	17.89	7e-05	-1	9.98839	10.0395	9.88863	10.7465	9.17669	8.45284	9.14529	7.72537	7.83965	5.85053	7.10915	6.23956	8.28151	8.91929	6.92907	6.27387	7.8355
A_72_P077456,A_72_P371158	100621670;494469,	LOC100621670;SST,SST	6750	SST	11.505	-1.9815	-3.61	0.002175	0.0237065	6.57	0.00772	-1	10.9184	13.1148	12.6985	11.0711	13.7617	12.3708	12.7415	11.9166	11.7509	10.2484	12.7082	10.2986	10.0177	10.4116	9.03205	11.3172	11.2261
A_72_P498527	100153303	ELAVL2	1993	ELAVL2	5.9	-1.981	-5.38	5e-05	0.003551	18.69	5e-05	-1	6.695	7.17097	7.76163	5.94102	6.94187	8.0106	6.57916	4.87681	6.68737	4.66451	5.3191	4.5176	5.03833	4.61027	4.91859	5.52657	5.07258
A_72_P065816		NAV3	89795	NAV3	6.1	-1.968	-4.46	0.00035	0.008751	13.63	0.0003	-1	8.40872	8.07896	6.60984	8.65277	6.42362	6.35676	6.17097	5.70148	5.42992	4.67827	5.84738	5.00705	5.40916	5.34088	4.46398	5.03221	6.12736
A_72_P077736,A_72_P304114	404699	PBD-2	1672	DEFB1	9.46	-1.9455	-6.31	1e-05	0.0015385	23.76	2e-05	-1	10.653	10.3216	10.9116	10.0076	10.6449	10.5927	9.72605	9.61838	9.24349	9.29774	9.43674	8.06858	7.95013	8.07505	9.29716	8.37162	8.61892
A_72_P185006,A_72_P291424	100520416,		10178	ODZ1	7.925	-1.929	-4.73	0.000265	0.0071815	11.345	0.00099	-1	8.59286	8.31475	8.64123	7.40425	9.51172	10.3039	8.56193	8.06666	8.5669	8.2657	7.43558	6.87591	6.85144	6.32653	7.58871	6.41276	6.9827
A_72_P373228	100626866	LOC100626866	85445	CNTNAP4	5.61	-1.904	-4.74	0.00019	0.006392	11.6	0.00067	-1	7.30665	6.37611	6.31734	5.71421	7.50838	5.4209	6.79502	5.7011	5.39028	4.31244	6.2946	5.25396	4.27767	4.39782	3.77571	5.72751	4.75875
A_72_P030786,A_72_P131731,A_72_P378033,A_72_P394898	100156351,	GARNL3,SIPA1L2	57568	SIPA1L2	6.8425	-1.85525	-6.42	0.0001175	0.003338	23.68	0.00011	-1	7.86354	7.84553	8.03808	7.32351	7.83797	7.43854	7.8331	7.34081	6.55819	6.36838	6.95852	5.48453	5.77399	6.02481	5.77612	6.02219	5.82612
A_72_P086176,A_72_P176326			148534	TMEM56	10.675	-1.839	-4.33	0.0006	0.0110445	9.64	0.00218	-1	11.3286	11.392	12.0207	10.4106	12.0837	11.697	11.6736	11.6479	11.6853	9.3661	10.8771	8.95723	9.38821	9.32997	9.79768	9.84639	10.0177
A_72_P258132	497636	DMD	1756	DMD	7.06	-1.834	-5.19	8e-05	0.004203	13.51	0.00031	-1	7.68394	8.05484	8.13531	7.22239	8.29382	7.59533	7.99981	7.67911	6.88151	6.44165	7.6542	6.21753	5.23328	4.83322	6.76791	6.7187	6.55254
A_72_P022576			348654	GEN1	7.18	-1.794	-8.71	0	0.000284	46.28	0	-1	7.55812	8.26963	8.39207	7.75521	8.51365	8.28084	8.31445	6.5982	6.77358	7.07774	6.76356	6.00421	6.28826	6.83931	6.40956	6.44998	5.81939
A_72_P249202,A_72_P455001	100153865	LOC100153865	121506	ERP27	6.94	-1.789	-3.885	0.001205	0.016836	14.335	0.00024	-1	9.04661	7.7041	8.24588	9.69121	7.29093	6.59935	8.37762	6.41499	5.45847	5.88448	5.86407	5.64084	5.9811	7.47702	6.85575	5.16775	6.25671
A_72_P139366	100156351;100737408	GARNL3	57568;84253	GARNL3;SIPA1L2	5.44	-1.786	-9.16	0	0.000237	42.73	0	-1	6.21436	6.43893	6.65673	5.68675	6.59111	5.94583	6.20592	5.91286	5.09985	5.06792	5.49169	4.85826	4.06024	4.52064	4.36264	4.69733	4.67391
A_72_P203987			8335	HIST1H2AB	7.25	-1.778	-5.33	6e-05	0.003766	16.17	0.00012	-1	7.36951	8.99868	8.81873	8.14151	7.65937	8.80487	7.4134	7.08295	7.1413	6.56532	7.46324	5.88291	5.70628	6.8344	6.67651	6.56769	6.18874
A_72_P283139		CA12	771	CA12	9.15	-1.777	-4.42	0.00037	0.009111	9.8	0.00149	-1	9.64874	10.0023	10.4286	9.07255	9.91266	10.5004	9.77488	10.2547	9.43215	9.68099	9.03425	7.15927	8.58501	8.4739	7.4357	7.96684	8.18365
A_72_P198642,A_72_P235277,A_72_P290629,A_72_P340443,A_72_P494551,A_72_P504309,A_72_P619220,A_72_P626862,A_72_P695998	100154160,		29968	PSAT1	9.60333	-1.76767	-4.96444	0.000162222	0.00561667	12.6789	0.00058	-1	10.4253	10.066	10.7692	9.381	10.8347	10.8339	10.214	10.777	9.5766	9.17197	9.97929	8.24895	8.75292	8.58033	8.17213	8.89715	8.56249
A_72_P088846			5463	POU6F1	11.57	-1.764	-3.83	0.00134	0.017931	8.05	0.00348	-1	12.4825	12.5076	12.5822	12.4612	12.3465	12.1408	12.6314	12.2176	12.152	9.91811	12.4292	9.3577	10.4633	10.5234	9.95178	11.706	10.785
A_72_P232362,A_72_P726968	396579	TNNT1	7138	TNNT1	5.935	-1.7565	-4.755	0.00018	0.006302	20.605	3e-05	-1	7.14541	7.03381	7.49446	8.08073	6.19425	6.50112	7.20129	4.82891	4.97886	4.26411	5.01686	5.50308	5.2734	6.43654	4.46063	4.43161	6.07898
A_72_P021776,A_72_P437959	100525250	LOC100525250	27091	CACNG5	6.205	-1.716	-5.53	0.000125	0.0042515	17.57	0.00015	-1	7.57024	7.19363	6.86814	6.69179	7.971	6.40273	6.59844	6.30563	6.3585	6.13232	5.60242	5.14515	5.41596	5.73574	5.24548	4.99813	5.23618
A_72_P119006,A_72_P126381,A_72_P245702,A_72_P299379	100519209,100621290,100621648	LOC100621290,LOC100621648,NTRK2	4915	NTRK2	8.86	-1.707	-3.3375	0.005505	0.0387407	6.2525	0.01357	-1	9.57186	9.69637	10.8561	8.55998	10.3571	10.3164	8.63809	9.12796	9.9964	7.54737	8.62625	7.29606	7.46804	8.84459	7.72264	8.77913	7.21772
A_72_P269404,A_72_P341748			27345	KCNMB4	11.58	-1.7065	-4.24	0.001385	0.0159625	9.495	0.003825	-1	12.511	11.5174	11.2757	11.467	12.7125	13.2246	12.8329	12.5344	12.0244	11.494	12.3045	10.3332	10.5708	10.9032	10.3593	10.5613	10.1745
A_72_P288224	100512277	ATP6V1C2	245973	ATP6V1C2	13.66	-1.696	-5.27	6e-05	0.003965	14.92	0.00018	-1	14.6652	14.3353	15.3814	13.8693	14.4785	14.6192	14.1137	14.3248	13.9635	12.7279	13.4488	12.3499	13.2801	13.1237	12.3523	12.9634	12.2758
A_72_P177001	100627432	LOC100627432	130340	AP1S3	6.66	-1.676	-3.58	0.00229	0.024455	7.67	0.00425	-1	7.38921	7.43461	8.16316	7.55694	7.42914	8.18472	6.71906	7.00307	7.02422	5.2781	6.24285	5.37948	6.8956	6.93515	4.39948	6.51409	4.64405
A_72_P088796,A_72_P538288	100037973	SLC7A9	11136	SLC7A9	10.14	-1.66	-3.2	0.00526	0.0401085	5.135	0.018055	-1	11.4853	10.3286	11.3242	9.84627	10.8435	10.2588	11.5643	11.1487	9.80174	9.80479	10.3323	9.8664	7.77916	7.64667	9.22344	11.2318	9.8553
A_72_P290034	100519061	LOC100519061	8988	HSPB3	4.09	-1.648	-4.87	0.00014	0.005616	16.46	0.00011	-1	4.93733	6.06875	5.51448	4.98546	5.2178	4.75069	3.89299	3.28966	3.51259	3.29376	4.34546	2.73785	3.08552	4.39996	3.08497	2.96896	3.48432
A_72_P298984,A_72_P344738	100154391	KCNQ5	56479	KCNQ5	8.355	-1.6475	-5.655	0.00149	0.014533	19.005	0.00533	-1	9.67979	8.46638	9.22039	9.11079	8.93681	9.47075	8.67749	8.34511	7.87516	8.59537	8.48415	7.96717	7.43485	6.07128	7.60971	8.0863	7.9628
A_72_P072776,A_72_P250987,A_72_P274284	100511780,100520970	CHL1,NRCAM	4897	NRCAM	6.17	-1.638	-5.14	0.00028	0.00637767	15.0567	0.000763333	-1	7.49851	7.13491	6.74137	6.87091	6.76047	6.59903	7.16582	6.77043	5.70138	5.59424	5.89328	5.52689	4.98889	5.36147	5.2525	5.15259	5.88926
A_72_P340368	100157219	ARNT2	9915	ARNT2	7.59	-1.608	-9.65	0	0.000168	53.81	0	-1	8.63128	8.59643	8.20994	8.15267	8.92528	8.24135	8.2467	6.99611	7.12611	7.18705	7.72788	6.86258	6.76913	7.15869	6.46447	6.78416	6.92779
A_72_P429379	100525565	FSTL4	23105	FSTL4	9.35	-1.598	-3.2	0.00529	0.040212	5.13	0.01813	-1	10.5452	9.44203	9.64931	9.2564	10.0832	10.528	10.7905	10.0754	9.8929	9.58164	9.44317	7.49434	7.64435	9.39716	9.86804	6.99822	8.31157
A_72_P008101			4331	MNAT1	6.94	-1.583	-5.16	8e-05	0.004253	18.79	5e-05	-1	8.02073	8.76793	7.46278	7.14924	8.6503	7.70591	7.34246	6.61751	6.91903	6.01125	6.33042	5.57721	6.19923	5.8803	7.06743	6.40748	5.88556
A_72_P137706,A_72_P255647,A_72_P444709	397558	UPK3A	7380	UPK3A	9.25333	-1.58033	-5.31333	0.00042	0.00706133	15.88	0.00143333	-1	9.65881	9.87054	10.5252	9.04588	10.624	10.4381	9.85618	9.43038	9.51376	8.77954	9.33288	8.07584	8.42657	8.85775	8.03783	8.2868	8.50289
A_72_P008606,A_72_P437459,A_72_P619999	100144448	OAZ3	51686	OAZ3	6.69333	-1.579	-3.34	0.00431	0.034632	8.66667	0.00302667	-1	8.99422	6.96204	6.55006	9.15677	6.68494	6.38739	8.90309	6.13962	6.03384	5.55014	6.31584	5.68889	6.24315	6.24312	5.86394	6.00534	6.06318
A_72_P004876,A_72_P473363	100155380	ANXA13	312	ANXA13	6.26	-1.5705	-4.395	0.000595	0.010667	13.135	0.000655	-1	6.79405	7.96956	8.55522	6.91384	6.71811	7.50374	5.69163	5.8382	5.54211	5.73192	5.71923	5.52025	6.16126	5.66559	5.50512	5.35643	5.27708
A_72_P096736		CHRM3	1131	CHRM3	6.61	-1.561	-3.7	0.00177	0.020931	7.36	0.005	-1	6.16017	7.16219	7.5482	8.66113	7.58808	7.87762	6.59647	6.4597	6.95453	5.07165	7.41804	5.78162	6.45681	5.84748	6.12597	5.33886	5.28062
A_72_P104436	100513003	LOC100513003	25758	C11orf41	6.43	-1.559	-4.2	0.00061	0.011693	10.95	0.00088	-1	7.24096	8.32994	7.3576	7.4745	7.28633	6.92886	6.37719	5.40409	6.37328	5.29202	6.27735	6.33984	5.39071	7.31478	4.95418	5.62965	5.34209
A_72_P507038	100739758	LOC100739758	132014	IL17RE	8.46	-1.559	-5.03	0.0001	0.00482	17.57	7e-05	-1	10.2131	8.87811	9.40109	10.6246	8.55558	9.19188	8.73523	7.88584	7.71121	7.37372	8.23043	7.99247	8.03571	8.19656	7.24082	7.72134	7.86978
A_72_P059226	100520045	LOC100520045	9214	FAIM3	4.99	-1.558	-3.74	0.00162	0.019967	7.39	0.00493	-1	5.12026	6.3394	6.6675	4.26471	6.34766	4.84716	5.19419	5.78551	4.23745	5.15907	5.96679	4.95429	3.35836	3.76235	3.53929	4.77882	4.47183
A_72_P076876	397004	SSTR1	6751	SSTR1	5.77	-1.553	-3.38	0.00356	0.031872	6.32	0.00889	-1	5.66555	6.88963	7.02234	5.43323	7.22697	7.73292	5.90167	5.17304	6.72772	4.66514	5.8795	4.78563	4.69805	6.38717	4.62117	5.00755	4.28542
A_72_P165926,A_72_P186816,A_72_P374538,A_72_P433439	100157437	RGS4	5999	RGS4	6.3675	-1.53525	-4.465	0.00057	0.0105062	10.3075	0.002165	-1	7.38725	6.07521	6.9257	6.89095	6.60169	7.7133	7.42192	6.24163	5.85117	7.12415	7.04447	5.63699	4.94927	4.98181	6.22647	5.73195	5.44496
A_72_P232257,A_72_P537657	100126239	PHACTR3	116154	PHACTR3	5.73	-1.5315	-4.255	0.00064	0.0115985	9.735	0.001845	-1	7.20266	6.0059	5.70771	7.72183	6.80821	5.49164	6.39382	5.61984	5.60093	4.61283	6.20391	5.28933	4.97378	5.11445	4.35182	5.43523	4.84783
A_72_P227647	100157265	PVALB1	5816	PVALB	6.95	-1.528	-5.18	8e-05	0.004204	16.7	0.0001	-1	8.0725	8.17655	7.86406	8.70588	6.84006	7.3604	7.48613	6.80918	6.36508	6.36905	7.00089	5.75471	6.69139	6.57071	6.57382	5.79026	5.66632
A_72_P003396	100142661	ASPA	443	ASPA	5.81	-1.502	-4.66	0.00023	0.006969	23.29	1e-05	-1	7.37696	7.16431	6.94094	7.80691	6.38396	6.70497	5.64941	5.36835	4.57446	4.79183	4.94084	4.18883	6.02075	5.30376	5.76092	4.61434	5.0978
A_72_P066251,A_72_P117556,A_72_P223137,A_72_P336218,A_72_P380418,A_72_P404668,A_72_P546287,A_72_P677500	100152915;100621971,100152915,	LOC100621971;RIMKLB,	57494	RIMKLB	7.375	-1.49775	-5.8675	0.00029125	0.00497587	18.3362	0.00100125	-1	7.888	8.02541	8.45655	7.21781	8.07959	8.20741	8.17089	7.84432	7.58833	7.09486	7.54383	6.72864	6.39031	6.08144	6.64982	7.05831	6.36435
A_72_P311313,A_72_P475811	100156806	HFM1	164045	HFM1	8.255	-1.488	-3.13	0.00617	0.0436755	6.865	0.007145	-1	9.72368	8.78827	9.32331	10.0496	8.69824	9.26022	8.04467	8.03328	7.72217	6.49362	9.35755	6.68676	8.17408	7.0638	6.82716	8.7776	7.35141
A_72_P207627,A_72_P334093,A_72_P478786	100157351;100623335,100157351	LOC100623335;SMOC1,SMOC1	64093	SMOC1	11.2367	-1.48233	-5.05	0.000156667	0.005408	13.2333	0.000596667	-1	12.1533	12.0263	12.0494	11.0076	12.2464	11.8312	12.039	11.6479	11.1569	10.9252	11.6901	10.1208	10.0312	10.0536	10.6512	11.2396	10.151
A_72_P487703	100514730	LOC100514730	286046	XKR6	6.26	-1.456	-6.89	0	0.00098	27.88	0	-1	7.26296	7.12135	7.35052	6.55509	7.07414	7.24176	6.60618	6.65222	5.91984	5.71369	6.03749	5.03758	5.48124	5.57146	5.71379	5.43149	5.67147
A_72_P423019	100156654	RRAGD	58528	RRAGD	8.22	-1.454	-3.51	0.00271	0.027007	6.37	0.00866	-1	8.74797	8.1779	8.58797	8.93981	8.82725	8.83795	9.12789	9.76814	9.3829	7.38074	8.8542	6.5651	7.47004	7.48006	7.28223	7.4432	6.80083
A_72_P417959	100524940	LOC100524940	1573	CYP2J2	8.73	-1.447	-3.89	0.00117	0.016742	7.79	0.00398	-1	9.59601	9.63245	9.74361	8.10131	10.0535	9.00066	9.63163	8.5361	8.93132	8.34039	9.42499	7.61606	6.83498	7.9586	7.75087	8.89023	8.30368
A_72_P359568,A_72_P479219	100156914	SLC24A4	123041	SLC24A4	8.97	-1.447	-4.62	0.00162	0.016109	15.365	0.00147	-1	10.3814	9.97275	10.0134	9.6647	9.33058	9.64833	9.63556	9.70933	8.24626	7.98069	8.8009	7.31392	7.95263	8.11374	8.31875	8.31825	9.0933
A_72_P305674			8796	SCEL	5.12	-1.446	-3.14	0.00603	0.043349	4.93	0.02053	-1	5.32777	6.36548	5.17506	4.36346	6.51894	6.25851	6.14019	3.95493	5.86509	4.40409	6.46545	4.67375	4.83111	4.92307	3.11917	4.42977	4.14416
A_72_P058151	606748	SLC45A2	51151	SLC45A2	7.67	-1.446	-4.18	0.00063	0.011924	9.01	0.00216	-1	8.59041	8.3851	9.0555	7.45937	8.69316	8.2677	7.96221	7.98276	8.2356	7.0196	8.10881	6.19757	6.28486	7.25095	6.718	7.57768	6.66072
A_72_P255077	100521763	SNAP91	9892	SNAP91	7.3	-1.446	-4.11	0.00074	0.013012	10.9	0.0009	-1	9.05581	8.5466	7.93122	9.25628	7.76772	7.11077	7.0862	7.29782	6.7284	6.5171	6.87669	6.54646	6.61473	7.46844	6.6852	6.22896	6.31089
A_72_P041071,A_72_P085361,A_72_P150516,A_72_P193282,A_72_P344983,A_72_P412723	100515393,	ATP8A1,	10396	ATP8A1	9.12333	-1.4445	-4.035	0.00131333	0.0164363	8.71	0.00435667	-1	9.90207	9.72427	10.0238	9.81943	9.5107	9.64449	9.98089	9.31659	9.6935	7.94838	9.93307	7.81239	8.01869	8.17013	7.90428	9.35356	8.33531
A_72_P373553,A_72_P395148	100511102	CACNA1D	776	CACNA1D	10.235	-1.4435	-4.465	0.00038	0.008872	13.63	0.000425	-1	11.4231	10.7412	10.9099	11.5546	10.7802	10.9075	11.1631	9.98668	10.3953	8.95227	10.7306	8.3529	9.73574	9.79576	9.25392	9.55239	9.78679
A_72_P237352,A_72_P278429,A_72_P500526,A_72_P677846	100144508;100511514,100144508,	ID4;LOC100511514,ID4	3400	ID4	10.6775	-1.44175	-4.2425	0.00151	0.0156852	14.1175	0.0030725	-1	11.1493	11.9736	11.5103	11.581	11.6766	11.3827	11.6212	10.801	10.1406	9.34953	10.0113	9.77449	10.4365	10.6938	8.99766	9.33886	11.1075
A_72_P184126,A_72_P274579,A_72_P489761	100151991	PCDH15	65217	PCDH15	7.83667	-1.429	-4.93667	0.000183333	0.00590533	16.72	0.00014	-1	9.03541	8.87874	8.76019	9.25424	8.23244	8.40576	8.08518	7.67956	7.97175	6.64158	7.66115	6.45103	7.73091	7.71203	7.13244	6.65753	6.9452
A_72_P128996			89866	SEC16B	9.18	-1.428	-5.12	9e-05	0.004411	19.15	4e-05	-1	10.4919	9.77876	9.76928	11.0043	9.67468	9.31768	10.2165	9.11871	8.26036	7.94429	9.12896	8.34824	8.67482	8.1187	8.33428	8.9517	8.96075
A_72_P146321,A_72_P634012	397083	EGF	1950	EGF	8.445	-1.4195	-4.515	0.00042	0.0090875	10.43	0.00148	-1	9.22831	8.71875	9.56114	8.08763	8.87312	8.99502	9.47448	9.04065	8.44253	8.66796	8.89026	7.6929	7.01263	6.65778	7.85275	8.27742	8.05736
A_72_P079701	100521735	LOC100521735	27163	NAAA	5.98	-1.414	-4.55	0.00029	0.007805	10.5	0.00108	-1	6.854	6.51945	7.16766	5.8017	6.74777	6.67229	6.5351	6.30305	6.01948	5.47108	6.70164	4.84307	4.56244	5.07936	4.81343	6.09279	5.45053
A_72_P108816,A_72_P141751,A_72_P210822	100627510	LOC100627510	1004	CDH6	8.73333	-1.41067	-4.38	0.00058	0.0107963	18.4633	6e-05	-1	9.76898	9.94624	9.62537	10.3763	9.25673	9.20235	9.62321	8.31088	8.10294	6.88565	8.84577	7.13964	8.19347	8.42028	8.05763	7.79548	8.90841
A_72_P011946,A_72_P195312	100153354	CNOT2	4848	CNOT2	10.09	-1.4065	-5.68	3e-05	0.0028085	16.21	0.00014	-1	10.5419	10.772	10.7662	10.3221	11.0285	11.2057	10.1598	10.2536	10.4154	9.78798	10.3828	9.52714	9.56795	8.26443	9.62264	9.54344	9.39444
A_72_P022496,A_72_P384408	100521874	LOC100521874	153745	FAM71B	4.49	-1.3925	-8.505	1.5e-05	0.001408	54.91	1e-05	-0.5	5.24502	4.98738	5.73694	5.48673	4.98987	5.57756	5.04668	3.94311	4.0778	3.96934	4.05316	3.718	3.68789	4.32394	3.59624	3.77536	4.13223
A_72_P055776	100515913	VWA5A	4013	VWA5A	10.17	-1.389	-3.07	0.00695	0.047012	5.2	0.01738	-1	10.9616	10.3466	11.111	9.34538	10.913	10.7514	11.0153	11.1935	11.0165	10.132	11.3407	8.61631	8.60603	8.43324	9.21856	10.393	9.57964
A_72_P312483	100519537	LOC100519537	116068	LYSMD3	7.03	-1.381	-3.26	0.00463	0.037236	5.61	0.01351	-1	8.15023	7.82829	7.412	8.22514	8.16779	7.24747	6.84995	6.09374	8.32621	7.68571	5.99409	6.02987	5.82008	6.75434	7.38704	5.93536	5.68239
A_72_P374058		FAM155A	728215	FAM155A	7.4	-1.378	-3.86	0.00126	0.017336	7.59	0.00444	-1	7.90056	8.00891	7.64445	7.80228	8.81683	7.43703	8.52865	7.9961	8.28277	6.39087	7.42981	6.29397	7.06767	6.00894	6.46073	7.42538	6.24784
A_72_P177121		LARGE1	9215	LARGE1	9.07	-1.377	-5.15	8e-05	0.004285	13.67	0.00029	-1	9.81596	9.09318	10.3317	9.3365	9.34804	9.90417	10.1081	9.14877	9.75006	8.826	9.01262	7.85208	8.08105	8.69486	8.19226	8.34766	8.32491
A_72_P181571,A_72_P186731,A_72_P285289,A_72_P296524,A_72_P501765,A_72_P531876,A_72_P705689	100518784,		586	BCAT1	8.66571	-1.37614	-4.42857	0.000888571	0.0122663	10.6214	0.00212143	-1	9.44212	8.849	9.48628	8.18759	9.43286	9.33821	9.37391	9.26258	8.95014	8.96973	8.84948	8.27003	7.34797	6.9002	8.22256	8.34877	8.09164
A_72_P084296,A_72_P141086,A_72_P143706,A_72_P245092,A_72_P380133	100525789,		2066	ERBB4	7.066	-1.3716	-3.972	0.002028	0.0206436	8.748	0.007088	-1	7.64617	7.78812	7.56675	6.87488	7.654	7.9789	7.79514	7.46881	7.84898	6.99109	7.62443	5.65699	6.65504	5.54149	6.84316	6.15925	6.01714
A_72_P321638,A_72_P486089,A_72_P520314,A_72_P608781	100521929,	LOC100156958,LOC100521929	66000	TMEM108	7.505	-1.3705	-3.94	0.0013075	0.0170515	14.3275	0.0002725	-1	9.11446	8.31316	8.69828	9.14169	8.26155	8.4411	6.91503	6.99324	7.11703	6.45402	6.96188	5.98318	7.43048	7.58759	7.31038	6.40805	6.47216
A_72_P210787	396929	GAD2	2572	GAD2	7	-1.362	-4.38	0.00041	0.00957	17.35	8e-05	-1	8.1642	7.78288	7.7778	8.49975	6.96957	7.6561	8.43681	6.29164	7.01991	5.24823	6.61437	5.9127	5.92142	6.77386	7.1419	6.78964	6.05507
A_72_P405213	100520403	LOC100520403	10951	CBX1	10.13	-1.36	-4.35	0.00044	0.009969	10.14	0.00127	-1	10.6535	10.072	11.1983	9.82563	10.6395	10.858	10.9637	11.1529	10.9731	9.98969	10.5272	9.20755	9.25726	8.74124	9.14726	9.92115	9.14127
A_72_P123611,A_72_P426994,A_72_P494536	100153374,	LOC100156982,PRUNE2	158471	PRUNE2	5.61	-1.35867	-5.03667	0.000576667	0.00864867	13.2533	0.00216333	-1	5.80409	5.92479	6.65226	6.66723	6.23934	5.78849	6.37093	6.07172	5.32982	5.02262	5.93076	5.33627	4.62626	4.31328	4.55599	5.52946	5.21662
A_72_P207062			5873	RAB27A	5.15	-1.354	-3.02	0.00779	0.049916	6.86	0.00658	-1	6.47982	3.90681	6.98332	6.60781	4.40338	6.77303	6.62354	4.51653	4.43311	4.67965	4.53075	4.47842	4.82643	4.92682	4.29339	4.60224	4.41993
A_72_P228687	100518128	LOC100518128	55512	SMPD3	8.06	-1.353	-5.1	9e-05	0.004492	13.54	0.00031	-1	8.42584	8.96828	9.22741	7.77929	9.23552	8.62984	8.63343	8.41187	7.90338	7.5065	8.21387	7.40364	6.6709	7.03163	7.88079	7.69758	7.45324
A_72_P109351,A_72_P397898	396786	SLC9A4	389015	SLC9A4	11.805	-1.334	-3.85	0.001335	0.0178005	7.82	0.004295	-1	12.1279	12.3408	12.7329	11.5379	13.1166	12.5579	12.525	11.7139	10.8474	12.571	12.1059	11.0686	10.7932	10.1126	12.0183	11.2697	11.2339
A_72_P067236	100622345	LOC100622345	51018	RRP15	10.31	-1.333	-10.93	0	4e-05	66.74	0	0	10.8875	11.2001	10.837	11.4511	10.9986	10.8826	10.6304	9.96515	9.9302	10.2417	10.0439	9.89283	9.63947	9.8324	9.54951	9.68253	9.55099
A_72_P038966		ANO7	50636	ANO7	8.46	-1.332	-5.9	2e-05	0.002281	24.06	1e-05	-1	9.14309	9.37347	9.0362	9.41233	9.52736	9.05422	9.12502	8.38977	8.51664	7.17748	8.40589	7.17685	7.84682	8.23834	7.88084	7.9608	7.60557
A_72_P201577	100739158	SUCNR1	56670	SUCNR1	7.58	-1.332	-7.44	0	0.00059	28.1	0	-1	8.18392	7.91606	7.98346	8.52059	8.19921	8.11214	8.33114	7.99823	7.48701	7.33362	7.44962	7.09378	7.24892	6.25109	6.64886	6.82803	7.25281
A_72_P331103	100515346	CXCR7	57007	CXCR7	10.5	-1.32	-3.27	0.00456	0.036951	6.04	0.01044	-1	10.1114	11.7715	11.0475	10.1142	11.8064	10.6313	10.9851	10.1864	11.5787	11.1007	10.5867	10.6045	8.75438	11.0742	8.66659	9.6843	9.84215
A_72_P163516,A_72_P386008	100152649,		374655	ZNF710	8.615	-1.316	-3.215	0.005135	0.039465	8.535	0.00539	-1	9.6809	9.27713	9.77646	9.73125	8.96726	9.33164	8.7121	8.76019	8.54038	6.70761	7.97617	8.75081	8.65294	8.17254	7.03893	7.88949	8.4358
A_72_P312888		EVL	51466	EVL	8.97	-1.314	-4.38	0.00041	0.009518	9.85	0.00145	-1	9.09708	9.16995	9.96204	8.65274	9.78426	9.87077	9.67668	9.02361	9.73643	8.91462	9.58865	8.22887	7.15831	8.6078	8.07792	8.5425	8.33803
A_72_P370743	100621509	LOC100621509	219738	C10orf35	8.35	-1.308	-5.18	8e-05	0.004203	16.77	0.0001	-1	9.06384	9.06535	9.19331	9.18101	9.14512	9.18207	8.68172	8.08062	8.11656	7.58332	8.54838	7.35204	7.92172	8.78365	6.89885	7.50312	7.72104
A_72_P155141	100514386	SLC31A2	1318	SLC31A2	8.76	-1.307	-4.17	0.00065	0.012087	12.21	0.00052	-1	10.3331	9.49568	9.25675	10.216	9.38253	9.43319	8.54163	9.22034	8.43519	7.88883	8.06616	7.50311	8.94271	8.33442	7.94353	7.85953	7.9995
A_72_P428094	100516489	LOC100516489	150468	CKAP2L	8.94	-1.293	-3.45	0.00308	0.029157	6.72	0.00709	-1	9.44557	9.60608	10.4615	8.77711	9.91211	9.8512	9.20761	8.55933	8.72492	7.76049	9.00206	9.1769	7.72735	7.08082	8.23312	9.51413	9.02442
A_72_P295324	100624079	LOC100624079	9315	NREP	9.59	-1.292	-3.31	0.00415	0.034976	7.47	0.00471	-1	10.056	10.428	10.1198	10.2073	11.0368	10.2632	10.2671	10.1297	9.63536	7.52155	9.93601	8.24106	9.82991	8.9716	8.46505	9.47136	8.49895
A_72_P273979,A_72_P286114,A_72_P437304	100170651	SLC30A2	7780	SLC30A2	8.74333	-1.29167	-4.58	0.000313333	0.007962	15.1667	0.000336667	-1	9.83946	9.48603	9.90428	9.74694	9.00222	9.86935	8.77962	8.35959	8.5146	8.05739	8.37905	7.57845	8.42124	8.97553	7.73003	7.74449	8.2622
A_72_P022716		TMEM117	84216	TMEM117	7.62	-1.282	-6.59	0	0.001246	27.57	0	-1	8.31453	8.38053	8.36322	8.84691	7.93665	7.98102	8.51188	6.85656	7.30287	7.29011	7.34886	7.17321	6.86358	6.84666	7.3067	6.48385	7.75496
A_72_P506631	100153981	PAK6	10298	PAK4	5.81	-1.275	-3.46	0.00299	0.028695	6.17	0.00967	-1	5.82312	7.13507	6.18749	5.01216	7.28691	6.04831	6.45499	6.47032	4.95735	6.69632	6.36553	5.25895	5.47123	4.72242	5.06324	4.66855	5.09007
A_72_P008001	100157199	LOC100157199	1305	COL13A1	8.95	-1.272	-3.83	0.00134	0.017916	7.38	0.00496	-1	10.0102	9.5848	9.22861	9.23119	10.2321	9.10122	9.15926	9.48025	9.27852	8.17885	9.52354	8.04444	8.06003	8.46541	7.79897	9.31469	7.53378
A_72_P302654	397556	TMOD3	29766	TMOD3	9.64	-1.267	-4.02	0.00089	0.014417	9.04	0.00213	-1	10.7782	8.95625	10.7997	10.6137	9.12752	10.8176	10.9172	9.22853	9.54525	9.19486	9.31367	9.53483	8.97886	8.6465	9.18587	9.04831	9.24282
A_72_P059061,A_72_P122601,A_72_P413063	100151787,		283450	C12orf51	9.47667	-1.26567	-3.46667	0.00350333	0.0304187	8.85333	0.00307333	-1	10.3434	10.3955	10.4235	10.3612	10.0628	10.5153	9.54998	9.30973	9.91142	7.98485	9.62753	7.82121	8.91805	10.1533	8.47551	8.73536	8.56883
A_72_P089421			5021	OXTR	6.99	-1.259	-3.4	0.00345	0.03121	5.81	0.01199	-1	7.34025	7.11638	8.14614	5.95238	8.07958	7.95673	7.80761	7.3028	8.10174	6.54662	7.00129	6.33396	6.04882	5.60718	6.22402	7.02997	6.22316
A_72_P031816	100151985	LOC100151985	1183	CLCN4	7.55	-1.251	-3.43	0.0032	0.029756	5.92	0.01121	-1	8.6893	7.57542	8.77185	7.38414	7.82872	8.09976	7.97792	8.79231	8.4434	6.69259	7.69499	6.44146	6.80208	6.67683	6.49706	7.35832	6.64255
A_72_P031786	100738507	LOC100738507	440097	DBX2	5.51	-1.248	-3.13	0.00607	0.043492	5.83	0.01182	-1	5.82685	6.23835	7.3952	4.84164	6.87144	6.81006	5.22232	5.02483	5.12096	4.81746	6.39313	4.4447	4.86879	4.99651	4.48569	5.24356	5.02767
A_72_P108001	445002	FST	10468	FST	9.35	-1.247	-3.19	0.00543	0.040821	7.61	0.00439	-1	9.78984	10.0291	10.0267	10.1234	10.6368	10.2094	9.93058	9.79624	9.55523	7.04297	9.59364	7.93962	9.47526	9.04787	8.41496	9.05086	8.30893
A_72_P292364	100624376	LOC100624376	25890	ABI3BP	6.36	-1.244	-3.55	0.00249	0.025645	6.41	0.00845	-1	7.72963	6.62846	6.32332	7.47055	7.15832	6.05457	6.43591	6.36161	6.41525	5.42625	7.42264	6.70599	5.49816	5.49823	4.83224	6.52083	5.57632
A_72_P209412,A_72_P411228	100627163	PLCH1	23007	PLCH1	9.135	-1.2415	-5.145	0.00015	0.0051685	13.955	0.00053	-1	9.87306	9.64433	9.94955	9.14913	9.71791	9.96507	9.73392	8.91493	9.72931	8.64058	9.41793	8.17508	8.37716	8.72358	8.70592	7.9643	8.61636
A_72_P105806	100623937	LOC100623937	3749	KCNC4	6.49	-1.24	-6.35	1e-05	0.00146	24.68	1e-05	-1	7.3803	7.47141	7.08999	7.48431	6.89306	6.94887	6.89728	5.93803	6.61259	6.06026	6.23169	5.73546	5.45979	6.63331	5.71675	6.10093	5.72364
A_72_P145511		B3GALT1	8708	B3GALT1	5.97	-1.238	-4.65	0.00023	0.006981	10.83	0.00093	-1	6.97555	6.57047	6.23982	5.8488	7.38022	6.3327	6.09312	5.40154	6.35607	6.03848	6.51294	5.55374	5.27566	4.56636	5.63157	5.53038	5.26172
A_72_P220182	100622074;100622778	LOC100622778;PCDHAC2	56134	PCDHAC2	11.36	-1.238	-3.47	0.00296	0.028486	6.24	0.00934	-1	11.9117	11.5871	12.2734	10.4799	12.2712	12.0085	12.1168	12.2778	11.9712	11.0396	11.9112	10.3454	10.0575	10.2726	10.6489	11.4716	10.3943
A_72_P165556	100125969	IFNE	338376	IFNE	10.4	-1.235	-3.66	0.00197	0.022326	6.82	0.00673	-1	10.9053	11.1983	10.9326	10.1106	11.2563	11.3213	10.99	9.86702	10.6776	10.9909	10.6381	9.25322	8.85016	9.55046	10.9338	9.94504	9.34292
A_72_P014816,A_72_P473138	100156475	ADCK5	203054	ADCK5	12.55	-1.2345	-4.23	0.001235	0.015141	9.45	0.004095	-1	12.8761	13.2615	13.4952	12.4187	13.4043	13.0495	13.3313	13.0977	12.7936	11.4932	12.7493	11.8965	11.4482	11.4698	11.7477	12.7771	11.9815
A_72_P122946	100739122	LOC100739122	203111	C8orf47	8.38	-1.233	-6.59	0	0.001246	22.98	1e-05	-1	9.07943	8.81941	9.16406	8.83111	9.07456	9.16659	8.65558	7.94319	8.69154	7.99521	8.64906	7.63889	7.62398	7.42051	8.10242	8.09117	7.44994
A_72_P165136,A_72_P381063,A_72_P711573	100739395;397073,"100739483;397073",397073	ABCG2;LOC100739395,"ABCG2;LOC100739483",ABCG2	9429	ABCG2	9.79	-1.23267	-4.27333	0.000846667	0.012671	11.1067	0.00157667	-1	10.2022	11.1054	10.2241	9.51984	11.2191	10.4363	10.4487	9.73443	9.44912	9.35071	10.0545	8.58515	8.81978	9.16813	9.03796	9.48932	9.57635
A_72_P235222,A_72_P256142,A_72_P316543,A_72_P362128	100525414,		171024	SYNPO2	10.4475	-1.2055	-5.2425	0.0001975	0.0053735	15.0575	0.000395	-1	10.6889	10.701	11.0928	11.5248	11.1965	11.1553	10.8805	10.1266	10.61	9.86395	10.6634	9.92558	10.2109	9.0704	9.60605	10.1061	10.1495
A_72_P428064			9855	FARP2	10.92	-1.205	-4.11	0.00074	0.013026	11.62	0.00066	-1	11.7872	12.0534	11.3747	12.2129	11.5807	10.9934	11.3209	10.709	11.0176	9.56382	11.3217	9.59454	10.6144	10.6736	9.97344	10.462	10.341
A_72_P138296	100513981	LOC100513981	51760	SYT17	9.48	-1.202	-3.49	0.00278	0.027463	6.19	0.0096	-1	9.96656	10.0554	10.4626	8.97871	10.5225	9.89003	9.7157	10.1867	9.94751	9.17584	10.2893	8.22836	8.64172	8.70569	8.52562	9.60599	8.21894
A_72_P161296,A_72_P179456	100737781,	IL1RAPL1,LOC100737781	11141	IL1RAPL1	5.54	-1.1995	-4.835	0.0002	0.0062855	12.14	0.000665	-1	5.22975	5.97922	6.4846	5.23171	6.19715	6.47619	6.71737	5.93796	5.23134	5.41962	5.58495	5.45844	5.05843	4.56581	4.8446	4.79555	4.96448
A_72_P186811,A_72_P231007	100152606	SGSM1	129049	SGSM1	9.295	-1.1965	-3.155	0.005795	0.0423775	11.57	0.000865	-1	10.1192	10.3225	10.2309	9.98358	10.0345	10.281	10.1378	7.73185	9.42771	7.69866	9.14139	8.07403	8.00289	10.1627	8.76099	8.88314	9.00216
A_72_P322238,A_72_P440486,A_72_P560189,A_72_P567749,A_72_P583621,A_72_P585161,A_72_P626054	100126844,	GATM	2628	GATM	8.54857	-1.17871	-4.28429	0.000704286	0.0118467	13.7771	0.000347143	-1	9.60357	9.463	9.30209	9.63469	9.01119	9.22563	8.55333	8.17767	8.51583	7.8288	8.24005	7.35344	8.1436	9.18987	7.4958	7.65309	7.90609
A_72_P251122	100624513	GRIK1	2897	GRIK1	5.99	-1.178	-3.06	0.00711	0.047636	4.82	0.02204	-1	6.31256	6.33382	6.876	5.99845	6.70922	6.68954	6.06536	7.49665	6.22163	5.34323	6.74115	4.7912	5.95505	5.28564	5.12601	5.67956	4.19747
A_72_P109056,A_72_P440976	100156235	CLDN23	137075	CLDN23	7.17	-1.1765	-3.84	0.00377	0.02772	7.875	0.01266	-1	7.76083	7.84034	7.67662	7.08716	8.2544	6.87658	8.369	7.48974	7.52732	6.62388	7.72391	6.07217	6.26062	6.67014	6.29241	6.89115	6.47749
A_72_P395863	100153342	LOC100153342	54834	GDAP2	8.39	-1.176	-6.48	1e-05	0.001344	22.06	2e-05	-1	8.78399	8.76895	9.53115	8.60036	8.83621	9.44888	8.69415	8.19587	8.19728	7.97151	8.30901	8.42003	7.7571	7.19379	8.0949	8.00936	7.82698
A_72_P280534	100513130	BEX1	55859	BEX1	13.07	-1.173	-4.83	0.00016	0.005868	11.88	0.0006	-1	13.5704	13.4311	14.0891	13.1145	13.6704	14.0197	13.3422	13.0076	13.5918	12.8688	13.266	12.0987	11.9141	12.8363	12.6066	12.7815	12.0245
A_72_P353908	100524073	KCTD16	57528	KCTD16	4.58	-1.168	-5.48	4e-05	0.003228	16.61	0.0001	-1	5.27539	4.85411	5.2773	4.78402	5.49522	5.67881	4.78634	4.1582	4.59823	4.01482	5.11334	3.79046	4.11693	4.21434	3.74527	4.11401	3.79409
A_72_P118816	100522231	LOC100522231	9153	SLC28A2	7.47	-1.168	-3.54	0.00255	0.02603	6.56	0.00776	-1	8.24477	7.4889	8.53998	6.69441	7.93025	8.023	8.26893	8.51345	7.81498	6.99903	7.7495	7.09631	6.76105	6.02601	6.4732	7.64945	6.67227
A_72_P006851,A_72_P311268	100517459	ENC1	8507	ENC1	8.085	-1.163	-4.54	0.001255	0.014308	10.99	0.004155	-1	8.41777	8.50519	9.15115	7.81432	8.87742	8.92295	8.61379	8.40414	8.23786	7.50908	8.17474	7.56813	8.07595	7.55511	6.85911	7.65262	7.11625
A_72_P234577	100156029	GPC4	2239	GPC4	8.16	-1.162	-3.75	0.00161	0.019865	7.38	0.00494	-1	8.04016	8.62075	9.04564	8.91424	9.25085	8.58804	8.531	7.8971	8.49955	7.51058	8.88555	7.15883	7.23482	8.48138	7.35843	7.86319	6.81796
A_72_P089981		CDRT1	374286	CDRT1	10.5	-1.156	-5.18	8e-05	0.004203	14.92	0.00018	-1	10.9834	11.1148	11.4271	10.4847	11.4418	11.1212	10.9922	10.5254	10.8472	9.7329	10.4346	9.70742	9.26619	9.9757	9.90911	10.265	10.2075
A_72_P507474	100157418	LOC100157418	90525	SHF	9.76	-1.155	-3.11	0.00633	0.044504	5.16	0.01777	-1	10.2715	10.0742	10.9262	8.77511	10.659	9.96702	10.4945	10.8073	9.96458	9.78202	10.2631	8.94409	8.40489	8.55278	8.93468	10.1302	9.03647
A_72_P083301			158399	ZNF483	9.01	-1.149	-6.59	0	0.001246	29.28	0	-1	9.57468	9.53686	9.86671	9.90477	9.74829	9.74044	9.30841	8.58634	8.9262	8.46331	9.01698	7.87222	8.51033	8.94211	8.44796	8.37101	8.32458
A_72_P189221	100737747	LOC100737747	83478	ARHGAP24	13.14	-1.148	-3.17	0.00556	0.041417	12.09	0.00054	-1	14.0625	14.4945	13.8171	14.3483	14.004	13.7905	13.3784	12.7695	12.5476	11.3546	12.9509	11.738	12.863	14.3886	12.1196	12.0485	12.7659
A_72_P236687	100101921	SLC9A2	6549	SLC9A2	7.87	-1.147	-3.02	0.00772	0.0497	4.67	0.02425	-1	8.39373	8.10238	8.81681	6.9722	8.74632	8.30612	8.74349	8.46648	6.94933	8.78596	8.42799	7.25908	6.99116	6.15082	7.93076	7.57028	7.10866
A_72_P036071,A_72_P176191,A_72_P601328,A_72_P668484,A_72_P679040	396898	ATP1B1	481	ATP1B1	12.314	-1.1466	-4.93	0.00111	0.0120366	13.404	0.002262	-1	12.4712	12.7612	12.6222	12.6805	12.6788	12.7239	13.1409	13.0447	12.0678	12.7051	12.7502	11.7913	11.5669	12.0483	12.0706	10.8067	11.403
A_72_P132876,A_72_P359193	100516442	LOC100516442	9215	LARGE	10.045	-1.1455	-4.65	0.000255	0.0073635	11.13	0.000905	-1	10.797	10.4343	11.0107	10.0959	10.2922	10.5726	10.799	10.7986	10.0148	9.77197	9.84272	9.21176	9.54061	9.78833	9.08232	9.11992	9.60023
A_72_P394278	100113467	CDK5R1	8851	CDK5R1	11.16	-1.135	-4.79	0.00017	0.006118	16.07	0.00012	-1	12.1914	12.0082	11.4709	11.8382	11.907	12.0602	11.318	11.4877	10.2381	11.0078	10.7762	9.99099	10.8621	11.15	10.8209	10.2191	10.4112
A_72_P171551	100520899;100739371	LOC100739371;ZKSCAN2	342357	ZKSCAN2	5.99	-1.132	-4.92	0.00013	0.005428	12.97	0.00038	-1	6.41853	6.48185	6.40876	6.83467	7.10288	6.37443	6.17523	6.04037	6.15946	5.45594	5.99916	5.32046	5.73945	5.97624	4.5982	5.66927	5.06915
A_72_P106961	733665	MMD	23531	MMD	5.73	-1.129	-4.22	0.00057	0.011258	9.05	0.00212	-1	5.74162	6.10413	7.01942	5.41624	6.45538	6.45336	6.42735	5.24657	5.9082	5.69766	6.14515	5.19928	4.41518	4.94485	5.79952	5.12765	5.22507
A_72_P437854	100156373	VIL1	7429	VIL1	4.84	-1.128	-5.09	9e-05	0.004558	13.74	0.00028	-1	5.34706	5.77802	5.56264	4.94424	5.70247	5.78191	4.56221	4.29822	5.08314	4.29343	5.13738	4.49198	4.05375	4.62184	4.20274	4.03079	4.36251
A_72_P140441,A_72_P154786	100512929	LOC100512929	55759	WDR12	8.255	-1.1225	-5.61	4e-05	0.0030315	16.44	0.000125	-1	8.77583	8.29837	8.84319	8.30089	8.74375	9.14344	8.54544	8.4162	8.7693	8.50446	8.04338	8.29522	7.78089	6.79512	7.77636	7.49192	7.86388
A_72_P263547	100738869;100738909	LOC100738909	375190;653140	C2orf84;LOC375190	9.17	-1.115	-4.35	0.00043	0.009887	14.94	0.00018	-1	10.1056	10.0745	9.59155	10.2597	9.79384	9.42525	9.76805	8.74977	9.19598	7.6897	9.42847	8.06822	9.16225	8.72385	8.3428	8.64846	8.84895
A_72_P302914	397048	ST5AR2	6716	SRD5A2	4.28	-1.115	-3.02	0.00772	0.0497	5.29	0.01641	-1	4.84273	4.97359	5.2654	6.20828	4.76847	3.14113	4.8176	3.70862	3.86849	3.45213	3.98571	4.93879	3.36515	3.68993	3.7512	4.16446	3.75036
A_72_P105991,A_72_P501484	100737328	LOC100737328	58499	ZNF462	8.23	-1.114	-6.395	1e-05	0.001449	20.83	2.5e-05	-1	8.61346	8.28915	8.83582	8.28834	8.92936	8.97956	9.19729	8.15079	8.35302	7.92828	8.54397	7.69221	7.7357	7.42765	7.68449	7.50683	7.7432
A_72_P055756,A_72_P066181	100523290	LOC100523290	26999	CYFIP2	9.59	-1.111	-5.855	2.5e-05	0.0023985	19.43	5e-05	-1	10.0169	9.819	10.4951	10.0418	10.3898	10.4012	9.99211	9.2084	9.30104	9.45366	9.2692	9.4215	8.22323	9.01995	9.35946	9.25711	9.40952
A_72_P031896	100523116	LOC100523116	1657	DMXL1	8.42	-1.11	-4.94	0.00013	0.00528	16.68	0.0001	-1	9.10651	9.10478	8.88031	9.34712	9.0601	9.01843	8.9083	7.10362	8.65372	8.21798	8.17291	7.78791	7.15282	8.29529	8.1308	8.12543	8.04883
A_72_P116476	100622102	KIF5C	3800	KIF5C	8.12	-1.109	-5.55	4e-05	0.002999	15.59	0.00014	-1	8.92167	8.51751	8.68461	7.9458	9.12479	8.71686	8.40729	8.22529	8.25723	7.97865	8.34257	7.43261	7.32008	7.37678	7.33361	8.05567	7.45136
A_72_P021706,A_72_P299134,A_72_P341238,A_72_P345088	100513721,	EFNA5,LOC100513721	1946	EFNA5	10.32	-1.10825	-3.7625	0.0030875	0.026769	9.6575	0.0029275	-1	10.9811	11.2479	10.6936	11.4437	11.0567	10.8376	10.4406	10.4491	10.2726	9.54247	10.5805	8.7195	10.094	10.3679	9.73296	9.45473	9.5955
A_72_P177751	397680	NR0B1	190	NR0B1	7.67	-1.108	-3.38	0.00357	0.031898	5.71	0.01268	-1	8.34167	8.21394	7.80507	8.21815	8.90994	7.67581	7.81962	7.53579	7.81845	7.40965	8.52822	7.02667	7.51797	7.91847	6.15123	7.45497	6.12101
A_72_P020746,A_72_P230027	100514555;100514746,100514555	LOC100514555;LOC100514746,LOC100514555	55613	MTMR8	6.92	-1.1035	-6.635	0	0.0012205	22.61	1.5e-05	-1	7.42976	7.36561	7.42806	7.38449	7.72246	7.32277	7.31042	7.04582	6.54045	6.74825	6.82493	6.94467	6.54028	5.69136	6.43585	6.36209	6.57088
A_72_P066406,A_72_P116356,A_72_P137291,A_72_P171031,A_72_P205117,A_72_P401358	100524101,	CACNB2	783	CACNB2	6.755	-1.103	-4.00833	0.00161	0.017854	13.6	0.000838333	-1	7.36726	7.66281	7.16664	8.76681	7.30043	6.61271	7.29897	6.24908	6.09675	5.87144	6.34836	6.33787	6.33947	6.72574	6.29731	5.93331	6.45706
A_72_P308013	100156429	RGMA	56963	RGMA	11.96	-1.102	-4	0.00093	0.014778	9.16	0.00201	-1	12.7313	13.0655	11.9371	13.5047	12.3891	12.0554	12.0166	11.6493	11.2851	12.2113	12.0536	11.2455	11.6294	12.0464	11.0605	11.266	11.1297
A_72_P088231	396637	UCHL1	7345	UCHL1	9.57	-1.101	-3.13	0.00605	0.043417	5.19	0.01742	-1	9.60776	10.4552	9.82218	10.3137	10.8844	9.78491	9.80755	9.95001	9.00671	9.2033	10.2083	8.62754	9.70069	8.31995	8.47232	10.1202	8.36445
A_72_P026916	100623930;100627366	ANO9;LOC100623930	338440	ANO9	11.32	-1.1	-5.52	4e-05	0.003083	15.29	0.00016	-1	12.157	11.2827	11.8085	11.5189	11.9216	12.0181	11.8662	11.764	11.6485	11.196	11.2869	10.4624	10.5303	10.3866	10.8552	10.7877	10.9203
A_72_P363308		C8H4orf17		C8H4orf17	7.58	-1.099	-4.32	0.00046	0.010204	14.94	0.00018	-1	8.61127	8.11374	8.13339	8.86514	8.15167	8.11063	7.9052	7.32324	7.84418	6.60867	7.14826	6.2673	7.53836	7.76641	6.83308	6.76271	6.95443
A_72_P053741	100512031	LOC100512031	139285	FAM123B	8.4	-1.097	-4.29	0.0005	0.01055	9.6	0.00163	-1	9.17338	8.92448	9.08043	8.31315	9.24639	8.52335	9.19641	9.27872	7.98549	8.19256	8.54729	7.27143	7.65325	7.82412	7.76287	8.05984	7.82673
A_72_P052901	100625133;100625226	GTPBP4;LOC100625133	23560	GTPBP4	8.58	-1.097	-4.24	0.00055	0.011021	9.3	0.00188	-1	9.15539	8.88113	9.70626	8.74516	8.48909	9.43375	9.22985	8.54904	8.57759	8.37184	9.25522	7.51875	8.10398	8.08225	7.66656	8.50924	7.60831
A_72_P120921,A_72_P453110	100154139	LOC100154139	171425	CLYBL	7.815	-1.0965	-4.7	0.00028	0.0074085	11.24	0.001015	-1	8.31644	7.87368	8.64995	7.51743	8.35929	8.64789	8.41469	8.33722	8.11872	8.01143	7.83227	6.99243	7.18993	7.32582	7.40615	7.15607	6.71174
A_72_P003266		BBS12	166379	BBS12	6.48	-1.092	-3.74	0.00164	0.020071	8.6	0.00265	-1	7.28427	6.76235	7.02172	8.06643	6.74265	6.84368	6.83603	6.43977	6.44576	5.28238	6.88361	5.69228	6.74554	5.61461	5.44848	6.14109	5.98577
A_72_P103961	100523715	TARSL2	123283	TARSL2	5.76	-1.092	-4.44	0.00036	0.00894	10.97	0.00088	-1	6.60434	5.94308	7.00138	5.74943	6.3096	6.76843	5.83055	5.73383	6.16681	5.54484	5.31209	4.88011	4.83712	4.97459	5.69346	5.34783	5.26081
A_72_P375628	100515821	LOC100515821	51127	TRIM17	5.17	-1.088	-3.12	0.00627	0.044232	5.25	0.01683	-1	5.58949	5.36436	6.30453	4.76284	6.06256	5.92214	5.9402	5.2275	5.42857	4.23865	5.72328	4.25896	4.16466	4.24228	3.88224	5.74266	5.06285
A_72_P132941	100524385	LOC100524385	81570	CLPB	9.71	-1.083	-5.3	6e-05	0.003846	21.59	2e-05	-1	10.2488	10.6874	10.5607	10.6277	10.2161	10.4327	9.86168	9.54868	9.02672	9.26922	9.63724	8.54343	9.81275	9.51383	9.2488	9.09597	8.79628
A_72_P119141	100154278	C7H14orf132		C7H14orf132	10.71	-1.079	-3.12	0.00631	0.044438	5.4	0.01528	-1	10.8671	11.5074	11.4138	10.2838	12.2516	11.1238	11.3684	11.2125	11.0782	9.61602	10.8169	9.66861	10.5358	10.6489	9.56291	10.5216	9.63136
A_72_P055421	100513483	DCAF16	54876	DCAF16	5.27	-1.079	-4.95	0.00012	0.00521	14.28	0.00023	-1	5.94231	6.06952	5.69524	6.24452	6.09989	5.76905	5.04047	5.21774	5.1689	4.55554	5.37014	4.63766	5.16783	4.89179	4.06774	4.81998	4.84402
A_72_P490853	100154128	LOC100154128	389090	OR6B2	8.14	-1.076	-4.44	0.00036	0.008963	12.3	0.0005	-1	7.9653	9.39175	9.15817	8.70771	8.65261	9.12968	8.10548	8.05593	7.83182	7.68937	8.2505	7.1393	7.46219	8.02149	7.73814	7.66853	7.37899
A_72_P122311,A_72_P708798,A_72_P713173	100153553	MPZL1	9019	MPZL1	10.2467	-1.07533	-4.38667	0.000406667	0.00953567	15.01	0.000416667	-1	10.5379	11.1453	11.1004	10.3762	10.9721	11.4318	10.739	9.90598	10.0523	9.24354	10.3288	9.22625	9.89075	10.4447	9.66226	9.61744	9.50957
A_72_P007251,A_72_P036056	100126165	ANGPTL1	9068	ANGPTL1	6.78	-1.073	-3.88	0.002635	0.0233895	7.855	0.009125	-1	7.09706	7.01309	7.23324	7.40529	7.07646	7.21602	7.34044	7.28714	7.58618	6.17947	7.38374	5.78816	5.90452	6.00446	6.40107	6.58885	5.72312
A_72_P367833	100517161	LOC100517161	79898	ZNF613	6.87	-1.068	-5.84	2e-05	0.00238	18.45	6e-05	-1	7.64423	6.99344	7.45706	7.77104	7.131	7.18909	7.6011	6.78164	7.14821	6.22522	6.78957	6.44051	6.60162	5.74376	6.44763	6.41179	6.44472
A_72_P265607	100156744	LOC100156744	1832	DSP	8.25	-1.067	-3.5	0.00273	0.027132	10.4	0.00113	-1	9.07344	9.07629	8.65252	9.03844	8.76638	8.79743	9.10584	7.42229	8.20232	7.23982	7.04494	8.47936	7.28165	8.63903	7.38596	7.16324	8.84768
A_72_P083811,A_72_P211442	100621671,100628173	ENPP3,LOC100621671	5169	ENPP3	5.37	-1.065	-4.625	0.000245	0.0072825	15.02	0.000325	-1	6.17995	6.24704	5.87595	6.6544	5.40955	6.02299	5.64857	5.41189	5.12746	4.51852	5.12994	4.36621	4.88632	4.70245	5.21018	4.62106	5.28358
A_72_P143866	100517089	FBXO41	150726	FBXO41	6.2	-1.062	-3.59	0.00228	0.024435	6.61	0.00754	-1	6.1932	6.40209	6.45353	7.47395	7.14514	6.42687	6.72237	6.45072	6.43467	4.9984	6.31046	6.22617	6.1869	5.71736	5.1476	6.17639	4.90497
A_72_P044126	100174959	KLF2	10365	KLF2	9.09	-1.062	-4.09	0.00076	0.013208	8.86	0.00232	-1	9.71324	9.23524	8.85747	10.2326	10.1048	9.3935	9.66759	9.35671	9.04251	8.47148	9.06431	8.69133	9.16192	8.78288	7.62647	8.54417	8.57565
A_72_P362883	445526	CA11	770	CA11	10.65	-1.057	-3.16	0.00574	0.042099	6.97	0.00618	-1	11.6223	10.745	11.3503	11.3044	11.2954	11.4198	11.1176	10.3033	10.4537	10.3708	11.0907	8.87685	10.3341	11.1809	9.41127	10.6141	9.49711
A_72_P269139	100153931	PATZ1	23598	PATZ1	10.75	-1.057	-3.59	0.00226	0.024278	13.39	0.00032	-1	11.7003	11.5406	11.2988	11.7393	11.5012	11.4684	11.1566	10.8493	10.549	9.43267	10.4342	8.98064	10.6696	11.2611	10.1245	9.76539	10.3269
A_72_P024181	100739730;100739774	MRPS14	63931;9910	MRPS14;RABGAP1L	8.61	-1.056	-4.06	0.00081	0.013619	9.34	0.00184	-1	9.35527	9.27846	8.86822	9.64379	9.41729	8.81149	8.69248	8.82282	8.36725	8.07315	8.35291	8.20419	8.81556	6.90331	8.37388	8.32182	8.06884
A_72_P343443,A_72_P628961,A_72_P664788	100154805	SPOCK3	50859	SPOCK3	8.36	-1.05533	-5.55	5.33333e-05	0.00330467	16.39	0.00015	-1	8.27623	8.65867	8.74834	8.53455	9.331	8.6774	8.93822	8.45581	8.71613	8.35816	8.53956	8.50357	7.87559	7.38406	7.66165	8.34769	7.1436
A_72_P061151	100152578	RAB3IP	117177	RAB3IP	6.75	-1.051	-4.36	0.00043	0.009848	10.86	0.00092	-1	7.04384	7.27227	7.47806	6.89634	7.46798	7.86599	7.03235	7.04392	6.72296	6.07141	6.85808	5.76722	6.337	5.47792	6.65157	6.5095	6.23639
A_72_P371808	100153701	LOC100153701	10314	LANCL1	7.43	-1.047	-4.75	0.00019	0.006319	13.62	0.0003	-1	8.1574	7.96515	7.83571	8.49148	8.02004	8.07485	7.4132	7.62954	7.40774	6.89847	6.87665	6.81758	7.82901	6.55363	6.70957	6.72398	6.91939
A_72_P090736	100524580	LOC100524580	22869	ZNF510	5.91	-1.045	-3.89	0.00118	0.016796	8.84	0.00235	-1	6.39052	6.01851	6.1578	6.74667	6.35344	7.61926	5.95265	6.0422	5.70836	5.38417	5.69291	5.3579	5.77213	4.5344	5.81284	5.59684	5.37348
A_72_P181831,A_72_P390503,A_72_P489039	100157650,	LOC100157650,SLC35F3	148641	SLC35F3	9.46	-1.04267	-3.90667	0.00177333	0.0196613	12.49	0.000673333	-1	9.96511	10.3439	10.4401	9.68456	10.0421	10.3494	9.92279	8.6688	8.99039	9.29726	9.38724	8.45914	7.85672	9.11203	9.38834	9.58559	9.37725
A_72_P134726	100518495	ASXL3	80816	ASXL3	8	-1.042	-5.22	7e-05	0.004088	13.66	0.00029	-1	8.34645	8.26992	8.43107	7.83715	8.73766	8.8143	8.68734	7.98728	8.29841	7.84642	8.471	7.2881	7.59116	7.08503	7.25357	7.72722	7.36438
A_72_P420279	100156952	EPB41L1	2036	EPB41L1	11.48	-1.04	-4.05	0.00084	0.013912	11.06	0.00084	-1	12.0827	12.0172	11.7544	12.35	12.2499	12.1205	11.9584	11.5096	11.7421	10.7704	11.3114	10.0798	11.3219	11.8262	10.7047	10.6637	10.6641
A_72_P032181,A_72_P221392,A_72_P311033,A_72_P370258,A_72_P427094		RORA	6095	RORA	8.574	-1.0392	-5.46	0.000134	0.004612	21.48	0.000114	-1	9.137	9.17105	9.43461	9.40018	8.92174	9.27755	8.87528	8.12877	8.6293	7.5811	8.44142	8.0477	7.99038	8.22534	8.18606	8.06937	8.20299
A_72_P493269	100518709	LOC100518709	145814	PGPEP1L	8.48	-1.033	-3.25	0.00476	0.037905	6.83	0.00666	-1	8.78913	9.53916	9.11614	8.49128	9.50457	9.59046	8.38803	8.21055	8.74278	7.95638	8.57147	7.10631	8.19251	8.82823	7.61571	8.3088	7.18737
A_72_P123886	100627440	LOC100627440	54414	SIAE	9.74	-1.027	-3.49	0.00281	0.027604	14.82	0.00019	-1	10.5308	10.5878	10.3777	11.2431	10.3859	10.4299	9.95214	9.41526	9.23303	8.17664	9.48675	8.46452	10.0885	10.1787	8.9528	8.6665	9.48273
A_72_P209157,A_72_P423229	100524227	CALD1	800	CALD1	12.215	-1.0265	-3.84	0.001825	0.020126	7.53	0.006495	-1	12.6756	12.0611	13.0668	12.501	12.4643	12.9116	12.6393	12.1002	13.4354	11.862	12.271	11.6773	11.3692	10.9855	11.9329	12.0796	11.5865
A_72_P017956,A_72_P025481	100510946	LOC100510946	54566	EPB41L4B	8.84	-1.0235	-4.965	0.000155	0.005581	21.745	0.00012	-1	9.75804	9.54153	9.42514	9.97786	9.27682	9.32564	9.24296	8.56848	8.42184	7.78446	8.58713	7.94457	8.49801	9.03453	8.28576	8.01806	8.57876
A_72_P006561	100157761;100628342	FOCAD	54914	FOCAD	9.99	-1.022	-5.94	2e-05	0.002176	23.47	1e-05	-1	10.5568	10.7489	10.4743	10.9658	10.4633	10.488	10.3135	9.86414	9.75517	9.3222	9.94752	9.1652	10.1163	9.4648	9.67712	9.19656	9.29784
A_72_P242177	100738457	LOC100738457	26223	FBXL21	4.83	-1.021	-5.62	3e-05	0.002815	16.8	0.0001	-1	5.48969	5.41394	5.25021	5.46789	5.67935	5.24905	4.73146	4.56592	5.13208	4.70871	4.67651	4.23923	4.73655	4.63085	4.03247	4.16503	3.96154
A_72_P020486,A_72_P033166,A_72_P053091,A_72_P300029,A_72_P318318		SRGAP3	9901	SRGAP3	6.778	-1.0206	-5.078	0.00015	0.0053034	15.494	0.000392	-1	7.16377	7.18919	7.44371	7.04413	7.53604	7.6253	7.20634	6.35278	6.87554	6.17898	6.90885	6.22924	6.26089	6.65837	6.1312	6.1711	6.25328
A_72_P195837,A_72_P380143	100517523	SMC6	79677	SMC6	10.39	-1.0175	-3.97	0.002435	0.022122	8.15	0.00824	-1	10.7823	10.6019	11.1044	10.0729	11.163	10.7958	11.1292	10.8809	10.3879	10.0114	10.5319	10.2644	9.579	8.87108	9.83617	10.5083	10.1537
A_72_P302634	397177	DUOX1	53905	DUOX1	6.48	-1.017	-3.39	0.0035	0.031492	6.03	0.01051	-1	7.46543	7.16024	6.747	7.74492	6.71647	6.36611	6.58404	6.20412	5.73004	7.43318	5.61928	6.70689	5.94468	5.8773	5.8522	5.54408	6.54209
A_72_P380968	100511070	HOMER1	9456	HOMER1	7.99	-1.017	-4.12	0.00072	0.012873	14.91	0.00018	-1	8.78693	8.98035	8.46818	9.61315	8.36949	8.11049	8.24485	7.55155	7.35088	7.02409	7.93638	7.26339	7.88182	7.51217	7.81383	6.94192	8.03407
A_72_P104731	100520455	ZNF385D	79750	ZNF385D	7.02	-1.016	-4.25	0.00055	0.010973	13.49	0.00031	-1	7.49527	7.13632	7.80503	7.62889	7.6101	7.62507	8.14478	6.74232	7.1511	6.03031	7.22355	5.65878	6.69042	6.61776	6.29464	6.89225	6.59792
A_72_P378018	397147	CLC-2	1181	CLCN2	9.88	-1.009	-3.86	0.00127	0.017409	7.56	0.00449	-1	10.3233	10.2466	10.4543	10.0681	10.4573	10.4031	10.3985	10.6245	9.81121	9.59383	10.3233	8.62456	9.56804	9.56234	8.64082	9.6699	9.19116
A_72_P322423	100522745	LOC100522745	8987	STBD1	5.78	-1.009	-3.76	0.00157	0.019544	7.44	0.00478	-1	5.70235	5.71219	7.24425	5.8462	6.86182	6.88147	5.62591	5.52602	5.41271	5.46976	5.66754	6.09976	5.14531	5.52789	5.00591	5.42669	5.18851
A_72_P001671,A_72_P210417	100525394	CRIM1	51232	CRIM1	12.89	-1.0045	-3.165	0.005645	0.041751	7.64	0.00431	-1	13.0131	12.9123	13.8667	11.866	13.5381	13.3921	13.2033	13.0206	13.7239	13.7823	13.4999	12.7494	11.9198	11.4858	12.1915	12.701	12.2437
A_72_P328223		HMGA2	8091	HMGA2	3.71	-1.004	-4.74	0.00019	0.006429	15.84	0.00013	-1	4.3739	4.22179	4.49025	4.0891	4.66033	5.03011	3.2721	3.27132	3.36958	3.35386	3.29279	3.2134	3.24443	3.69556	3.1028	3.32154	3.1407
A_72_P301049			131405	TRIM71	5.51	-1.004	-3.46	0.00299	0.028686	6.53	0.0079	-1	6.13437	5.82205	5.70784	5.47248	5.74518	5.92799	6.1066	5.14199	5.21409	5.91078	6.17629	6.05717	4.70663	4.41349	3.81895	5.95427	5.31509
A_72_P684322	100153200	SEMA3B	7869	SEMA3B	7.37	-1.003	-5.92	2e-05	0.002202	21.58	2e-05	-1	7.72219	7.82901	8.06415	8.55117	7.84643	7.79269	7.60703	7.25028	7.2455	6.79274	7.40806	6.60975	6.76334	6.97851	6.80003	7.27073	6.75405
A_72_P094616,A_72_P394689		IL17B	27190	IL17B	9	-1.0025	-4.305	0.000485	0.0103525	11.545	0.0007	-1	9.22354	9.23058	9.26811	10.6183	9.69275	9.33574	9.49221	8.6988	8.97361	8.04574	9.24182	8.46187	8.5552	8.6061	8.34331	8.74755	8.49332
A_72_P033521,A_72_P401878	100627012	LOC100627012	9229	DLGAP1	5.5	-1.001	-3.72	0.002625	0.0245705	9.34	0.00196	-1	6.08538	6.46855	5.25005	6.67297	6.55172	5.2696	6.14114	5.52034	5.23579	5.13983	4.77574	5.05445	5.64856	5.10488	5.03123	4.44816	5.07568
A_72_P130306	100155673	RCCD1	91433	RCCD1	9.75	-1	-3.35	0.00377	0.032993	11.59	0.00067	-1	10.8057	10.0452	10.1781	11.211	9.74196	10.5643	10.5689	9.20867	9.5125	8.43037	9.42119	8.88633	9.78181	10.3261	8.65618	8.79945	9.65923
A_72_P466401	100151894	LOC100151894	84460	ZMAT1	5.27	-1	-5.23	7e-05	0.004064	14.35	0.00023	-1	5.717	5.39401	6.34759	5.59683	5.57261	6.13171	5.46873	5.3585	5.54197	4.40644	5.24845	5.09473	4.634	4.52926	4.80982	4.81828	4.94457
A_72_P490198,A_72_P667173	100622012	AS3MT	57412	AS3MT	9.495	-0.997	-3.855	0.00133	0.0177865	13.685	0.00032	-1	10.1778	9.96952	10.1999	10.4259	9.77327	10.3517	10.1879	9.50526	9.62256	8.13612	9.38095	7.90369	9.39544	9.24822	9.17727	8.91891	9.04916
A_72_P350803	100157099	TEX10	54881	TEX10	7.73	-0.997	-5.41	5e-05	0.00346	15.06	0.00017	-1	8.21256	8.01209	8.32327	8.36218	8.24308	8.33914	7.82487	7.94803	7.40471	7.84294	7.80271	7.10556	7.63648	6.46895	7.1721	7.36129	7.31798
A_72_P231847,A_72_P308473,A_72_P402578	100525197	BMPER	168667	BMPER	9.25333	-0.996667	-3.65333	0.00200667	0.0225063	8.12667	0.00373	-1	10.1798	9.66804	9.33895	10.2837	9.87052	9.29414	9.85454	9.18255	9.80032	8.35227	9.38884	8.14919	8.94244	9.26555	8.62391	8.57953	8.52482
A_72_P016716,A_72_P252687	100152019,100736842	LOC100736842,PELI2	57161	PELI2	8.865	-0.996	-7.195	0	0.0008575	28.95	5e-06	-1	9.25882	9.28054	9.20792	9.26418	9.61065	9.4052	9.54274	8.619	9.10382	8.4116	8.67116	8.47168	8.31688	8.40668	8.2561	8.25583	8.62104
A_72_P155781	100627143	LOC100627143	1123	CHN1	8.34	-0.995	-3.16	0.00577	0.04225	5.46	0.01482	-1	8.56934	8.65689	8.8924	7.96014	9.18586	8.92179	8.52512	9.13668	8.69482	8.22514	8.43252	8.19634	7.47817	6.25902	8.63538	8.12729	7.8907
A_72_P198197	100518140	MTMR2	8898	MTMR2	8.14	-0.995	-6.06	1e-05	0.001896	19.15	4e-05	-1	8.53087	8.93306	8.2322	8.67424	9.00599	8.4991	8.38728	7.88037	7.85269	7.74277	8.29734	8.25004	7.89423	7.06887	7.81335	7.73604	7.55493
A_72_P006966	100521043	LOC100521043	22871	NLGN1	7.18	-0.995	-4.3	0.00049	0.010432	16.11	0.00012	-1	7.91705	7.81546	7.4372	8.57614	7.70126	7.70448	7.61	6.73921	7.12986	6.03147	7.01293	6.23051	7.28114	6.62303	6.91583	6.19233	7.12879
A_72_P040356,A_72_P280659	100736832	LOC100736832	2903	GRIN2A	8.405	-0.994	-4.77	0.000615	0.0097875	11.955	0.00196	-1	8.71401	8.58183	8.97883	8.25862	9.13763	9.068	8.79372	8.60823	8.5239	8.43794	8.68938	8.09932	7.91637	6.85195	7.96672	8.05551	8.19072
A_72_P264207			285498	RNF212	5.64	-0.989	-6	1e-05	0.002024	19.6	4e-05	-1	6.01282	6.05809	6.4439	6.01332	6.1467	6.33614	5.88294	5.30876	5.69271	5.10972	5.66254	5.47791	5.43264	4.42425	5.12276	5.34446	5.37027
A_72_P387508	100627416	TRIM2	23321	TRIM2	10.47	-0.989	-5.71	3e-05	0.002633	18	6e-05	-1	10.9788	10.9806	10.9211	10.9805	11.1317	11.1144	10.6684	10.6839	10.5451	9.96046	10.431	9.70272	10.3116	9.53575	10.0827	10.2681	9.69611
A_72_P478475	100156766	LOC100156766	26683	OR4F3	4.28	-0.984	-3.06	0.00717	0.047878	5.61	0.01352	-1	4.64779	4.59435	4.92588	3.52627	5.43292	3.83383	5.06559	5.41848	5.04568	3.69723	4.54962	4.12144	3.72907	3.71047	3.33176	3.89979	3.28666
A_72_P354543	100625702	PTER	9317	PTER	5.94	-0.983	-3.17	0.00557	0.04145	9.06	0.00211	-1	7.11777	6.46218	6.39103	7.41179	6.03521	6.33779	6.32254	6.24829	5.53302	4.75119	5.75935	4.57689	6.48772	5.58916	5.32839	5.05491	5.53549
A_72_P247947	100624843	LOC100624843	222962	SLC29A4	7.57	-0.983	-3.07	0.00701	0.047215	9.91	0.00141	-1	8.87485	8.43879	8.00642	9.5064	7.97693	7.43599	7.53915	6.95489	6.84981	6.61429	7.77006	6.32796	6.98273	7.80513	7.25098	7.01524	7.2996
A_72_P101051,A_72_P191596	100624673,100738998	ATP11B,LOC100624673	23200	ATP11B	10.305	-0.98	-3.93	0.00164	0.0187395	7.89	0.00568	-1	10.5739	10.6628	10.8011	10.3998	10.8714	10.6409	10.9136	10.6327	10.7727	10.1755	10.5018	9.676	10.1566	8.67526	9.70135	10.2385	9.8011
A_72_P415518	100516143	MBIP	51562	MBIP	9.05	-0.978	-3.88	0.0012	0.016924	10.38	0.00114	-1	9.97903	9.54342	9.56537	9.95713	9.08768	9.79386	9.37711	9.04065	9.01192	8.37009	9.11928	7.76336	9.02634	7.86825	9.09538	8.69131	8.50463
A_72_P178381,A_72_P268001,A_72_P369173			54739	XAF1	8.67	-0.977	-4.41333	0.00157	0.015619	10.5433	0.00523	-1	9.11749	8.90706	9.18121	9.30954	9.0271	9.09981	9.11689	8.38481	8.75236	8.37378	8.80946	8.70155	8.43901	7.09426	8.338	8.41688	8.36975
A_72_P297874	100738701	LOC100738701	79007	DBNDD1	7.88	-0.975	-3.57	0.00236	0.024864	12.11	0.00054	-1	8.54245	8.20481	8.631	8.94184	8.33473	8.60631	8.46477	7.6082	7.71333	7.01891	7.88668	6.20629	7.78229	8.38291	6.94843	7.12379	7.55075
A_72_P304724	100510922	LOC100510922	55758	RCOR3	10.5	-0.975	-4.8	0.00017	0.006	14.36	0.00022	-1	11.0103	11.0581	10.9056	11.4858	11.0154	11.0977	10.6767	10.3973	10.6549	9.62694	10.3608	9.91082	10.6525	9.38207	10.1073	9.98707	10.1722
A_72_P035696,A_72_P359428,A_72_P659989	396967	GOT1	2805	GOT1	11.2533	-0.974	-5.35333	0.00011	0.00426133	14.9533	0.000366667	-1	11.7756	12.208	11.6964	11.5015	11.9646	11.3464	11.4294	11.2533	11.3017	10.9901	11.4766	10.6712	10.4243	10.7737	10.7207	11.2019	10.5256
A_72_P115371	100520325	ZEB1	6935	ZEB1	10.11	-0.972	-3.08	0.00682	0.046592	4.87	0.02134	-1	10.3124	10.343	10.3967	10.4762	10.7904	10.673	10.2846	10.2992	10.4635	9.80955	10.3769	10.0948	9.99212	7.68391	9.68906	10.2332	9.88128
A_72_P329848	396946	PGRMC1	10857	PGRMC1	11.75	-0.971	-3.29	0.00434	0.035892	10.2	0.00123	-1	12.6071	12.4581	12.3005	12.9426	12.3159	12.2708	11.8667	11.7069	11.8546	10.2225	11.8299	10.1793	11.6735	11.8474	11.2761	11.1006	11.2178
A_72_P245187		KIF23	9493	KIF23	6.57	-0.97	-3.58	0.00231	0.024536	10.63	0.00102	-1	7.31474	7.43353	7.11507	7.95178	7.03248	6.95461	6.47299	6.22396	6.15199	5.9308	6.55532	5.45271	6.4206	5.1591	6.62631	6.18678	6.66844
A_72_P356588	100519463	LOC100519463	2733	GLE1	6.08	-0.967	-5.29	6e-05	0.003866	19.58	4e-05	-1	6.48834	7.30872	6.68033	6.76839	6.41918	6.71785	6.11586	5.41176	5.7126	5.64118	6.24965	5.40693	5.53695	5.5534	6.03955	5.71514	5.53128
A_72_P368663,A_72_P387208	100620283	RGS12	6002	RGS12	10.78	-0.9665	-3.88	0.001295	0.0173715	8.855	0.00239	-1	11.0444	11.5273	11.5601	11.3873	11.272	11.2016	10.9756	11.5638	10.711	9.98587	10.6497	9.82607	10.0536	10.8665	10.1578	10.4347	10.0613
A_72_P133756	100286867	CYP7B1	9420	CYP7B1	10.57	-0.966	-4.49	0.00032	0.008418	11.05	0.00085	-1	11.0172	11.0325	11.1077	10.4003	11.1265	11.1489	10.433	10.3772	11.4344	11.1122	10.3988	10.5073	9.75444	9.39555	10.3451	10.146	10.0055
A_72_P239147	100624155	RABL3	285282	RABL3	9.48	-0.965	-3.52	0.00266	0.026724	11.16	0.00081	-1	10.3408	10.527	9.91651	10.8772	9.97744	9.73475	9.39598	9.55492	9.00972	8.61615	9.37044	8.05049	9.53034	9.55815	8.91077	8.72715	8.99594
A_72_P313558	100521423	LOC100521423	203	AK1	10.01	-0.962	-3.73	0.00166	0.020259	9.4	0.00179	-1	10.6702	10.476	10.546	10.7453	10.6441	10.5518	10.3329	10.0319	10.0572	9.48413	10.1201	8.54782	9.60423	10.4864	9.21319	9.65546	9.06377
A_72_P161496	100513900	LOC100513900	57722	IGDCC4	7.08	-0.962	-3.54	0.00254	0.025962	6.63	0.00744	-1	7.3813	7.21387	7.47955	7.70545	7.79617	7.34311	7.92334	7.43145	7.44264	6.27175	7.48307	6.03676	6.83834	6.46858	5.98953	7.30787	6.33097
A_72_P295819,A_72_P342143	100510914;100739138	NEO1	4756;647024	C6orf132;NEO1	7.215	-0.9615	-3.65	0.002015	0.0225945	6.78	0.00701	-1	7.64512	7.23975	8.22153	7.17243	7.57283	7.64184	8.01391	7.41955	8.07697	6.77912	7.26398	6.13616	6.72805	6.66497	6.75747	6.78232	6.47792
A_72_P405338	100157979	PGCP	10404	PGCP	8.27	-0.961	-6.21	1e-05	0.001683	20.46	3e-05	-1	8.72836	8.78946	8.62379	9.00948	8.73896	8.71736	8.55165	7.81296	8.39562	8.18003	8.09767	8.12449	8.02981	7.0426	8.02866	7.78626	7.99085
A_72_P320933		RIOX1	79697	RIOX1	10.82	-0.961	-5.83	2e-05	0.002396	20.24	3e-05	-1	11.3095	11.3431	11.4108	11.3295	11.3526	11.286	11.2622	11.158	10.6492	10.3233	10.7095	9.88987	10.8025	10.3866	10.2615	10.16	10.2213
A_72_P334423	100624917	LOC100624917	163933	FAM43B	6.47	-0.959	-3.09	0.00672	0.046202	4.77	0.02278	-1	7.00757	6.77878	7.43734	6.15533	7.27723	6.83757	6.52136	7.33386	6.18284	6.44155	7.06159	5.41099	6.21752	6.42462	5.27259	6.22023	5.36539
A_72_P046926	100155020	AUH	549	AUH	9.44	-0.956	-3.46	0.00299	0.028666	8.72	0.00249	-1	9.88305	10.0611	9.9076	10.5212	10.2245	10.0091	9.43455	9.48897	9.59787	8.2103	9.29621	8.51397	9.98001	8.51171	9.22419	8.91104	8.62362
A_72_P250452	100620966	LOC100620966	83667	SESN2	10.97	-0.956	-3.82	0.00139	0.018215	7.68	0.00423	-1	11.5803	11.3551	11.4344	10.8049	11.711	11.6686	11.4418	11.6356	11.1755	10.7577	10.7123	9.85446	10.2644	11.0688	10.6958	10.165	10.1667
A_72_P230777	100621235	LOC100621235	389247	LOC389247	5.82	-0.955	-3.02	0.00772	0.0497	5.46	0.01478	-1	7.25063	5.93364	5.80023	7.05807	5.95657	5.84355	6.45763	6.26036	5.46527	4.82718	5.2688	5.90619	6.2849	5.1916	5.04828	4.80089	5.5402
A_72_P057571	100526145	RANBP17	64901	RANBP17	11.1	-0.953	-3.49	0.00281	0.027594	13.45	0.00032	-1	11.8757	11.8265	11.7196	12.7365	11.2437	11.5167	11.4945	10.5613	10.6298	9.77113	11.134	10.0249	11.1126	11.0226	10.864	9.95021	11.1513
A_72_P421794			414152	C10orf105	7.77	-0.952	-4.08	0.00079	0.013454	14.11	0.00025	-1	8.75568	8.41517	8.09357	8.97685	8.38049	8.30563	7.71909	7.77901	7.42439	6.71392	7.54192	6.83234	8.00867	6.88863	7.31172	7.49005	7.42999
A_72_P408763		SMOC2	64094	SMOC2	12.29	-0.952	-3.72	0.0017	0.020514	7	0.00607	-1	12.6131	12.0467	12.5512	13.4621	12.8103	12.297	13.2193	12.3714	12.4138	12.3773	12.5585	11.4157	11.4266	12.2315	11.7381	12.1531	11.26
A_72_P358063	100522582	SLC35F1	222553	SLC35F1	4.59	-0.951	-3.56	0.00242	0.025255	6.34	0.00878	-1	4.81027	5.36836	4.5992	4.20018	6.07048	4.69182	5.21363	4.17388	4.70028	4.49562	5.14676	4.33047	3.95735	3.69195	4.273	4.54674	3.74474
A_72_P230082		HAO2	51179	HAO2	6.27	-0.946	-3.81	0.00139	0.018241	10.5	0.00108	-1	7.29658	6.75953	6.58166	7.42475	6.73523	6.61523	6.44921	6.61638	6.07666	5.77368	5.88761	4.9957	6.39165	6.01058	6.10577	5.46334	5.48511
A_72_P051596		CCDC73	493860	CCDC73	4.99	-0.943	-4.09	0.00077	0.013229	10.22	0.00122	-1	5.72204	5.48165	5.59642	6.10327	5.19916	5.35605	5.05443	4.62402	5.1157	4.17985	5.27623	4.32933	4.60586	4.94167	3.79442	4.81166	4.64209
A_72_P397498	100624897	LOC100624897	200894	ARL13B	7.28	-0.94	-4.46	0.00035	0.008759	11	0.00087	-1	7.83515	7.8142	7.66001	7.96123	7.86197	7.6817	7.48403	7.00579	7.67023	6.935	7.14423	6.67099	7.07917	5.99427	7.54084	6.88754	6.58086
A_72_P183771,A_72_P479170,A_72_P497116	100623751;100624428,100154858,100624428	LOC100623751;LOC100624428,LOC100154858,LOC100624428	9252	RPS6KA5	8.83	-0.939667	-4.15333	0.00181333	0.018514	14.0133	0.00139	-1	9.42543	9.291	9.64894	9.26425	9.37259	9.62304	9.20013	8.61527	8.88791	7.87138	8.42778	8.13333	8.84322	8.45258	8.38244	7.91756	8.7251
A_72_P005181,A_72_P136931			8999	CDKL2	8.035	-0.938	-4.125	0.001275	0.0157685	14.45	0.000405	-1	8.87254	8.75306	8.49982	9.26028	8.36679	8.43257	8.24054	7.85032	8.04547	6.91619	7.84074	6.99493	7.85845	8.12526	7.35383	7.38402	7.75149
A_72_P146921	100127484	MOS	4342	MOS	6.31	-0.938	-5.95	2e-05	0.002126	21.28	2e-05	-1	6.47252	6.73469	6.9996	6.96214	6.94351	7.16506	6.38198	5.84482	6.55991	5.71147	6.06708	5.99843	5.98807	5.85118	5.59436	6.06664	5.85365
A_72_P130611	100156994	NID2	22795	NID2	9.37	-0.937	-8.09	0	0.000381	32.76	0	-1	9.93094	9.53177	9.68443	9.64132	9.83445	10.0289	9.62208	9.29374	9.29133	9.3444	9.67063	9.29753	8.83165	9.08812	8.68661	8.94025	8.53679
A_72_P050536,A_72_P252947	100513765	ADAMTS6	11174	ADAMTS6	7.66	-0.9355	-4.075	0.000785	0.0133905	10.795	0.000975	-1	7.91064	8.27134	8.27609	8.16155	8.23587	8.17035	8.2478	7.97279	7.27295	6.9381	7.66251	6.85345	8.1156	6.59527	7.01808	7.29474	7.20844
A_72_P235627	100626413	LOC100626413	55531	ELMOD1	5.85	-0.934	-3.95	0.00104	0.015602	8.11	0.00338	-1	6.16744	6.39105	5.77221	6.66627	6.92234	6.06919	6.01584	5.11662	6.05901	5.11201	6.03365	6.32514	5.68111	4.90805	5.31744	5.39984	5.45533
A_72_P385593	100515246	LOC100515246	7164	TPD52L1	14.15	-0.934	-3.81	0.00141	0.018384	9.68	0.00157	-1	14.7609	15.2268	14.5543	14.9196	14.475	14.2468	14.6079	14.5357	13.9124	13.0931	14.4402	13.0336	13.8413	13.9902	13.489	13.6726	13.7576
A_72_P408728	100520895	LOC100520895	56990	CDC42SE2	11.45	-0.933	-3.11	0.0064	0.044782	9.61	0.00162	-1	12.379	12.3796	11.8353	13.2973	11.7757	11.2817	11.6553	11.1174	10.8006	10.3123	11.0009	11.0442	11.919	11.0658	11.1481	10.3683	11.267
A_72_P027211	100154157	METTL8	79828	METTL8	5.45	-0.931	-3.98	0.00098	0.015191	9.79	0.00149	-1	6.37968	6.01385	5.65309	6.03383	5.857	6.03455	5.77443	4.00593	5.24585	5.54631	5.3863	5.63823	4.45331	5.25793	5.18205	5.07491	5.19599
A_72_P088881	100513834	LOC100513834	255189	PLA2G4F	4.97	-0.93	-3.68	0.00186	0.021603	6.78	0.00687	-1	4.81183	5.15478	5.70012	5.06813	5.9447	6.01226	4.83467	5.00429	5.13056	4.51788	4.67637	5.46114	4.17165	4.61689	4.52208	5.02561	3.82055
A_72_P163726			79710	MORC4	10.67	-0.929	-5.29	6e-05	0.003866	14.42	0.00022	-1	11.1195	10.8432	11.4561	10.6676	11.0864	10.9494	10.9471	11.3623	10.8352	10.5531	10.9449	10.1408	10.3429	9.80788	10.0087	10.0935	10.1505
A_72_P238627	100152642	LOC100152642	160857	CCDC122	8.5	-0.927	-6.78	0	0.001118	25.26	1e-05	-1	8.88314	9.03703	8.87025	9.11881	9.18654	8.93956	8.73075	8.44677	8.55469	7.93573	8.49986	8.12968	8.48546	7.70344	8.00988	7.97402	8.02376
A_72_P021041	100519201	LOC100519201	10778	ZNF271	7.5	-0.926	-3.33	0.00397	0.033982	7.89	0.00378	-1	8.16142	7.87013	7.74507	8.36462	7.89248	7.83801	8.45532	7.78276	7.66701	6.89317	6.74495	6.48146	7.75657	7.62512	7.44656	6.40587	6.37112
A_72_P085726,A_72_P242292,A_72_P466661	100152966	LOC100152966	340596	LHFPL1	6.08333	-0.925667	-3.6	0.00246667	0.025044	6.84	0.00796333	-1	6.48019	5.82946	6.76806	6.01315	6.75848	6.93576	6.8487	5.79448	6.28449	5.53739	6.76469	5.39922	5.54422	6.06582	5.56741	5.40071	5.3896
A_72_P232327,A_72_P608999,A_72_P641785	396590	MSMO1	6307	MSMO1	10.5933	-0.924333	-4.13	0.000713333	0.012682	11.46	0.00071	-1	11.0253	10.7179	11.2455	10.1897	10.4703	11.1309	11.0762	11.2047	11.1908	10.9486	11.0389	10.3417	10.0771	9.1223	10.2479	10.2517	9.86355
A_72_P297849	100127133	FGFR4	2264	FGFR4	8.01	-0.92	-4.38	0.00041	0.00957	9.6	0.00163	-1	8.68207	7.97808	8.35757	8.8167	8.22421	8.20743	8.40233	7.83702	8.21831	7.63822	8.60344	7.85649	6.85766	7.4194	7.29485	8.18842	7.54397
A_72_P162926	100739453	LOC100739453	64802	NMNAT1	6.09	-0.92	-3.69	0.00183	0.021417	16.09	0.00012	-1	7.16952	6.73064	6.23195	7.98209	6.57771	6.23252	6.43264	5.4685	5.27489	5.26042	5.47569	5.54088	6.11113	5.70406	5.55617	5.54485	6.31022
A_72_P002421,A_72_P106901,A_72_P231112,A_72_P376923	100155665,	LOC100155665,RNF144B	255488	RNF144B	9.995	-0.91975	-4.255	0.001955	0.017197	11.175	0.0052575	-1	10.4707	10.4936	10.5476	10.0816	10.4458	10.4599	10.4615	10.0815	10.521	9.43099	10.2439	9.16438	9.35861	9.59124	9.42648	9.62292	9.51625
A_72_P215202			79609	METTL21D	8.82	-0.917	-6.15	1e-05	0.001771	19.62	4e-05	-1	9.31667	9.25903	9.23911	9.42223	9.21455	9.22758	9.08059	8.86837	8.81396	8.81575	8.86242	8.1774	8.58241	7.70866	8.52233	8.44536	8.41561
A_72_P039911,A_72_P386863	100524063	MLLT3	4300	MLLT3	10.26	-0.916	-3.8	0.001595	0.019518	11.28	0.00085	-1	10.7482	10.6917	10.7959	11.2107	10.6196	10.9427	10.778	9.7089	10.5736	8.96892	10.4025	9.45067	10.2874	10.2115	9.82726	9.46587	9.76093
A_72_P066701,A_72_P074876			112724	RDH13	9.805	-0.9155	-3.955	0.001095	0.015813	8.805	0.00285	-1	10.8424	9.89999	9.68723	11.0001	10.0266	9.72756	10.6613	9.89488	9.40229	9.95344	9.47211	9.31034	9.44798	9.43992	9.28958	9.26745	9.296
A_72_P120421,A_72_P282284	100620970,397452	LOC100620970,NR3C2	4306	NR3C2	7.075	-0.9125	-3.915	0.00151	0.0181785	9.94	0.00178	-1	7.35389	7.63364	7.43954	7.33146	8.06628	7.51075	7.78787	6.50699	7.34811	6.75121	6.78188	6.38675	6.97241	7.08364	6.52161	6.28662	6.51852
A_72_P197512	100513228	LOC100513228	10458	BAIAP2	10.79	-0.912	-4.07	0.00081	0.013575	11.66	0.00065	-1	11.3827	11.6394	11.0314	11.8285	11.5996	10.8716	10.9529	10.6812	10.5246	10.4785	10.7438	9.66537	10.6877	10.9335	9.94515	10.055	10.4673
A_72_P442223			4232	MEST	6.7	-0.906	-3.47	0.00294	0.028446	6.3	0.00902	-1	7.69559	7.08541	6.60995	6.91262	7.38364	7.31795	6.90748	6.73466	6.87026	6.53252	6.50484	6.23506	7.52353	5.99895	5.93177	5.67713	5.98867
A_72_P009381,A_72_P208377,A_72_P219732,A_72_P393523,A_72_P407148,A_72_P437904,A_72_P546591	100154639	PBX1	5087	PBX1	10.6757	-0.905286	-5.64857	0.000635714	0.00719986	17.56	0.00178286	-1	11.1056	10.8765	11.0248	11.2466	11.2035	11.2068	11.0641	10.3826	10.9261	10.4471	10.8311	10.1372	9.77024	10.3047	10.4103	10.3654	10.144
A_72_P431054	100739753	TARDBP	23435	TARDBP	8.24	-0.905	-4.33	0.00046	0.010142	11.26	0.00077	-1	8.99449	8.79323	8.49798	9.08536	8.65114	8.33775	8.68471	8.25908	8.23922	7.7882	8.11768	7.46779	8.24093	6.91266	8.128	7.87698	7.92095
A_72_P139906,A_72_P201052	100151994,100620115	LGR5	8549	LGR5	4.815	-0.904	-4.645	0.00027	0.007476	11.905	0.00067	-1	5.1668	5.316	5.21252	4.58684	5.67183	5.51663	5.41664	4.51698	4.6116	4.90674	4.56529	4.54704	4.04021	4.71648	4.32011	4.51	4.24153
A_72_P253867		BFAR	51283	BFAR	8.44	-0.902	-3.46	0.00298	0.028611	7.68	0.00423	-1	9.21204	8.89016	8.97743	8.70913	8.86733	8.63145	9.33108	7.57965	8.91784	8.01364	8.40409	7.76589	7.04304	8.81917	8.24319	7.99791	8.1154
A_72_P229567	100626085	BOC	91653	BOC	9.34	-0.902	-3.23	0.00492	0.038578	8.7	0.00251	-1	9.5278	9.83927	9.70443	10.3279	9.74793	9.93686	10.3343	8.58842	9.33921	8.13509	9.86538	8.4287	8.99406	9.82672	8.40574	9.05921	8.78683
A_72_P303569	100513775	TMEFF1	91283	C9orf30	6.82	-0.902	-4.41	0.00039	0.009283	10.86	0.00092	-1	7.52037	7.06882	7.10088	8.03207	7.20904	7.11032	6.91946	7.09271	6.67203	6.41967	6.54243	6.38755	7.10657	6.23931	6.01639	6.28531	6.2444
A_72_P742097,A_72_P775104			10980	COPS6	9.805	-0.902	-5.72	3e-05	0.002719	18.16	7e-05	-1	10.1706	10.2654	10.2137	10.3812	10.2724	10.3743	10.152	9.60094	9.13798	9.57851	9.89692	9.86901	9.41973	8.68238	9.70818	9.47939	9.50747
A_72_P201322	100511030	ALG8	79053	ALG8	8.63	-0.901	-3.85	0.00129	0.017506	9.72	0.00154	-1	9.5813	9.00134	8.9984	9.54496	9.14576	8.78708	8.93534	8.05664	8.90534	7.76738	8.95707	7.86338	7.64579	8.65509	8.10988	8.55305	8.23955
A_72_P758583	100518474	COL4A3BP	10087	COL4A3BP	8.88	-0.901	-3.58	0.0023	0.024472	10.85	0.00093	-1	9.73655	9.27168	9.21913	10.1775	9.16544	9.23192	9.39257	8.68136	8.83747	7.72852	7.81472	8.94233	8.95877	8.67584	8.146	8.04177	8.95398
A_72_P123326,A_72_P184996	100516148,	LOC100516148,MOB3B	79817	MOB3B	8.415	-0.899	-4.69	0.00022	0.006781	14.11	0.000255	-1	8.66519	8.68508	8.73387	8.90043	9.04482	9.46762	8.92954	7.67753	8.49971	8.16104	8.35712	7.84987	8.09095	8.61582	7.64633	8.03862	7.70341
A_72_P503181	100155529	TRMT6	51605	TRMT6	9.96	-0.899	-6.83	0	0.001063	25.36	1e-05	-1	10.4046	10.5971	10.2921	10.6102	10.5248	10.2894	10.1194	9.72084	10.1285	9.51043	9.97582	9.60676	9.60036	9.12361	9.58702	9.74112	9.48097
A_72_P057711,A_72_P422799	100624950	LOC100624950	284613	CYB561D1	11.105	-0.898	-3.825	0.001985	0.020975	17.25	0.00012	-1	11.8286	11.8723	11.8377	12.226	11.499	11.5431	11.5015	10.7976	10.7587	9.8585	10.8178	9.92935	11.1579	11.549	10.4864	10.3391	10.7694
A_72_P192327		ZNF148	7707	ZNF148	9.94	-0.897	-3.02	0.00767	0.049562	4.59	0.02554	-1	10.5092	10.4804	9.43506	10.8076	10.4856	10.6341	9.93525	9.74342	10.1696	9.67183	9.94626	9.98348	9.58384	7.98509	9.83532	9.88832	9.85512
A_72_P267172	100739268	LOC100739268	51496	CTDSPL2	13.25	-0.895	-5.11	9e-05	0.004473	17.91	7e-05	-1	13.957	13.7757	13.9914	14.0067	13.3955	14.0955	13.1802	12.9879	13.005	12.8503	13.089	12.5754	12.9251	13.3872	12.4625	12.7567	12.8527
A_72_P436209	100524415	MID1	4281	MID1	10.14	-0.894	-4.76	0.00018	0.006299	11.35	0.00074	-1	10.6948	10.4339	10.3195	10.473	10.724	10.3709	10.4588	10.4842	10.2172	10.2088	10.6125	9.3432	9.55979	9.6598	9.58306	10.0754	9.13566
A_72_P200507,A_72_P472143	100512743	ICA1L	130026	ICA1L	4.595	-0.8935	-4.42	0.000385	0.009203	10.485	0.00117	-1	4.98008	4.80869	5.02872	4.54454	4.74481	5.19378	5.0774	4.69289	5.0677	4.06364	4.47623	5.37613	3.95429	4.07789	3.93153	3.8307	4.2951
A_72_P299404	100514864	BZW2	28969	BZW2	9.76	-0.891	-3.06	0.00712	0.04769	5.56	0.01392	-1	9.88273	9.92754	10.3734	9.35257	10.4587	10.628	9.60129	9.71437	10.9202	9.93026	10.2712	9.22495	9.13554	9.13388	8.89631	9.97321	8.5658
A_72_P056586	100153974	CTNNA3	29119	CTNNA3	6.91	-0.89	-4.46	0.00035	0.008759	10.63	0.00102	-1	7.39438	6.78612	7.40317	7.6794	6.98193	7.43548	7.69948	6.47907	7.07114	6.32021	6.96809	6.93919	6.51175	6.04769	6.26547	7.1128	6.3141
A_72_P004791,A_72_P249122	100524974	LOC100524974	54765	TRIM44	10.195	-0.89	-5.92	4.5e-05	0.0027995	24.2	5e-05	-1	10.6389	10.7185	10.7942	10.9286	10.6378	10.76	10.4107	9.94829	10.2451	9.53105	10.1154	9.47046	10.0741	9.86632	9.62538	9.77853	9.6979
A_72_P229947	100518051	LOC100518051	51754	TMEM8B	10.08	-0.888	-3.59	0.00227	0.024351	9.14	0.00203	-1	10.7003	10.8174	10.6611	10.6558	10.7057	10.3785	10.3408	10.3718	10.2557	9.0585	10.1899	8.70185	9.74844	10.0825	9.40849	9.79804	9.56294
A_72_P040301	100517633	ZNF555	148254	ZNF555	8.42	-0.888	-5.95	2e-05	0.002126	20.11	3e-05	-1	8.82833	8.76456	8.98328	8.66424	9.07598	8.96592	8.82625	8.5558	8.42705	8.07174	8.41931	7.55925	8.21338	8.15028	7.77195	7.96976	7.81612
A_72_P079996	100624032	ARSD	414	ARSD	10.31	-0.887	-3.18	0.00548	0.041005	9.55	0.00167	-1	11.2106	10.6524	10.8799	11.4261	10.7072	10.9507	10.4956	10.4073	10.428	8.87533	10.1941	8.96747	10.3079	10.4877	9.58794	9.95412	9.74383
A_72_P055646	100516102	KIF26B	55083	KIF26B	9.38	-0.887	-4.11	0.00074	0.013001	9.53	0.00169	-1	9.31609	9.8559	9.87353	9.72506	10.3955	9.89126	9.79107	9.43863	9.38352	9.07154	9.59908	8.38482	9.28883	8.76688	8.6691	9.43882	8.57909
A_72_P474942	100157568	SLC27A3	11000	SLC27A3	10.03	-0.887	-4.55	0.00029	0.007818	15.6	0.00014	-1	10.3677	10.4568	10.916	10.3886	10.7583	10.6495	10.4543	9.80936	9.67816	9.43853	9.89334	9.30793	9.84436	10.1605	8.84477	9.44761	10.1193
A_72_P079991,A_72_P418139	100627240	AKAP6,LOC100627240	9472	AKAP6	6.635	-0.8865	-7.105	1e-05	0.0013135	31.575	2.5e-05	-1	7.02706	7.14675	7.24179	7.47583	7.02482	6.9673	6.85746	6.3537	6.53276	6.2703	6.66201	6.1154	6.16798	6.09584	6.25294	6.34976	6.23064
A_72_P360543	396775	TIMP-3	7078	TIMP3	9.65	-0.884	-3.87	0.00124	0.017195	7.5	0.00465	-1	9.78997	9.98088	10.1964	9.54592	10.3926	9.99106	10.1727	9.65943	10.195	8.82322	10.1329	9.61636	9.17723	9.52812	8.5923	9.53948	8.79104
A_72_P034146	100154729	FNBP1	23048	FNBP1	11.72	-0.882	-3.25	0.0047	0.03765	11.55	0.00068	-1	12.6446	12.4355	11.9547	13.3812	12.1893	11.7377	12.0539	11.5493	11.2942	10.3796	11.1902	11.0939	11.9001	11.8825	11.3314	10.7451	11.4405
A_72_P114906		CDK13	8621	CDK13	11.12	-0.879	-5.41	5e-05	0.00346	18.73	5e-05	-1	11.5238	11.8202	11.5671	11.9703	11.6929	11.664	11.0178	10.7064	11.1159	10.7732	10.9959	10.5122	10.5953	11.1487	10.745	10.8225	10.3358
A_72_P253967	100514692	LOC100514692	51020	HDDC2	7.46	-0.876	-3.63	0.00207	0.023009	7.75	0.00406	-1	7.8406	7.99834	8.16666	8.00899	7.63148	7.79531	8.03576	7.26021	7.84412	6.69125	7.95809	6.38028	7.13181	7.65991	6.97931	6.81421	6.65915
A_72_P057646	100524190	LOC100524190	340069	FAM170A	4.97	-0.875	-4.02	0.00089	0.014417	11.22	0.00079	-1	5.515	5.58048	5.35437	5.26761	5.7641	5.3922	5.49757	4.34723	5.50311	4.96611	4.46303	3.82665	4.30977	4.86216	4.76036	4.86461	4.23787
A_72_P302669	397419	TTR	7276	TTR	3.7	-0.875	-3.02	0.00772	0.049716	5.14	0.018	-1	4.59445	4.18251	4.22721	5.4518	3.34059	3.91517	3.30905	3.30245	3.36444	3.91944	3.31459	3.59169	3.15387	3.68881	3.06846	2.94901	3.49437
A_72_P382068		PDGFC	56034	PDGFC	8.54	-0.874	-4.47	0.00034	0.008611	10.94	0.00089	-1	9.12503	8.55585	9.21959	8.89394	8.8231	9.30997	8.87997	8.12314	8.94731	8.43399	8.46451	7.85117	7.94818	7.83194	8.80229	7.98596	7.92205
A_72_P097786,A_72_P169746	100524661	LOC100524661	23224	SYNE2	9.485	-0.8735	-3.71	0.002015	0.022104	12.995	0.000385	-1	10.3387	9.9905	9.83725	10.7554	9.90068	9.91322	9.75135	9.20617	9.34091	8.42807	9.32978	8.48585	9.62095	9.6001	9.00107	8.81141	8.94808
A_72_P141006	100156816	KIF12	113220	KIF12	12.74	-0.873	-5.21	7e-05	0.004121	13.96	0.00026	-1	13.1736	13.0904	13.1317	12.8062	13.1462	13.475	13.1962	12.6116	13.0887	12.438	13.0365	12.0661	12.3652	12.5011	12.0576	12.4877	11.9531
A_72_P265552	100623553	LOC100623553	85397	RGS8	7.12	-0.873	-3.83	0.00135	0.017969	13.7	0.00029	-1	7.53068	7.65814	7.7275	7.76125	7.6175	7.60782	7.97368	6.90745	6.12895	6.15184	6.80558	6.97321	7.19408	7.19396	5.99211	6.32068	7.41935
A_72_P220632	100511696	ZNF793	390927	ZNF793	10.18	-0.872	-6.12	1e-05	0.001807	19.28	4e-05	-1	10.4638	10.5433	10.6316	10.8007	10.5921	10.5976	10.4868	9.90004	10.4627	9.97274	10.1761	9.93476	9.85114	9.09789	9.7953	10.0706	9.76674
A_72_P284129			55691	FRMD4A	9.06	-0.871	-4.55	0.00028	0.007785	11.1	0.00083	-1	9.17861	9.7308	9.71404	9.20538	9.69401	9.87954	8.96216	8.87136	8.80126	8.59805	9.43626	8.83471	8.24749	9.15346	8.38325	8.58289	8.6827
A_72_P141176	100188900	SPAG11B	10407	SPAG11B	8.18	-0.871	-3.11	0.00632	0.044465	9.79	0.00149	-1	8.53354	8.94546	8.80568	9.06402	8.63943	9.13752	8.345	7.55573	8.13675	7.00812	8.55237	6.84376	8.26484	8.41204	7.14785	7.63111	8.09669
A_72_P386263,A_72_P401904	100522413	LOC100522413	57685	CACHD1	9.835	-0.8675	-4.035	0.00096	0.0145725	8.55	0.00332	-1	9.97566	10.1156	10.1837	9.67359	10.6247	10.7415	10.2615	9.5352	10.1983	9.81835	10.0968	9.16227	9.09783	9.6803	9.71646	9.20097	9.09465
A_72_P119651,A_72_P194822,A_72_P244592,A_72_P649931,A_72_P663261	100620920;397481,397481	ATP1A1;LOC100620920,ATP1A1	476	ATP1A1	10.924	-0.8662	-3.792	0.002144	0.021834	7.562	0.006618	-1	11.3867	11.4986	11.4874	11.1478	11.155	11.2763	11.3485	11.5579	10.9846	10.5562	11.0641	9.92879	10.4364	10.5214	10.3635	10.8294	10.1611
A_72_P121106,A_72_P368938,A_72_P441654,A_72_P444157	414902,	MITF	4286	MITF	11.215	-0.86475	-4.0225	0.001135	0.015655	16.9475	0.00016	-1	11.7972	12.0592	11.7454	12.1824	11.6704	11.7491	11.4841	10.9578	11.0492	9.74081	11.1555	10.3039	11.0372	11.1008	11.0515	10.7408	10.8085
A_72_P212777,A_72_P372123	100522279,	NAALADL2	254827	NAALADL2	9.155	-0.8645	-3.64	0.002135	0.023164	9.17	0.002045	-1	9.57755	9.7546	9.59214	9.87082	9.63006	9.66816	9.5159	9.12348	9.47732	8.07619	9.17095	8.23061	9.49408	8.19676	8.9175	8.70061	8.66088
A_72_P195222	100523825	BAZ2B	29994	BAZ2B	11.47	-0.862	-4.3	0.00049	0.010475	14.88	0.00019	-1	12.096	11.952	11.7904	12.4835	11.8564	11.8593	12.0588	11.0871	11.6417	10.3602	11.397	10.7212	11.5978	10.7712	11.1634	10.9111	11.3177
A_72_P140451	100522486	LOC100522486	55471	C2orf56	9.15	-0.861	-4.33	0.00046	0.010112	9.41	0.00179	-1	9.56526	9.25426	9.68472	9.60461	9.55218	9.63559	9.34105	8.97	9.34327	9.02426	9.57536	8.69525	8.86355	7.75352	8.80427	9.18317	8.6889
A_72_P325018	100738763	LOC100738763	90141	EFCAB11	4.14	-0.86	-3.92	0.00111	0.016236	12.27	0.00051	-1	4.20525	4.93475	4.64432	4.91901	4.31647	5.63651	4.09519	3.71703	3.80274	3.47041	4.04872	3.53725	3.77913	4.22404	3.56542	3.64687	3.87687
A_72_P118136	100154384	LOC100154384	7080	NKX2-1	3.94	-0.859	-3.57	0.00235	0.024853	8.56	0.00269	-1	4.80473	5.01152	3.63921	4.98844	4.24688	3.83173	4.47781	3.46619	3.99697	3.74132	3.32646	3.53739	3.81199	4.12216	3.16111	3.37286	3.37835
A_72_P055226,A_72_P079706,A_72_P130631,A_72_P390458,A_72_P405318,A_72_P444427	100737874;397435,397435,	ESR1;LOC100737874,	2099	ESR1	9.34833	-0.858833	-3.8	0.00278167	0.024307	13.6333	0.00045	-1	9.98596	9.8724	9.87895	10.2537	9.86639	9.67309	9.92717	9.03307	9.26699	8.39551	9.32709	8.11673	9.13177	9.57831	9.25085	8.46402	8.89346
A_72_P103901	100154454	TMEM249	340393	TMEM249	6.88	-0.854	-3.9	0.00115	0.016524	15.77	0.00014	-1	7.68458	7.86349	7.41475	7.74793	7.45156	7.1799	6.9741	6.87409	6.39457	5.51775	6.71706	6.07075	6.95828	6.37237	6.34147	6.45183	6.97459
A_72_P051831,A_72_P365448	397220	KPNA5	3841	KPNA5	8.985	-0.853	-5.34	7.5e-05	0.003852	19.35	7e-05	-1	9.29326	9.48297	9.60971	9.69579	9.41535	9.60182	9.23247	8.77611	9.0375	8.06417	9.04825	8.42017	8.83401	8.50418	8.47328	8.51494	8.78906
A_72_P266117	100156704	LOC100156704	123355	LRRC28	9.01	-0.853	-6.7	0	0.001195	26.44	1e-05	-1	9.25465	9.50306	9.57464	9.77669	9.49519	9.4709	9.16134	8.72043	8.88878	8.50876	8.96261	8.82094	8.86761	8.19952	8.58277	8.65215	8.7469
A_72_P246617			83852	SETDB2	6.23	-0.853	-4.46	0.00035	0.008722	9.97	0.00137	-1	6.68436	6.15278	6.98736	6.47267	6.66596	7.00987	6.20588	6.13479	6.58836	5.73256	6.24207	6.35129	5.75658	5.25553	6.09972	6.09092	5.5153
A_72_P245437,A_72_P689619	100154556	WDR3	10885	WDR3	8.37	-0.853	-4.03	0.001065	0.015222	8.36	0.00344	-1	8.96288	8.47729	8.83738	8.86224	8.74471	9.00009	8.01278	7.79983	8.07772	8.79255	8.66561	8.86553	7.56166	8.0396	7.60399	8.23923	7.78889
A_72_P118471	100135672	EFNB3	1949	EFNB3	7.36	-0.852	-3.43	0.00321	0.029788	7.19	0.00549	-1	7.8205	7.73035	7.71292	8.06384	8.16511	7.52373	7.75534	7.27755	7.52603	6.95612	7.73277	6.02767	6.70028	7.49542	6.68194	7.42546	6.55716
A_72_P216777,A_72_P310178	100157158	TRPM3	80036	TRPM3	4.745	-0.852	-4.39	0.000535	0.0102955	11.665	0.001335	-1	5.13427	5.70707	5.67076	5.38256	4.82906	4.94286	4.69682	4.33953	4.41729	4.44446	4.58756	4.77025	4.04501	4.54732	4.54197	4.11689	4.46201
A_72_P429374	733701	ATP2B4	493	ATP2B4	10.11	-0.851	-6.62	0	0.001246	28.51	0	-1	10.5215	10.586	10.2588	10.9508	10.7016	10.4183	10.7014	9.76301	9.77718	9.82396	9.87051	9.82403	9.68657	9.60891	9.55564	9.5938	10.2538
A_72_P368118		MDGA2	161357	MDGA2	7.29	-0.851	-3.03	0.00764	0.049444	4.58	0.02564	-1	7.64292	7.20059	8.05795	7.16965	7.51485	8.02884	7.96768	7.20495	8.19317	6.71721	7.60132	6.6547	6.3044	6.20221	7.48355	7.19621	6.83116
A_72_P305009,A_72_P319638	100510914	LOC100510914	4756	NEO1	7.635	-0.851	-3.555	0.002755	0.0265835	6.76	0.0081	-1	8.01511	7.87313	8.38869	7.81499	8.20632	7.90885	8.09947	8.10663	7.97514	7.33225	7.53042	6.51013	7.25875	7.63943	7.03988	7.09549	6.93182
A_72_P121761		SMIM3	85027	SMIM3	11.51	-0.851	-3.04	0.00734	0.048388	6.26	0.00919	-1	11.5591	11.6039	12.0759	10.7323	12.1571	11.823	12.1368	11.4607	12.3166	12.4313	11.4765	11.4694	9.94662	11.0172	10.962	11.3801	11.0736
A_72_P334288	100626432	SNRPN	6638	SNRPN	8.59	-0.85	-7.16	0	0.00076	33.61	0	-1	8.84764	9.04041	9.15703	9.10406	9.15838	9.42974	8.74074	8.30758	8.41617	8.2189	8.49946	7.97207	8.36107	8.23769	8.03833	8.21258	8.24307
A_72_P001681,A_72_P001691,A_72_P087071,A_72_P152171,A_72_P412258,A_72_P426149	100739729,	LOC100739729,MAML2	84441	MAML2	10.8	-0.849333	-4.555	0.000658333	0.0105213	13.7217	0.000703333	-1	11.1262	11.5783	11.1019	11.4683	11.3013	11.355	11.0097	10.7509	10.3254	10.2172	10.8996	10.3184	10.8981	10.3734	10.6864	9.73713	10.4444
A_72_P203042	100524688	LOC100524688	51077	FCF1	9.41	-0.848	-5.82	2e-05	0.002396	17.04	9e-05	-1	9.69321	9.85479	9.82458	9.87549	9.83948	9.8212	9.53445	9.32198	9.5287	9.14973	9.51941	9.33629	9.16408	8.21178	9.03148	9.24773	8.99473
A_72_P088686,A_72_P444903,A_72_P705210	100113409	SQLE	6713	SQLE	10.31	-0.847667	-3.19	0.00544667	0.040799	8.09333	0.00446333	-1	10.694	10.4588	10.9183	9.67291	10.1673	10.7945	10.7323	10.5901	11.008	10.9418	11.1702	9.86475	9.23712	9.3406	9.77309	10.3043	9.56281
A_72_P212697	100518646	LGR4	55366	LGR4	11.41	-0.847	-3.33	0.00401	0.034208	8.6	0.00264	-1	11.9317	11.9079	12.1211	12.2537	11.6228	12.1707	11.4909	11.3189	10.9951	10.9971	11.7813	9.91839	11.3101	11.5057	11.212	10.9221	10.4574
A_72_P212612		TMEM178B	100507421	TMEM178B	5.38	-0.847	-4.42	0.00038	0.009204	12.47	0.00047	-1	5.62803	6.029	5.75216	6.58675	5.93671	5.74261	5.29001	5.19513	5.10944	4.94352	5.34561	4.86877	5.09479	5.54979	4.63891	4.70052	5.04255
A_72_P224392	100156087	LOC100156087	51115	FAM82B	8.53	-0.846	-4.85	0.00015	0.005806	13.98	0.00026	-1	9.12188	8.92805	9.0711	9.16238	8.93232	8.9039	8.73511	8.39461	8.59184	8.10832	8.42722	7.9317	8.5183	7.35263	8.52631	8.19339	8.07787
A_72_P067341,A_72_P489307	100624715	LOC100624715	80312	TET1	8.02	-0.846	-4.3	0.00053	0.0106665	14.465	0.000245	-1	8.48861	8.55472	8.35951	8.77195	8.77873	8.43961	8.41525	7.67187	7.96735	6.98631	8.25115	7.20249	7.9047	7.46981	7.2888	7.90686	7.92207
A_72_P371298		HHLA2	11148	HHLA2	5.29	-0.844	-4.8	0.00017	0.006041	13.74	0.00028	-1	6.37753	5.12041	5.90626	5.89535	5.43992	5.82466	5.64511	4.69441	5.12746	5.07932	5.14746	5.22276	4.94053	5.25045	4.90881	4.83035	4.57193
A_72_P289614	100579141	NDUFA4	4697	NDUFA4	8.7	-0.843	-3.8	0.00144	0.018582	7.26	0.00529	-1	9.13853	9.05531	9.09823	9.30656	9.0255	9.05194	8.78881	9.20785	8.77098	8.15411	8.87272	8.28854	8.68952	7.23088	8.33774	8.61236	8.24642
A_72_P064086	100625259	LOC100625259	64770	CCDC14	9.57	-0.841	-3.99	0.00095	0.014976	8.54	0.00272	-1	10.2401	9.89933	9.89	10.3226	9.9379	9.96722	9.59435	9.67773	9.65193	9.28669	9.5538	8.94734	9.82597	8.27423	9.33682	9.25367	8.99931
A_72_P003296			394	ARHGAP5	11.44	-0.84	-6.27	1e-05	0.001594	22.2	2e-05	-1	11.5911	12.0538	11.9131	12.0679	12.0046	11.8373	11.6249	11.239	11.3331	10.876	11.4592	11.3245	11.0871	10.5829	11.0565	11.1244	11.3015
A_72_P056236		FRMD4B	23150	FRMD4B	6.56	-0.84	-4.41	0.00039	0.009283	10.75	0.00096	-1	6.73861	6.77932	6.88326	7.08046	6.77481	7.22038	7.37762	5.96874	6.09383	6.21809	7.11954	6.49496	6.08229	5.8034	6.21216	5.95228	6.64443
A_72_P230617	396735	SR-PSOX	58191	CXCL16	9.7	-0.838	-3.37	0.00365	0.03234	6.53	0.0079	-1	9.93593	9.68695	10.289	8.81525	10.5306	10.47	9.97903	10.0858	9.61651	10.2528	9.79535	9.77141	8.64022	8.88541	9.59506	9.28569	9.19181
A_72_P360973	100152782	TRMT11	60487	TRMT11	8.24	-0.838	-5.76	2e-05	0.002513	16.95	9e-05	-1	8.59653	8.6124	8.78647	8.66397	8.64069	8.62753	8.42413	8.24914	8.38765	8.02369	8.39024	7.75255	8.06032	7.17727	7.88793	8.014	7.7776
A_72_P424509			79755	ZNF750	7.01	-0.838	-4.15	0.00067	0.012367	10.13	0.00128	-1	7.50323	7.46686	7.70646	7.28857	7.81769	7.36927	6.99155	7.1352	6.79836	6.57453	7.31871	6.07994	6.22577	7.03204	6.58448	6.85128	6.36295
A_72_P171626	100523255	KANK4	163782	KANK4	9.05	-0.837	-3.05	0.0073	0.04827	5.6	0.01354	-1	9.73969	9.5521	9.54933	9.11889	9.98354	8.87802	9.70635	9.80753	9.03274	8.23867	8.97539	7.98832	8.54086	9.00933	8.54094	9.10264	8.14002
A_72_P383773		EPS8	2059	EPS8	10.02	-0.834	-5.22	7e-05	0.004088	13.74	0.00028	-1	10.6168	10.1325	10.5768	10.2397	10.1949	10.5909	10.3539	9.96598	10.0113	10.1684	9.94579	9.76397	9.56502	8.8352	9.68567	10.0008	9.67784
A_72_P289819			23038	WDTC1	8.91	-0.834	-3.74	0.00163	0.020046	13.25	0.00034	-1	9.76969	9.33124	9.56065	10.2527	9.13797	9.57222	8.64771	8.52994	8.15698	8.37913	8.63684	8.31251	8.85221	9.19469	8.28367	8.2761	8.56044
A_72_P310343	100154396	LOC100154396	23047	PDS5B	10.11	-0.833	-5.52	4e-05	0.003081	15.35	0.00016	-1	10.3619	10.3619	10.5082	10.4945	10.7534	10.3622	10.4513	10.1558	10.4788	9.64388	10.2815	9.77788	9.94122	9.37729	9.38496	9.96734	9.51864
A_72_P033816,A_72_P490392	100151860	LOC100151860	142940	TRUB1	6.06	-0.833	-4.67	0.00031	0.0076545	13.365	0.000645	-1	6.59035	6.38871	6.40792	6.83862	6.60093	6.42492	6.27447	5.9814	6.26246	5.22205	6.07434	5.60701	6.00647	5.33573	5.57573	5.8415	5.59181
A_72_P233032,A_72_P321278			4983	OPHN1	9.67	-0.8315	-3.035	0.007495	0.0489155	5.03	0.0202	-1	10.0508	9.924	10.3342	9.62787	10.0539	10.1021	10.2328	9.94931	10.0161	9.05835	10.009	8.87769	9.23211	8.61236	9.50623	9.78179	8.94304
A_72_P146211	100521092	WDR59	79726	WDR59	9.96	-0.831	-3.13	0.0061	0.043591	7.24	0.00533	-1	10.4377	10.4713	10.4552	10.5438	10.3986	10.5715	10.3166	9.05059	10.4022	8.84776	10.3224	9.32172	8.91239	10.3381	9.32509	9.77083	9.78278
A_72_P092161	100154357	CNNM1	26507	CNNM1	4.94	-0.83	-3.25	0.00476	0.037905	7.11	0.00572	-1	5.76279	5.53494	5.30013	5.32189	5.05076	5.33728	5.62168	4.80536	4.54345	4.77837	4.73382	4.27376	3.49001	4.22006	5.45416	5.24127	4.53878
A_72_P191171	100511190	CCDC138	165055	CCDC138	5.6	-0.829	-5.22	7e-05	0.004088	23.57	1e-05	-1	6.27436	6.1613	6.4308	6.5098	5.78542	5.78505	6.02016	5.50818	5.09562	5.06144	5.16168	4.91873	5.79472	5.01785	5.3528	5.07821	5.30038
A_72_P161416	100737462	LOC100737462	145407	C14orf37	5.21	-0.828	-4.4	0.00039	0.009377	17.39	8e-05	-1	5.2448	5.85476	5.69045	5.59148	6.28006	5.9286	5.67874	4.81534	4.86062	4.66357	5.07972	4.25982	5.32007	5.3288	4.67153	4.47653	4.82767
A_72_P089426,A_72_P101021	100620865	LOC100620865	146198	ZFP90	9.745	-0.827	-7.125	0	0.000852	28.675	0	-1	10.1799	10.1364	10.1418	10.4581	10.1683	10.1863	9.91316	9.53783	9.6133	9.38114	9.65126	9.57152	9.53779	9.44036	9.05194	9.38373	9.29763
A_72_P051996	100521475	LOC100521475	9657	IQCB1	8.68	-0.826	-5	0.00011	0.004947	15.85	0.00013	-1	9.43916	9.11494	8.92232	9.51364	9.1291	8.89033	8.98808	8.56986	8.51051	8.41731	8.81677	7.72973	8.62744	8.095	8.27685	8.32792	8.25668
A_72_P007581,A_72_P089701,A_72_P209652,A_72_P265027,A_72_P350128	654405,	GNAQ	2776	GNAQ	11.172	-0.8248	-6.838	0.000104	0.002747	28.776	5e-05	-1	11.499	11.5457	11.7179	11.6806	11.6544	11.6985	11.4503	11.026	11.093	10.7872	11.2043	10.6617	10.9829	10.7691	10.7085	10.6358	10.813
A_72_P385548	100519553	CEP128	145508	CEP128	7.53	-0.824	-3.21	0.00512	0.039517	5.23	0.01706	-1	8.00992	7.52568	8.35519	7.43509	7.95087	8.12453	7.89647	7.71952	8.3587	6.7842	7.90704	6.58876	7.05053	6.99571	6.96341	7.4305	6.93655
A_72_P412298	100152549	PDZK1	5174	PDZK1	7.22	-0.824	-3.53	0.00259	0.02625	7.4	0.0049	-1	8.26143	8.13578	7.43785	8.0716	7.4918	7.36379	6.88408	6.86556	7.18309	7.37793	6.91135	6.6383	6.68621	7.38516	6.90008	6.95952	6.26817
A_72_P359933	100621341	LOC100621341	7025	NR2F1	9.47	-0.823	-4.65	0.00023	0.006988	12.97	0.00038	-1	9.8952	9.71408	9.83158	9.68472	10.3254	9.87961	10.0479	9.43605	9.66451	8.75406	9.54421	8.77438	9.23687	8.59886	9.08207	9.28847	9.23517
A_72_P183721,A_72_P318943	100511977	LOC100511977	5239	PGM5	8.23	-0.8225	-3.475	0.003085	0.028812	7.38	0.00648	-1	8.3418	8.16546	8.41564	9.69795	8.82276	8.64741	8.59781	7.91174	8.38087	7.49811	8.33823	7.83266	8.17558	7.86104	7.33596	7.96125	7.90118
A_72_P228002	100624035	LOC100624035	10795	ZNF268	8.28	-0.819	-3.49	0.00283	0.027706	6.33	0.00884	-1	8.7915	8.46818	8.65337	8.37576	8.64446	8.27782	8.81965	8.52048	9.20788	8.21104	8.60489	7.3832	7.76503	7.35632	7.94108	8.24928	7.47446
A_72_P162431	100520654;100521238	USP11	5127;8237	CDK16;USP11	7.16	-0.818	-4.8	0.00017	0.006034	12.99	0.00038	-1	7.982	7.53226	7.4688	8.02186	7.46787	7.4071	7.19897	7.28418	7.27314	6.78187	7.09073	6.44883	6.99646	6.78746	6.66572	6.92917	6.44415
A_72_P066631,A_72_P289314	100738694,	LOC100738694,PARD3B	117583	PARD3B	8.75	-0.817	-6.6	7.5e-05	0.003034	23.775	0.0003	-1	8.94609	9.1529	9.12779	9.21598	9.22592	9.25491	8.91203	8.74455	8.6299	8.62848	8.97742	8.42827	8.39297	8.27706	8.26865	8.17895	8.39387
A_72_P117216,A_72_P364988	100622240	LOC100622240	10098	TSPAN5	7.39	-0.8165	-3.29	0.00442	0.035976	5.505	0.01485	-1	7.30727	7.59012	8.15647	7.08431	7.72956	7.80459	8.53499	7.00497	7.86272	7.00579	7.73137	7.16265	6.53492	6.6182	7.22629	7.11817	7.13918
A_72_P367558		SOX5	6660	SOX5	7.57	-0.816	-3.14	0.00604	0.043356	7.93	0.0037	-1	8.11117	8.17372	8.13478	7.91661	8.3464	7.99937	7.86651	7.36606	7.87402	6.29451	7.68234	6.57054	7.67118	7.70797	6.43248	7.3826	7.11937
A_72_P220602,A_72_P449712,A_72_P704308	100157067,	CBFA2T2	9139	CBFA2T2	6.06667	-0.815	-4.30333	0.00107667	0.0137923	15.7667	0.00073	-1	6.23961	6.84248	6.80969	6.0809	6.65052	6.99163	6.4455	5.79254	6.06975	5.41824	5.74964	5.19272	5.69375	6.24817	5.51168	5.59576	5.77621
A_72_P506570	100156168;100626351	LOC100156168;LOC100626351	167681	PRSS35	6.32	-0.815	-3.04	0.00748	0.048972	11.14	0.00081	-1	7.36631	7.21496	6.95171	7.41697	6.24044	6.33866	6.92736	5.06891	5.16871	6.23401	5.66785	6.366	6.45517	5.55947	5.99118	5.98495	6.54804
A_72_P072951,A_72_P079266	100152112,100519123	ABCA1,LOC100519123	19	ABCA1	13.665	-0.814	-3.335	0.00485	0.0361295	5.825	0.015045	-1	13.7913	14.1272	14.3696	13.3758	14.2178	14.3533	14.102	13.4098	14.4426	13.1035	13.8382	13.0528	13.0238	13.4392	13.2344	13.6148	12.8596
A_72_P223517	397070	EGFR	1956	EGFR	13.79	-0.813	-3.29	0.00435	0.035903	9.79	0.00149	-1	14.4315	14.5968	14.1001	14.9566	14.1913	14.118	13.8524	13.6295	13.7459	12.6417	13.8063	12.7559	13.5182	14.2405	13.3719	13.2371	13.17
A_72_P289234	100623598	HECTD4	283450	HECTD4	7.73	-0.812	-3.7	0.00177	0.02093	10.02	0.00134	-1	8.39013	8.35787	8.54886	8.37518	7.9384	8.42947	7.49739	7.85687	7.53396	6.87723	7.60572	7.02645	7.49669	8.05749	7.39979	7.00974	7.07188
A_72_P312078	100526171	LOC100526171	57711	ZNF529	7.15	-0.812	-3.23	0.00493	0.038623	5.33	0.01598	-1	7.36192	7.31236	7.92575	6.77796	7.51361	7.96053	7.78375	7.38598	7.70535	7.0389	7.17418	6.0546	6.36242	7.15455	6.76373	6.52418	6.73369
A_72_P007471,A_72_P026936		ARHGAP17	55114	ARHGAP17	10.175	-0.8095	-7.08	1e-05	0.001396	32.795	2e-05	-1	10.8102	10.5126	10.638	10.8229	10.5522	10.6229	10.3521	10.1603	9.8812	9.73996	10.0235	9.80919	9.80134	9.60679	9.87605	9.83719	9.91137
A_72_P296749	100156636	MYST4	23522	KAT6B	8.34	-0.809	-4.96	0.00012	0.005164	14.34	0.00023	-1	8.76349	8.60388	8.86716	8.89631	8.69786	9.05058	8.4946	8.29846	8.63815	7.7078	8.16991	7.84892	8.29323	7.51755	7.98393	8.19042	7.8072
A_72_P019596	100525742	LOC100525742	9637	FEZ2	6.92	-0.808	-3.81	0.00139	0.018237	8.27	0.00311	-1	7.19481	7.2123	7.80027	6.39947	7.53871	7.23862	6.8222	7.0762	7.13353	7.53387	6.74065	7.05354	6.32398	5.80784	6.72415	6.48019	6.48662
A_72_P055746	100513259;100514384	LOC100513259;LOC100514384	4107	MAGEA8	6.31	-0.808	-3.82	0.00137	0.018087	8.3	0.00306	-1	6.59056	6.8984	6.63523	5.9466	7.00556	6.77795	7.22349	6.54054	6.11241	5.9136	6.57788	5.43647	5.77273	6.00706	5.70382	6.19584	5.90529
A_72_P265997	100523091	LOC100523091	10517	FBXW10	14.04	-0.807	-3.74	0.00165	0.020136	8.54	0.00272	-1	14.503	14.5553	14.7832	13.9294	14.8208	14.4345	14.3248	14.3832	13.9278	13.5806	14.1396	12.947	13.5965	13.8747	13.8027	13.8923	13.1924
A_72_P415328	100516499	LOC100516499	80333	KCNIP4	5.4	-0.806	-4.8	0.00017	0.006	17.58	7e-05	-1	5.72231	5.8795	5.9361	6.04245	6.1377	6.29438	5.22582	5.19178	5.15408	5.2751	5.0908	4.41566	5.09357	5.18928	5.07611	5.02068	5.04787
A_72_P038951	100513435	ZNF197	10168	ZNF197	9.08	-0.806	-3.06	0.00708	0.047583	4.72	0.02352	-1	9.51047	9.31645	9.38916	9.23539	9.52262	9.45481	9.37934	9.50891	9.76876	8.54719	9.27978	8.51849	8.9846	7.40928	8.92437	9.08284	8.57389
A_72_P281529	100156189	LOC100156189	57698	KIAA1598	11.56	-0.804	-5.2	7e-05	0.004169	19.96	3e-05	-1	11.9091	12.2818	11.9681	12.2454	11.9218	12.0909	11.8699	11.6466	11.0151	10.7813	11.3982	11.1639	11.6374	10.9403	11.3993	10.9009	11.3064
A_72_P399843	397180	MTHFR	4524	MTHFR	9	-0.804	-3.07	0.00689	0.046846	10.56	0.00105	-1	10.0702	9.40945	9.46958	10.3235	9.03162	8.83919	9.85473	9.19042	8.28966	8.24912	8.26831	8.12695	8.96519	8.9304	8.67822	8.09026	9.17428
A_72_P339988	100737038	ZNF461	92283	ZNF461	7.3	-0.804	-4.36	0.00043	0.009829	11.63	0.00066	-1	7.63615	7.66978	7.90603	7.71573	7.66613	8.05088	7.48208	7.40175	7.67088	6.36098	7.1941	6.62604	7.1504	6.70797	7.03373	6.89674	6.85101
A_72_P025266,A_72_P307788,A_72_P630053	100170126	LEF1	51176	LEF1	12.11	-0.803333	-3.34667	0.00467667	0.035691	6.25667	0.0105833	-1	12.3683	13.0186	12.4845	12.8025	12.5042	12.3521	11.987	12.3982	12.2062	11.4342	12.456	11.3702	11.4556	12.2021	11.4586	11.9778	11.4024
A_72_P029656			57150	C6orf162	5.69	-0.803	-5.3	6e-05	0.003852	17.09	9e-05	-1	6.3841	5.7911	6.2998	6.3878	6.04701	6.17986	5.81406	5.66321	5.58254	5.50723	5.69028	4.82455	5.43967	5.23933	5.30449	5.47167	5.17678
A_72_P008196	100526131;100624925	LHFP	10186;57511	COG6;LHFP	9.78	-0.803	-4.87	0.00014	0.005631	13.23	0.00035	-1	10.0816	9.69495	9.93969	10.0292	10.1355	10.239	10.1967	9.66747	10.4701	10.0182	10.1406	9.49206	9.16607	9.08941	8.95288	9.74377	9.26095
A_72_P497799	100514711	LOC100514711	8398	PLA2G6	8.94	-0.803	-3.07	0.00688	0.046843	7.05	0.00593	-1	9.51414	9.18394	9.75923	9.2091	9.36599	9.64981	9.30199	9.24412	9.13725	7.90805	8.91806	7.69512	9.00482	9.15572	8.07525	8.5102	8.37088
A_72_P057321		IKZF4	64375	IKZF4	9.16	-0.802	-7.74	0	0.000517	32.17	0	-1	9.49681	9.45351	9.60052	9.48131	9.47339	9.7424	9.61396	8.85019	9.12726	9.19261	9.21884	8.70785	8.78124	8.72644	8.53147	8.76741	8.93949
A_72_P151176	100156905	LOC100156905	389362	PSMG4	7.46	-0.802	-6.51	1e-05	0.00132	21.4	2e-05	-1	7.79697	7.71667	7.88847	7.57515	7.99368	7.87081	7.84786	7.53424	7.3393	7.55789	7.50147	7.09252	7.02933	6.59938	7.04336	7.39291	6.99139
A_72_P034856,A_72_P051031,A_72_P061696		ZBTB20	26137	ZBTB20	9.28333	-0.801333	-3.38333	0.0036	0.0318707	8.59	0.00296333	-1	9.57325	9.7631	9.77729	9.92226	9.82158	9.85016	9.66066	9.06158	9.57047	8.03859	9.28718	8.69377	9.60479	8.41775	8.98787	8.80298	9.01374
A_72_P284329	100155017	AP3M1	26985	AP3M1	10.4	-0.801	-6.92	0	0.000964	25.68	1e-05	-1	10.9335	10.6942	10.6631	11.0512	10.8867	10.7484	10.5813	10.6385	10.191	10.096	10.3325	10.0592	10.1176	9.80994	9.96685	10.1905	9.88088
A_72_P073536,A_72_P432354		CBX6	23466	CBX6	13.51	-0.801	-4.465	0.00046	0.0095415	16.2	0.00022	-1	14.158	13.7256	13.876	14.1925	14.0908	13.8517	14.1904	13.4276	13.3335	12.8221	13.2974	12.6774	13.0612	13.7018	12.7362	12.9557	13.6006
A_72_P213392	100513664	FPGT	8790	FPGT	10.19	-0.8	-3.84	0.00132	0.017793	13.47	0.00031	-1	10.794	10.7793	10.7621	10.9632	10.6893	10.5171	10.5191	10.0659	10.0975	9.10181	10.2185	9.12791	10.569	9.65886	9.80139	9.64162	9.9159
A_72_P130436,A_72_P266092	100516117,	SEMA5A	9037	SEMA5A	9.56	-0.7985	-3.675	0.001915	0.021922	6.96	0.006235	-1	9.91049	9.94819	9.44153	9.78289	10.3183	9.97989	9.7589	9.52836	9.95122	9.31539	9.78522	9.39711	9.18266	8.94135	8.86374	9.47848	8.92775
A_72_P016991		LOC100155630	6744	SSFA2	10.73	-0.797	-3.81	0.0014	0.018278	8.16	0.0033	-1	10.7385	11.6563	11.5079	10.5873	11.4124	11.0335	10.9976	10.9757	10.5733	10.0122	10.8206	10.3591	9.81035	10.2752	10.4714	10.6893	10.4358
A_72_P341173			81550	TDRD3	5.91	-0.797	-5.18	8e-05	0.004204	16	0.00012	-1	6.36565	6.53002	6.18093	6.7252	6.59766	6.06955	5.90243	5.84753	5.78694	5.77478	5.45049	5.58014	5.93774	5.77682	5.33178	5.29923	5.36484
A_72_P047856			131034	CPNE4	5.89	-0.795	-3.46	0.00302	0.028826	6.13	0.00993	-1	6.57861	5.65121	6.50216	5.88388	5.98641	6.35191	6.38589	6.6209	6.25702	5.96868	5.99869	5.03402	5.29685	5.10026	5.38238	5.86824	5.33215
A_72_P276119	100622861	ETNK2	55224	ETNK2	10.06	-0.795	-3.4	0.00341	0.031009	12.59	0.00044	-1	10.6875	10.6069	10.5312	10.9475	10.4311	10.5295	10.5994	9.92459	9.74706	9.19432	9.98651	8.66588	9.82403	10.6971	9.35521	9.49206	9.75277
A_72_P109021,A_72_P500182	100152639;100522864	LOC100522864;RNPC3	55599	RNPC3	8.025	-0.7945	-5.06	0.00024	0.0063075	13.68	0.00094	-1	8.40348	8.0937	8.55258	8.36296	8.19221	8.11308	8.54772	8.44592	7.92152	8.0231	8.31678	7.76752	7.6019	7.00648	7.56889	7.79293	7.67339
A_72_P119721	100738766	LOC100738766	54848	ARHGEF38	9.67	-0.794	-4.02	0.00088	0.014338	15.39	0.00015	-1	10.1987	10.432	10.0714	10.6079	10.1404	10.0077	9.97721	9.15617	9.50267	9.01885	9.80349	8.46443	9.74364	9.03703	9.65295	9.12869	9.49191
A_72_P436809	100157742	LOC100157742	8527	DGKD	11.48	-0.794	-3.75	0.00162	0.019951	10.73	0.00098	-1	11.8938	12.1264	11.9646	12.3061	11.9325	11.9956	11.5668	11.6565	11.3264	10.5205	11.3043	10.7568	11.9518	11.1778	11.1479	10.7713	10.8259
A_72_P079646,A_72_P340348		FTO	79068	FTO	10.205	-0.794	-4.91	0.000655	0.009826	17.315	0.0007	-1	10.6376	10.6013	10.7196	10.8576	10.6058	10.8819	10.3599	9.55552	10.2301	9.78396	10.2762	9.64359	9.59745	10.415	9.76692	9.82923	9.75435
A_72_P141926	100623956	PSD3	23362	PSD3	6.67	-0.794	-3.68	0.00186	0.021584	8.57	0.00268	-1	7.04006	6.97751	6.87366	7.89128	7.30867	7.04673	6.61528	6.53668	6.79564	6.2203	6.40024	6.07181	5.68681	6.64901	6.84528	6.09352	6.2922
A_72_P008291		NAV2	89797	NAV2	7.07	-0.793	-3.26	0.00461	0.037137	5.88	0.01146	-1	7.10085	7.96382	7.25473	6.95797	7.72956	7.16758	8.10129	6.62993	6.99513	7.30054	6.39599	7.19155	6.6136	6.6935	6.3758	6.2231	7.46712
A_72_P437954	100157710	SNAPC5	285780	LY86-AS1	8.8	-0.792	-3.94	0.00106	0.015766	7.77	0.00402	-1	8.9389	9.03561	9.42703	8.69792	9.25126	9.75055	8.88509	9.03255	9.13458	8.49527	9.05743	8.19236	8.42434	7.82293	8.4651	8.52422	8.50949
A_72_P051636,A_72_P435044,A_72_P611566,A_72_P673391,A_72_P774879	100158059	COL14A1	7373	COL14A1	11.456	-0.7916	-3.662	0.002342	0.0239502	7.07	0.00671	-1	11.6285	11.895	11.5923	11.4866	12.5576	11.6529	11.4611	11.5783	11.5147	11.2607	11.9213	11.3996	11.0889	10.7233	10.6373	11.6321	10.7264
A_72_P291589	100514961;100738178	LOC100514961;LOC100738178	83468	GLT8D2	9.92	-0.791	-4.32	0.00047	0.010209	13.91	0.00027	-1	10.4575	10.4379	10.3996	10.6626	10.4305	10.513	9.87714	9.8793	9.75291	9.29255	9.96697	8.92538	10.0734	9.49253	9.43764	9.69875	9.32765
A_72_P121046	100524358	ZNF280C	55609	ZNF280C	9.3	-0.79	-7	0	0.000891	26.58	1e-05	-1	9.62551	9.75919	9.74336	9.76967	9.69269	9.75497	9.48616	9.22323	9.38322	8.90573	9.26206	8.9769	9.1759	9.03854	8.63287	8.99285	8.66198
A_72_P013456,A_72_P309973,A_72_P492598	100157039	LOC100157039	79664	NARG2	9.08	-0.789333	-4.85	0.000273333	0.00694133	14.2033	0.000303333	-1	9.47701	9.41762	9.42232	9.63164	9.44168	9.57452	9.50227	9.09614	9.13374	8.22981	9.06611	8.79424	9.06492	8.18686	8.69821	8.64844	8.93097
A_72_P351923	100152572	LOC100152572	51776	ZAK	8.53	-0.789	-4.64	0.00024	0.007115	12.55	0.00045	-1	9.36855	8.74618	8.83355	9.52939	8.58842	8.7311	8.82103	8.28866	8.30064	8.3631	8.32878	8.34119	8.56181	7.7401	8.25546	7.84723	8.37861
A_72_P059756	100522160	HOXB3	3213	HOXB3	11.98	-0.788	-3.34	0.00386	0.033439	8.12	0.00336	-1	12.6637	12.2668	12.4097	12.3234	12.4535	12.5129	12.5304	12.1994	11.8669	11.6028	12.0745	10.4597	12.1255	11.9526	11.4968	11.2595	11.4806
A_72_P221677		PRKN	5071	PRKN	7.96	-0.787	-3.93	0.00108	0.015928	10.28	0.00119	-1	8.26772	8.43877	8.41369	8.91284	8.36244	8.40097	8.05506	7.79145	7.78922	7.19041	7.83143	7.74019	7.75737	6.82712	7.60009	7.60921	8.30553
A_72_P238467,A_72_P242322	100515627,		57560	IFT80	9.915	-0.7865	-4.28	0.000535	0.010808	13.895	0.000435	-1	10.5956	10.2659	10.435	10.7563	10.0681	10.482	10.1746	9.86896	9.77391	9.12055	9.93507	9.07702	9.88352	9.57825	9.50722	9.48097	9.60232
A_72_P440851	100271724	SLC22A4	6583	SLC22A4	5.59	-0.786	-5.42	5e-05	0.00346	16.93	9e-05	-1	5.99848	6.00138	5.89759	6.20641	5.76437	5.9806	6.17924	5.04994	5.48419	4.97589	5.75208	5.72595	5.21395	5.47003	4.92284	5.11137	5.37347
A_72_P006411	100152543	LOC100152543	81542	TMX1	8.07	-0.784	-6.21	1e-05	0.001683	25.02	1e-05	-1	8.66741	8.27722	8.68942	8.63482	8.17624	8.67511	8.46436	7.77805	7.88776	7.99198	7.89737	7.43019	7.93132	7.47849	7.80384	7.55886	7.86593
A_72_P219332	100739820	PAX1	5075	PAX1	4.73	-0.783	-4.13	0.0007	0.012634	8.54	0.00272	-1	5.16293	5.27255	5.19703	4.56614	5.17525	5.4603	4.59445	4.86294	4.13281	4.77311	5.14053	4.73826	4.52581	4.40198	4.53767	4.01618	3.91129
A_72_P004871	100525810	LOC100525810	57149	LYRM1	7.12	-0.782	-4.14	0.0007	0.012587	13.2	0.00035	-1	7.63295	7.72236	7.16647	8.28586	7.9035	7.28601	7.19989	6.54342	6.91571	6.82215	7.03328	6.43056	6.66435	7.20744	6.58807	6.60549	7.02079
A_72_P064426	100516328	PHF17	79960	PHF17	11.21	-0.782	-4.55	0.00029	0.007805	12.86	0.0004	-1	11.556	11.8057	11.5251	12.2004	11.6107	11.4826	11.3077	10.6689	11.1603	10.689	11.3861	10.9249	11.1259	11.204	10.7781	10.406	10.7839
A_72_P009631,A_72_P022726,A_72_P031241,A_72_P134221,A_72_P427414	100516979	ZCCHC11	23318	ZCCHC11	8.204	-0.782	-5.164	0.001244	0.012751	19.238	0.001984	-1	8.61354	8.77313	8.52494	8.90932	8.68817	8.64537	8.38483	8.18666	8.08959	7.59847	8.08253	7.66421	7.99482	7.77728	7.8445	7.88692	7.8282
A_72_P130736,A_72_P163411,A_72_P278634	100519806,100738357	LOC100519806,LOC100738357	84181	CHD6	10.31	-0.781667	-3.31333	0.00432333	0.0352037	8.79667	0.00275333	-1	10.6923	10.9161	10.8056	10.7667	10.8787	10.9335	10.5967	10.3054	10.5787	9.42996	10.371	8.93538	10.1641	10.408	9.93715	9.90617	9.66939
A_72_P317258	100519399	LOC100519399	79810	PTCD2	8.22	-0.781	-5.93	2e-05	0.002176	23.08	1e-05	-1	8.755	8.69967	8.63088	8.94281	8.64545	8.74056	8.24887	8.34635	7.92819	7.77765	7.85471	7.81993	8.24536	7.70467	7.70313	7.94947	7.8246
A_72_P404378		TRA2B	6434	TRA2B	8.99	-0.781	-3.35	0.0038	0.033195	5.62	0.01344	-1	9.90963	8.90839	9.1244	9.86917	9.18667	9.01913	9.2079	8.70071	9.37138	9.02019	9.30242	8.47278	8.3532	7.97184	9.01811	9.07189	8.26987
A_72_P148806,A_72_P390148,A_72_P499328,A_72_P630257,A_72_P681272	100511850	SEMA6D	80031	SEMA6D	8.936	-0.7804	-3.884	0.001602	0.0188852	8.146	0.003878	-1	9.22312	9.04753	9.23252	8.51431	9.67085	9.3515	9.41788	9.0168	8.91743	9.62917	9.0299	8.71582	8.43807	7.9067	8.54245	8.70513	8.548
A_72_P123936,A_72_P662471	100155884	RERG	85004	RERG	8.735	-0.78	-3.99	0.0017	0.018567	9.24	0.003985	-1	9.05419	8.64918	9.47596	9.38494	9.17645	9.24686	8.95987	8.2001	9.17196	8.19734	8.88526	8.28662	8.52708	8.17136	8.08334	8.85461	8.14086
A_72_P015216	100518941;100621338	TMEM168	154743;64418	C7orf60;TMEM168	10.53	-0.779	-4.16	0.00066	0.012235	9.01	0.00216	-1	10.9474	10.9158	10.8282	11.2567	10.9897	10.7818	10.5641	10.5091	10.6454	10.2347	10.6116	10.1522	10.4257	9.21403	10.2378	10.5101	10.2078
A_72_P363428	100152387	LOC100152387	550643	LOC550643	5.43	-0.778	-4	0.00094	0.014907	10.27	0.0012	-1	5.80486	5.91959	5.78212	6.17522	5.82885	5.67055	5.90909	5.29495	5.63912	4.92319	5.30861	4.6715	5.31768	5.83524	4.56523	4.80673	4.93571
A_72_P244797		MAP2K6	5608	MAP2K6	8.8	-0.777	-3.37	0.00365	0.03234	11.5	0.0007	-1	9.12099	8.83124	9.21904	9.33833	9.29021	9.97819	9.53229	7.98812	8.34067	7.93279	9.07687	8.11718	8.96412	7.84162	8.41134	8.66115	8.88764
A_72_P242232	574068	NCOA1	8648	NCOA1	9.34	-0.777	-5.1	9e-05	0.004492	15.2	0.00017	-1	9.82253	9.82342	9.67166	10.0642	9.65891	9.53745	9.6639	9.08844	9.32199	8.73869	9.34049	9.18875	9.33563	8.34723	9.00672	9.01344	9.15541
A_72_P044186		SPATA6	54558	SPATA6	10.34	-0.776	-4.27	0.00052	0.010753	11.02	0.00086	-1	10.6605	10.699	10.7947	10.9307	10.8435	10.6928	10.7093	9.93286	10.4259	9.93047	10.4402	9.84952	10.0795	9.11348	10.3589	9.99931	10.3775
A_72_P181626,A_72_P232282	397491	IGF1	3479	IGF1	11.735	-0.775	-3.43	0.0042	0.0328825	6.465	0.00935	-1	11.637	12.1124	12.1879	12.1648	12.3833	11.834	12.2473	11.7293	11.8244	11.365	12.2099	11.253	11.2541	11.5221	11.0459	11.8725	10.8349
A_72_P419384	100739586	ROBO2	6092	ROBO2	6.86	-0.775	-3.05	0.00719	0.047929	7.34	0.00507	-1	7.15361	7.13018	7.04525	7.94148	7.32657	7.17613	7.6282	6.67593	7.19448	5.75393	6.96131	5.8473	7.13575	6.23255	6.16689	6.48036	6.82307
A_72_P244927	100512118	NUP54	53371	NUP54	8.28	-0.774	-4.5	0.00032	0.008323	11.01	0.00086	-1	8.66202	8.72869	8.66525	8.90619	8.82931	8.57945	8.31323	8.0217	8.00202	8.35285	8.51758	7.78781	8.27782	7.17214	7.89768	8.0338	8.09383
A_72_P001666,A_72_P291014	100152595	AKAP12	9590	AKAP12	11.44	-0.7725	-4.44	0.000365	0.008962	10.805	0.000945	-1	11.5485	11.8291	11.8624	11.5938	12.0579	12.0957	11.7749	11.1464	11.5795	11.2831	11.494	10.9011	11.2231	11.6264	10.7031	10.7657	10.936
A_72_P726393	100152526	LOC100152526	10001	MED6	8.22	-0.772	-4.61	0.00025	0.007352	11.23	0.00078	-1	8.48616	8.58239	8.61981	8.78482	8.71044	8.58895	8.37049	8.26673	8.36102	7.79896	8.21174	7.87632	8.08615	7.00847	8.10307	8.01604	7.88652
A_72_P030636			4976	OPA1	9.09	-0.772	-4.16	0.00067	0.012332	8.7	0.00251	-1	9.32372	9.38614	9.26886	9.64953	9.60432	9.29767	9.2039	8.97337	9.22406	8.9818	9.2147	9.26256	8.70362	7.63841	8.73961	9.00488	9.00439
A_72_P426569	100144418	RBM4B	83759	RBM4B	9.13	-0.772	-5.63	3e-05	0.002802	18.58	5e-05	-1	9.74026	9.50563	9.42588	9.83107	9.67901	9.3895	9.1707	9.00617	9.2271	8.68837	9.11224	8.56724	8.84071	8.96798	8.61271	8.84591	8.54737
A_72_P178926	100738308	LOC100738308	6772	STAT1	8.05	-0.771	-3.4	0.00345	0.031266	6.1	0.01011	-1	8.58567	8.41461	8.45611	8.82433	8.38017	8.37909	7.92251	7.82007	7.74804	8.16372	7.8133	8.11949	8.32529	6.53131	7.74438	7.87973	7.77972
A_72_P181371			3214	HOXB4	6.23	-0.77	-4.47	0.00034	0.008626	14.47	0.00022	-1	6.79749	6.82407	6.80903	6.73165	6.69381	6.85834	6.13543	6.29099	5.93726	5.90843	6.10682	5.27376	6.16298	6.26924	5.82908	5.76567	5.58555
A_72_P508414	100154975	TUBE1	51175	TUBE1	7.38	-0.77	-4.16	0.00066	0.012235	9.2	0.00197	-1	7.80894	7.72427	7.70352	8.00574	7.73068	7.68936	7.61453	7.36813	7.61208	6.65933	7.54973	7.10063	7.52496	6.32423	6.8191	7.23482	7.01824
A_72_P118336	100514616	LOC100514616	54989	ZNF770	6.91	-0.77	-5.26	6e-05	0.003977	15.68	0.00014	-1	7.41209	7.16149	7.23699	7.90118	7.22531	7.12296	7.08411	6.97469	6.73425	6.50681	6.93002	6.49557	6.90912	6.35012	6.3967	6.4461	6.57978
A_72_P182951	100627056	LOC100627056	7474	WNT5A	8.06	-0.769	-3.7	0.0018	0.021158	7.41	0.00487	-1	8.74761	8.21618	8.5003	8.43629	8.35976	8.5345	8.32103	7.50542	8.39001	7.76641	8.60355	7.34067	7.66419	7.89862	7.47404	8.16193	7.18035
A_72_P121801	100515232	LOC100515232	375748	C9orf102	8.54	-0.768	-5.1	9e-05	0.004475	14.37	0.00022	-1	8.67938	8.96711	8.92732	8.97483	9.03354	8.99003	8.87481	8.21766	8.41637	8.3731	8.53078	8.3487	8.47548	7.40505	8.29334	8.08735	8.50521
A_72_P165696,A_72_P642341	396931	ACADL	33	ACADL	10.27	-0.766	-3.46	0.003255	0.029635	11.77	0.00078	-1	11.0562	10.8298	10.6578	11.5813	10.46	10.3001	10.6678	9.90869	9.76369	9.11269	10.0604	10.112	10.1321	10.2197	9.71561	9.61614	10.4516
A_72_P316893	100523265	LOC100523265	7323	UBE2D3	6.62	-0.766	-4.15	0.00067	0.012366	8.75	0.00245	-1	6.86186	6.79732	7.01154	7.20893	6.99024	7.22974	6.64584	6.45222	6.91539	6.50114	6.7263	6.20084	6.46847	5.36348	6.58903	6.32115	6.24598
A_72_P042216,A_72_P394788			55103	RALGPS2	6.925	-0.7655	-5.14	0.00011	0.0046655	17.965	9.5e-05	-1	7.24303	7.45246	7.6028	7.39651	7.42205	7.45128	7.01961	6.94213	6.7219	6.29864	6.90251	6.32368	6.76588	6.5162	6.49297	6.51677	6.72786
A_72_P103516	100512547	UBA6	55236	UBA6	7.45	-0.765	-5.45	4e-05	0.003359	16.28	0.00011	-1	7.60051	7.75071	7.75801	7.68697	7.92838	7.64708	7.59606	7.28431	7.65363	7.44741	7.55188	8.0992	7.04779	6.45028	6.95642	7.22954	7.03815
A_72_P031856,A_72_P049531,A_72_P143581	100514075;100736904,100514075	GRB14;LOC100736904,GRB14	2888	GRB14	6.07	-0.764667	-3.69667	0.00311667	0.0261947	7.49	0.00708	-1	6.34321	6.31344	6.32377	6.22962	6.38953	6.89768	6.61542	6.23782	6.36855	5.8224	5.89168	5.35319	5.76926	5.55919	6.18853	5.4836	5.39886
A_72_P341418	100519808	LOC100519808	9747	FAM115A	11.45	-0.764	-4.8	0.00017	0.006028	17.77	7e-05	-1	12.0372	11.9328	11.7741	12.2571	11.8267	11.3637	12.252	11.0531	11.2651	10.8769	11.3969	10.8567	11.2269	10.8712	11.0073	11.1081	11.5664
A_72_P367483	100623734	LOC100623734	57337	SENP7	9.3	-0.764	-4.26	0.00053	0.010819	11.04	0.00085	-1	9.89794	9.78467	9.44432	10.2025	9.62791	9.58991	9.46612	9.33558	9.46796	8.64564	9.11497	8.81111	9.25812	9.39802	8.79538	8.58134	8.72666
A_72_P226897			9187	SLC24A1	6.37	-0.764	-3.31	0.00413	0.034883	5.84	0.01174	-1	6.78663	6.98643	6.63109	6.88278	6.71312	6.4688	6.69815	5.84627	6.09741	5.61991	6.36117	7.29078	5.97886	6.33766	5.52597	5.64592	6.3823
A_72_P024541,A_72_P166396	100526040	PAM	5066	PAM	8.56	-0.762	-3.665	0.003365	0.027725	6.975	0.01155	-1	9.07578	8.86147	8.47927	9.10013	9.03401	8.87213	8.83091	8.31141	9.44389	8.03996	8.55208	8.25648	8.25671	7.90284	8.48293	8.13931	7.87668
A_72_P412278	100737804	LOC100737804	23262	PPIP5K2	7.85	-0.761	-3.72	0.0017	0.020489	6.94	0.00628	-1	8.28	8.10604	8.11519	8.25421	8.46951	8.05032	7.87268	7.8693	7.76309	7.92339	7.70308	8.09868	7.85418	6.31041	7.46069	7.76098	7.62929
A_72_P273019,A_72_P384058	100623296;100738041	LOC100738041;RTTN	25914	RTTN	8.025	-0.761	-4.505	0.000895	0.01228	14.325	0.001025	-1	8.55567	8.11145	8.56536	8.34613	8.53955	8.59599	8.54244	7.99619	8.10169	7.32666	8.09699	7.15723	7.98377	7.5791	7.55096	7.74172	7.66596
A_72_P072551,A_72_P174541,A_72_P358603,A_72_P545007,A_72_P659894	100134950,	PNISR,SFRS18	25957	PNISR	11.368	-0.7594	-3.994	0.001934	0.0200116	9.456	0.004452	-1	11.7485	11.7407	11.6513	12.0543	11.7749	11.6966	11.6357	11.252	11.4977	10.6883	11.3372	11.1554	11.2919	10.1298	11.1957	11.1464	11.2273
A_72_P002636,A_72_P115581	100515427	LOC100515427	744	MPPED2	8.295	-0.759	-3.1	0.00655	0.045433	9.78	0.0016	-1	8.71539	9.03096	8.57321	9.0912	8.60066	9.04289	8.67496	8.00636	8.07968	6.93204	8.55147	7.39507	8.34262	8.51404	7.81164	7.45807	8.17122
A_72_P312873	100155063	SPRYD7	57213	SPRYD7	9.71	-0.759	-4.25	0.00055	0.010973	10.79	0.00095	-1	10.2931	9.92786	10.0751	10.567	9.68292	10.1434	10.1559	9.6425	9.55865	9.14008	9.49699	9.65635	9.87232	8.90695	9.21409	9.03749	9.77747
A_72_P350353	100626239	LOC100626239	10057	ABCC5	10.34	-0.758	-3.03	0.00757	0.049248	8.88	0.0023	-1	10.7087	10.9408	11.0099	10.6003	10.7452	11.775	10.1512	10.2697	9.98776	9.20298	10.2036	9.66448	10.0746	10.7448	9.96028	10.0577	9.61116
A_72_P122766	100511271	RFC1	5981	RFC1	7.63	-0.757	-3.13	0.00617	0.043899	5.25	0.0168	-1	8.047	8.03223	7.93007	8.32709	7.96818	7.79458	7.93748	7.66151	7.87458	7.0191	7.78602	7.16652	7.81746	6.03424	7.31135	7.59198	7.48521
A_72_P259742	100337668	LCORL	254251	LCORL	9.66	-0.756	-4.55	0.00028	0.007785	16.13	0.00012	-1	10.306	10.2619	10.0534	10.5698	9.90292	9.89815	9.90836	9.47727	9.41574	9.10162	9.61291	8.89985	9.57675	8.78952	9.57153	9.52518	9.40131
A_72_P085681	100512139	WRN	7486	WRN	7.29	-0.756	-4.73	0.0002	0.006477	11.23	0.00078	-1	7.78106	7.2742	7.60642	7.61093	7.54457	7.69778	7.60732	7.19572	7.66337	7.28516	7.35894	7.10599	6.9312	6.06455	6.98308	7.10434	7.08228
A_72_P200972	100152152;100155378	BCL9	4992;607	BCL9;OR1F1	8.48	-0.755	-3.29	0.00431	0.035768	7.74	0.00409	-1	9.29262	8.69661	8.61616	9.48371	8.80138	8.94644	8.64116	8.75833	8.26725	8.37378	7.96737	7.44067	8.54002	7.98479	8.68356	8.03346	7.60888
A_72_P206677	100154153	CHD1L	9557	CHD1L	9.17	-0.755	-3.32	0.00402	0.034294	5.63	0.01336	-1	9.33564	9.44608	9.79375	9.48853	9.53128	9.54524	9.44812	8.67617	9.54159	8.83633	9.41405	9.0585	8.69567	7.6433	9.13388	9.21484	9.10003
A_72_P120471		FAM60A	58516	FAM60A	9.53	-0.755	-5.87	2e-05	0.002308	18.46	6e-05	-1	10.0163	10.0817	9.84493	9.9284	9.80847	9.93712	9.67771	9.66563	9.6492	9.19658	9.5156	8.98356	9.34321	8.9297	9.37046	8.94989	9.12746
A_72_P308228	403162	INSIG1	3638	INSIG1	8.12	-0.755	-3.03	0.00758	0.04929	4.64	0.02475	-1	8.53401	8.58462	8.50808	8.0893	8.09153	8.98213	8.13553	7.42325	7.68563	8.41332	8.49025	8.85818	7.20861	7.24718	7.64603	7.97256	8.24046
A_72_P142226,A_72_P406418	503700	PIK3C3	5289	PIK3C3	6.945	-0.7545	-3.395	0.00349	0.0314065	7.51	0.004665	-1	7.69067	7.05049	7.25341	7.99499	7.15717	7.16242	7.2548	7.01965	6.96012	6.18278	6.6439	6.61353	7.21181	6.13679	6.22894	6.56475	6.91614
A_72_P002871		ATF2	1386	ATF2	10.11	-0.754	-3.94	0.00105	0.015672	8.32	0.00304	-1	10.8865	10.1942	10.2796	11.0216	10.3034	10.4146	10.2209	10.05	10.0629	9.97084	9.9334	9.88247	10.0849	8.93021	10.1348	9.73794	9.71269
A_72_P023886		FUT10	84750	FUT10	5.27	-0.753	-5.31	6e-05	0.003829	14.57	0.00021	-1	6.00932	5.46925	6.01438	5.43339	5.3333	5.45371	5.60284	5.50038	5.27646	5.15338	5.09358	4.87993	4.84112	4.58569	4.82852	5.0463	5.01596
A_72_P092036	100523628	LOC100523628	79659	DYNC2H1	9.82	-0.752	-4.64	0.00024	0.007115	12.35	0.00049	-1	9.97962	10.2964	10.1359	10.5176	10.3052	10.2023	10.0399	9.26453	9.8528	9.55402	9.93173	9.56992	9.50797	8.84159	9.79762	9.32793	9.81941
A_72_P331943	100520411	ZBTB7C	201501	ZBTB7C	5.09	-0.752	-3.23	0.0049	0.038463	6.4	0.00852	-1	6.01389	5.51682	5.27235	5.06884	5.68449	5.90537	5.00011	5.82495	4.84177	4.89792	4.35774	4.36781	4.61379	4.70787	5.05266	4.67142	4.66694
A_72_P097916		AGO3	192669	AGO3	10.15	-0.75	-3.29	0.00436	0.035911	5.77	0.01223	-1	10.6832	10.3418	10.3129	10.6034	10.3571	10.3965	10.1988	10.4645	10.4165	10.2243	10.2359	10.0555	9.99889	8.40153	10.0777	10.1515	9.68982
A_72_P326838	100624254	LOC100624254	115795	C3orf24	5.88	-0.75	-3.25	0.0047	0.037614	8.73	0.00248	-1	6.47971	6.86826	6.23158	6.77165	6.52051	5.77138	5.82563	5.52317	5.32843	5.12869	5.65031	5.82357	6.13491	6.06067	5.25208	4.94816	5.61845
A_72_P426504		TTC28	23331	TTC28	9.35	-0.75	-5.56	3e-05	0.002965	21.44	2e-05	-1	9.46731	9.90881	9.72462	10.122	9.83624	9.81062	9.62883	8.80755	9.30284	8.88667	9.30914	8.93738	9.16475	8.67803	8.91074	9.12436	9.29846
A_72_P214197	100513853	ANTXR1	84168	ANTXR1	8.03	-0.749	-3.95	0.00103	0.015591	7.83	0.00391	-1	8.20265	8.50228	8.12175	8.86893	8.54732	8.21609	8.01676	8.02568	8.38373	7.8341	7.68865	8.10513	7.96927	6.89433	7.49675	7.96766	7.69321
A_72_P380223	100626448;100739776	BOC	55779;91653	BOC;WDR52	8.05	-0.748	-3.95	0.00105	0.015666	13.7	0.00029	-1	8.49528	8.34964	8.263	9.09771	8.34481	8.39977	8.82626	7.63133	7.77645	7.16676	8.19688	7.40484	7.86643	8.32342	7.64362	7.64791	7.47835
A_72_P097706			49854	ZNF295	4.51	-0.748	-3.25	0.00474	0.037808	5.42	0.01516	-1	4.89781	4.64035	5.48842	5.04937	4.79099	5.27819	3.8196	4.09104	4.564	4.64337	4.33735	4.50883	3.87495	4.40733	3.97611	4.55126	3.70859
A_72_P135981	100144518	HSPA1L	3305	HSPA1L	7.71	-0.747	-3.58	0.00231	0.024536	9.83	0.00146	-1	8.31026	8.10999	8.04691	8.72459	7.98953	8.03198	7.95478	7.53761	7.51704	7.13192	7.89415	6.72153	7.67999	7.9735	6.84718	7.29272	7.30788
A_72_P286604	100739724	LOC100739724	375449	MAST4	7.25	-0.747	-3.37	0.00363	0.03226	8.22	0.0032	-1	7.45433	7.78986	8.02513	7.96689	7.47609	7.49328	7.6642	7.16793	6.75175	6.92852	7.02363	6.78416	7.75676	7.31491	6.74658	5.96407	6.96049
A_72_P076906,A_72_P235127	100621769,100623824	DCLK1,LOC100623824	9201	DCLK1	9.145	-0.7465	-3.77	0.001575	0.0195605	7.885	0.00407	-1	9.25745	9.46522	9.1677	10.2983	9.58165	9.49359	9.36997	9.0989	9.14862	8.70901	9.41686	8.56561	8.94756	8.39398	8.94884	9.12119	8.45105
A_72_P134201	100511994	LOC100511994	9710	KIAA0355	6.73	-0.746	-3.19	0.00541	0.040691	7.99	0.0036	-1	7.73508	6.9073	6.85984	7.85834	6.56436	6.73181	7.68526	5.94294	6.46307	6.61882	6.61694	6.19723	5.98103	6.77225	6.69573	6.49518	6.28433
A_72_P037171	100511730;100627203	LOC100511730;LOC100627203	6103	RPGR	10.23	-0.746	-4.14	0.00068	0.012448	9.51	0.0017	-1	10.5875	10.8076	10.549	10.775	10.5897	10.5589	10.3533	10.1834	10.3826	9.74508	10.5532	9.4853	10.1819	9.36074	10.19	9.88563	9.66556
A_72_P235802	396679	LOC396679	275	AMT	9.62	-0.745	-4.79	0.00017	0.006111	15.24	0.00016	-1	9.88902	9.93642	9.68012	9.7559	10.4965	10.3036	10.2429	9.0833	9.26129	9.19866	9.58959	9.59083	9.11915	9.00321	9.49341	9.59236	9.28556
A_72_P096351	100517070	LOC100517070	8669	EIF3J	8.81	-0.745	-4.81	0.00016	0.005963	13.22	0.00035	-1	9.21622	8.94178	9.13147	9.1508	8.97016	8.87075	9.02371	9.0621	9.21655	9.00076	8.91001	8.74742	8.56478	7.51877	8.36135	8.60284	8.44302
A_72_P179751	100154684	LOC100154684	51109	RDH11	7.49	-0.745	-6.41	1e-05	0.00139	23.79	1e-05	-1	8.09639	8.01106	7.85949	8.02425	7.82579	7.73002	7.63141	7.52736	7.18069	7.46004	7.35727	6.98763	7.03494	6.86944	7.27525	7.28575	7.22386
A_72_P424819	100511942	PPEF2	5470	PPEF2	5.22	-0.744	-3.88	0.00122	0.017023	8.95	0.00223	-1	5.66584	5.38717	5.65646	4.66877	5.60382	5.34703	5.74524	5.44067	5.36565	5.12883	5.94684	5.23914	4.29616	4.77327	4.42362	5.06624	4.91665
A_72_P195017	100154566	DYNC1I2	1781	DYNC1I2	7.63	-0.743	-5.7	3e-05	0.002648	16.65	0.0001	-1	8.03391	7.78465	7.92083	8.26801	7.90699	7.93154	7.95856	7.37635	8.06126	7.27696	7.64754	7.40568	7.49855	7.18405	7.01284	7.31446	7.13418
A_72_P122261	100515047	MAGI2	9863	MAGI2	4.97	-0.743	-5.08	9e-05	0.004597	12.99	0.00038	-1	5.04259	5.41733	5.13271	5.6591	5.41869	5.47571	4.95551	4.95639	5.04523	4.94829	4.86525	4.83686	4.86536	4.69575	4.11247	4.28751	4.82757
A_72_P018556,A_72_P246387	100739785	LOC100739785	64067	NPAS3	5.075	-0.7425	-5.135	0.000155	0.0051735	13.49	0.000585	-1	5.69982	5.12263	5.46465	5.25906	5.2301	5.44636	5.32106	4.88111	5.58652	5.19426	5.08775	4.8728	4.34394	4.96639	4.53014	4.70281	4.5614
A_72_P226147	100151840	CEP250	11190	CEP250	11.5	-0.742	-3.98	0.00097	0.015158	16.77	0.0001	-1	12.0806	12.0119	11.9407	12.5645	11.8601	11.6841	11.9901	11.2689	11.1841	10.2985	11.5098	10.7206	11.4088	11.2454	11.0263	11.1604	11.5419
A_72_P163536,A_72_P188966	100519062	MAP1B	4131	MAP1B	10.61	-0.742	-3.945	0.00105	0.0157825	7.91	0.00376	-1	10.7536	10.9013	10.7533	11.0146	11.1733	10.9414	11.0515	10.9528	10.1144	10.451	10.8629	10.3705	10.5897	9.88838	9.52333	10.4752	10.5212
A_72_P272770,A_72_P561944	100154307	MCM8	84515	MCM8	9.245	-0.742	-3.715	0.00349	0.027739	8.05	0.007335	-1	9.76428	9.83266	9.16402	9.88846	9.96562	9.13413	9.65125	8.94723	9.55607	8.848	9.49567	8.48661	8.84119	8.57218	9.03341	9.24367	8.74306
A_72_P113461	100513377	IL17RD	54756	IL17RD	6.58	-0.741	-3.36	0.00371	0.032662	6.58	0.00769	-1	7.04127	6.97255	6.87607	6.40571	7.27923	7.37331	6.86068	7.14683	6.01236	6.9727	5.99987	5.82409	6.32528	6.15234	6.39412	5.99203	6.29224
A_72_P077691	396947	TNNI1	7135	TNNI1	6.47	-0.741	-3.31	0.00413	0.034902	6.04	0.01046	-1	6.40952	6.77057	6.43772	5.895	7.6595	6.65448	7.20685	6.69864	6.5103	6.60101	6.5845	6.7274	6.19836	6.24381	5.66998	6.05853	5.72006
A_72_P418089	100517189	LOC100517189	10217	CTDSPL	11.55	-0.74	-3.65	0.00198	0.022382	8.75	0.00245	-1	11.7573	11.9833	11.8741	12.1933	12.0783	12.1601	11.7262	11.3472	11.8658	10.8881	11.6247	10.6918	11.4095	11.8261	10.9772	11.1679	10.758
A_72_P215087	100520979	HLTF	6596	HLTF	7.34	-0.737	-4.91	0.00013	0.005478	12.2	0.00052	-1	7.71365	7.55078	7.74095	7.51031	7.67455	7.7545	7.70945	7.32905	7.4342	7.30247	7.47796	6.86014	6.86705	6.32092	7.02681	7.43712	6.98818
A_72_P070561	100524350	LOC100524350	9749	PHACTR2	7.81	-0.737	-5.61	3e-05	0.002834	16.53	0.0001	-1	8.50332	8.06645	8.17217	8.26831	8.32412	8.21892	7.5956	7.72348	7.949	7.49137	7.77665	7.59224	7.56136	7.472	7.40145	7.21122	7.488
A_72_P010011	100525564	LOC100525564	345757	FAM174A	7.45	-0.736	-3.22	0.00501	0.039041	5.26	0.01669	-1	7.91203	7.75726	7.54521	8.10894	7.83942	7.69262	7.57246	7.25934	7.60988	7.53201	7.62902	6.93181	7.28153	5.90148	7.67123	7.29295	7.05077
A_72_P358118	100522376	APITD1	378708	APITD1	6.22	-0.735	-3.16	0.00572	0.042042	5.84	0.01178	-1	6.29509	6.83888	6.23843	5.50754	6.99758	6.12378	7.11873	6.79364	6.55757	6.50809	6.21614	5.99372	5.75382	5.45451	5.91593	5.56994	5.85877
A_72_P312053	100157106	ATRNL1	26033	ATRNL1	7.28	-0.735	-3.47	0.00293	0.028382	6.14	0.00984	-1	7.49191	7.20533	7.53937	7.49987	7.68173	7.63278	7.83558	7.19094	7.76899	6.79152	7.25626	7.70931	7.05842	5.87388	7.22657	6.9984	6.94359
A_72_P443319	100126279	LASS6	91012	CERS5	9.27	-0.735	-4.27	0.00052	0.010753	14.68	0.0002	-1	10.0089	9.86384	9.58679	10.1503	9.1409	9.62993	9.74447	9.11893	9.22167	8.55902	9.1936	8.42845	8.81522	9.00068	8.9623	9.16314	9.04689
A_72_P090076		KIAA1328	57536	KIAA1328	8.73	-0.734	-4.78	0.00018	0.006169	14.74	0.0002	-1	9.03968	9.01486	9.35135	9.65138	9.08202	9.20654	8.64382	8.57445	8.77414	8.2853	8.4493	8.29384	8.68503	8.36814	8.41176	8.02828	8.54189
A_72_P037541	100216478	TEF1	7003	TEAD1	9.67	-0.734	-4.7	0.00021	0.00668	12.1	0.00054	-1	10.1166	9.86215	9.95193	10.441	9.90912	10.2	9.78978	9.74202	9.60893	9.62614	9.61118	9.04711	9.83831	9.06529	9.39147	9.11023	9.11601
A_72_P060721	100511445;100525283	LOC100511445;SEMA4C	54910	SEMA4C	12.92	-0.733	-4.5	0.00032	0.008285	12.23	0.00052	-1	13.3097	13.3982	13.1726	13.5365	13.4692	13.27	13.0409	12.8148	12.9801	12.5941	12.9427	12.1932	12.5474	13.1766	12.2988	12.6265	12.256
A_72_P383068	100523886	SF1	7536	SF1	12.82	-0.732	-4.05	0.00083	0.013779	8.71	0.0025	-1	13.2977	13.2506	13.2454	13.473	13.2066	13.0969	12.6606	12.7677	13.2514	12.3265	12.9954	12.1999	12.597	12.7646	12.1602	12.4943	12.2048
A_72_P201952	100152841	LOC100152841	51310	SLC22A17	12.49	-0.731	-5.02	0.00011	0.004851	21.74	2e-05	-1	12.8924	12.9286	12.8917	13.4165	12.8417	12.681	13.1043	12.3099	12.1517	11.9529	12.1702	11.8892	12.2482	12.3443	11.9111	11.9516	12.7144
A_72_P199447,A_72_P556730,A_72_P629066,A_72_P640076,A_72_P650355	100158002	LOC100158002	10247	HRSP12	11.832	-0.7294	-3.642	0.00303	0.0269662	7.85	0.005578	-1	12.4262	12.3817	12.338	12.3291	12.1904	12.2113	11.6509	11.4357	12.252	11.1032	12.1624	11.2281	11.2872	11.7244	11.3982	11.8294	11.2053
A_72_P419739		TBC1D19	55296	TBC1D19	7.48	-0.728	-5.53	4e-05	0.003069	19.7	4e-05	-1	7.9173	7.8744	7.85278	8.24212	7.94033	7.78811	7.60773	7.28492	7.38566	7.03185	7.5576	6.89954	7.53189	7.02613	7.0278	7.08194	7.13934
A_72_P370233		COL5A2	1290	COL5A2	9.87	-0.726	-3.06	0.00711	0.047636	4.69	0.02392	-1	9.85132	10.2874	9.92985	10.1688	10.6095	10.2155	10.0681	9.81827	9.93856	9.7574	9.8607	10.0671	9.79602	8.15505	9.48767	9.76199	9.97838
A_72_P151746,A_72_P500965	100515203	LOC100515203	58155	PTBP2	10.44	-0.7255	-3.575	0.00263	0.0259015	6.645	0.008095	-1	10.7398	10.5481	10.8033	11.037	10.5722	10.6947	10.7527	10.3586	10.7247	10.0939	10.6633	10.4127	10.2615	8.97925	10.2268	10.3622	10.22
A_72_P348103	100152047;100622666	COQ3;LOC100622666	51805	COQ3	6.07	-0.725	-3.88	0.00122	0.017036	9.27	0.00191	-1	6.73426	6.54663	6.25304	6.68092	6.34003	6.23699	6.4947	6.39455	5.76063	5.88122	6.07905	5.12801	6.23611	5.30453	5.69626	5.77558	5.7088
A_72_P396008		PDE1A	5136	PDE1A	7.19	-0.725	-4.16	0.00066	0.012247	11.65	0.00066	-1	7.6604	7.25267	7.39223	7.98536	7.77956	7.50333	7.65619	7.08933	7.14977	6.45191	7.02472	6.85832	7.1876	6.40577	6.47829	7.08675	7.23906
A_72_P217117		PRKD1	5587	PRKD1	7.65	-0.725	-3.38	0.0036	0.032065	7.5	0.00465	-1	8.102	8.13321	8.09901	8.30492	8.08227	7.93276	7.7976	7.20251	7.76667	7.09269	7.75974	7.14321	7.6334	6.27166	7.59198	7.77482	7.42775
A_72_P123586		FLRT2	23768	FLRT2	8.5	-0.724	-4.38	0.00041	0.00957	15.49	0.00015	-1	8.84161	8.85407	8.71926	9.37054	8.82735	9.25456	8.80735	7.87214	8.58958	7.94879	8.07345	8.19242	8.41988	8.43318	7.79795	7.91819	8.57846
A_72_P408648	100621139	AGRN	375790	AGRN	10.77	-0.723	-4.78	0.00018	0.006189	15.51	0.00015	-1	11.3901	11.1258	11.1721	11.1407	11.3108	11.0447	11.1429	10.9831	10.3941	10.5555	10.4859	10.0506	10.9502	10.3242	10.2421	10.1668	10.6481
A_72_P248787	100628178	LOC100628178	23392	KIAA0368	8.2	-0.723	-4.35	0.00044	0.0099	10.78	0.00096	-1	8.95363	8.34857	8.40028	9.03371	8.63709	8.36479	8.25686	8.37756	8.03872	7.97719	8.25749	7.47762	8.1084	7.63701	7.88385	7.87013	7.74152
A_72_P192432	100627292	LOC100627292	23022	PALLD	9.61	-0.723	-5.57	3e-05	0.002965	20.87	3e-05	-1	9.8525	9.74752	9.85709	10.5053	10.1044	10.0115	10.0685	9.35222	9.50871	9.42261	9.10363	9.27998	9.31438	9.55627	9.12229	9.03859	9.46068
A_72_P096856,A_72_P166946,A_72_P192497	100154712,	LOC100154712,SUPT3H	8464	SUPT3H	8.08	-0.721667	-4.53	0.000336667	0.00828933	11.7	0.00084	-1	8.5146	8.1234	8.47483	8.605	8.52243	8.43964	8.39654	8.11916	7.96102	7.99684	7.96945	7.63248	7.93445	7.07833	7.94083	7.83153	7.80268
A_72_P178051,A_72_P560424,A_72_P591644,A_72_P599098,A_72_P606318,A_72_P666570,A_72_P668001	100037275	SPARCL1	8404	SPARCL1	12.4043	-0.721571	-4.33857	0.000767143	0.0118371	9.55143	0.00288429	-1	12.7878	12.4193	12.7594	12.6785	12.8362	12.2393	13.2657	12.7041	12.6432	12.3989	12.054	12.1537	11.9607	11.9531	12.3112	12.0109	11.7175
A_72_P262862	100517971	LOC100517971	2272	FHIT	9.08	-0.721	-4.66	0.00023	0.006969	15.25	0.00016	-1	9.23623	9.63203	9.55756	9.404	9.66345	9.63849	9.403	8.72526	9.21606	8.36968	9.22331	8.39949	8.88909	8.69174	8.60838	9.07948	8.65147
A_72_P511150,A_72_P552296	100151821	TTC14	151613	TTC14	11.605	-0.7205	-4.7	0.00021	0.0066905	11.82	0.00061	-1	11.7744	11.8164	12.175	12.0083	11.8921	12.1772	11.8432	11.4381	11.8829	11.427	11.5846	11.0818	11.6159	10.7166	11.4036	11.3137	11.125
A_72_P134846	100523320	LOC100523320	345079	ANKRD56	7.93	-0.72	-3.27	0.00452	0.036751	5.35	0.01583	-1	8.31089	7.91721	8.39099	7.96343	8.57274	8.39376	8.07697	8.72666	7.50417	8.47676	7.61119	7.34249	7.74078	7.23668	7.76466	7.6117	7.20628
A_72_P310743		ZBTB37	84614	ZBTB37	11.47	-0.72	-5	0.00011	0.004941	15.29	0.00016	-1	11.8141	11.7632	11.8024	12.1812	11.7797	11.9466	11.7741	11.3498	11.5295	10.7225	11.5831	11.0971	11.4517	10.894	10.9563	11.1409	11.2881
A_72_P259962	100739196	LOC100739196	56999	ADAMTS9	12.4	-0.719	-6.07	1e-05	0.001884	23.77	1e-05	-1	12.6019	12.6038	13.0922	12.8122	12.7226	13.0802	12.6922	12.2391	12.2227	12.0991	12.3842	11.8015	12.0378	12.2727	12.0449	12.135	11.9167
A_72_P303029	692188	APOM	55937	APOM	8.8	-0.719	-3.25	0.00476	0.037905	12.53	0.00046	-1	9.54305	9.51456	9.07616	9.74994	9.21142	9.08956	9.05758	8.70473	8.31658	7.66618	8.81289	7.76605	9.04387	8.98688	8.09198	8.31918	8.56452
A_72_P214477	100511075	TMEM131	23505	TMEM131	9.93	-0.719	-4.01	0.0009	0.014513	13.87	0.00027	-1	10.3319	10.6127	10.3312	10.6686	10.2811	10.4721	10.0434	10.0148	9.78671	8.95219	9.88714	9.04488	9.86733	9.88503	9.58765	9.48882	9.53383
A_72_P401998	100169932	TRPM7	54822	TRPM7	11.19	-0.719	-3.77	0.00152	0.019178	8.05	0.00348	-1	11.4307	11.6752	11.5806	11.6012	11.5351	11.6713	11.4194	11.008	11.1841	10.692	11.216	11.016	11.2949	9.84209	11.0362	10.8089	11.2181
A_72_P116626,A_72_P503437	100513772	ZNF280D	54816	ZNF280D	9.005	-0.7185	-4.115	0.00217	0.0203295	12.12	0.00164	-1	9.37122	9.52686	9.26868	9.77053	9.44889	9.24907	9.31376	8.86603	8.98637	8.32807	9.08411	8.28892	9.30371	8.31626	8.681	8.52465	8.68847
A_72_P250667	100511965	CWC27	10283	CWC27	7.87	-0.718	-3.69	0.00183	0.021383	7.55	0.00452	-1	8.43089	8.07555	8.09961	8.77573	8.20038	8.03316	8.01044	7.93598	7.76422	7.70518	7.79335	7.38855	8.04788	6.6519	7.5917	7.6647	7.61731
A_72_P293754	100512013	ALDOC	230	ALDOC	8.7	-0.717	-3.44	0.00314	0.029403	11.12	0.00082	-1	8.67151	9.66635	9.40008	8.83765	9.07297	9.16339	9.41329	8.23865	7.995	8.17237	8.54528	8.37016	8.15742	7.97889	8.11294	8.94308	9.0955
A_72_P196797	100512949	WNT9A	7483	WNT9A	8.03	-0.716	-3.08	0.00684	0.046659	8.23	0.00318	-1	8.70064	8.40639	8.07308	9.40627	8.35156	8.33936	8.16259	7.8398	7.77071	7.4279	7.9258	7.20377	8.30495	8.28213	7.3128	7.46023	7.51589
A_72_P141851,A_72_P176566	100524151,		9202	ZMYM4	7.98	-0.7155	-4.065	0.002345	0.021265	11.575	0.0013	-1	8.28143	8.52029	8.33404	8.61641	8.19669	8.58707	8.28242	7.74015	8.24175	7.2192	7.94049	7.26753	8.11778	7.7517	7.66818	7.29353	7.60644
A_72_P015156	100517488	LOC100517488	79896	THNSL1	8.91	-0.715	-3.85	0.0013	0.017642	11.18	0.0008	-1	9.17722	9.23841	9.52846	9.44757	9.21251	9.55112	9.24886	8.95979	9.0012	7.82373	8.83631	8.28287	9.04828	8.7704	8.40507	8.33123	8.58663
A_72_P035796,A_72_P741229	574060	MYOZ1	58529	MYOZ1	6.18	-0.714	-3.14	0.00604	0.043334	6.37	0.012025	-1	6.38969	6.92066	6.96573	5.97173	6.82679	6.78005	6.11998	5.92056	6.20827	5.7252	6.01925	5.89355	5.76705	6.54772	5.66594	5.87445	5.41332
A_72_P278724	100738946	LOC100738946	57520	HECW2	8.2	-0.713	-3.2	0.00521	0.039926	5.33	0.01605	-1	8.29438	8.74333	8.70124	8.20395	8.9639	8.49438	8.32422	8.85281	8.1246	7.83142	7.84954	7.89165	8.30328	7.20335	8.17842	8.08869	7.32172
A_72_P072901	100511559	LIMS1	3987	LIMS1	10.93	-0.713	-7.18	0	0.00076	32.11	0	-1	11.2967	11.4028	11.2642	11.4984	11.3069	11.2855	11.1769	10.6356	10.9432	10.5054	10.7397	10.6728	10.511	10.5258	10.5601	10.4832	10.9464
A_72_P704316	100157872	PXMP4	11264	PXMP4	9.42	-0.712	-3.84	0.00132	0.017791	20.85	3e-05	-1	10.0407	10.1838	9.62962	10.5048	9.8172	9.71638	9.89137	8.93467	8.88694	8.55317	9.09753	8.51446	9.55536	9.76384	9.06715	8.67274	9.2271
A_72_P385678		DNM1L	10059	DNM1L	9.6	-0.711	-5.62	3e-05	0.002815	15.77	0.00014	-1	10.0134	9.90381	9.78271	10.1153	9.90845	9.916	9.65478	9.61115	9.69306	9.64511	9.64539	9.35534	9.18	8.74617	9.48318	9.51075	9.0228
A_72_P085181	100513238	SLC25A36	55186	SLC25A36	10.63	-0.71	-3.53	0.00258	0.026221	6.4	0.0085	-1	10.8163	10.8095	10.975	10.7964	10.9602	10.9979	10.9153	10.712	11.1667	10.4782	10.6615	10.5152	10.4831	9.12315	10.6299	10.4382	10.2529
A_72_P226162	100525443	MTMR10	54893	MTMR10	10.85	-0.709	-3.08	0.00678	0.046433	10.97	0.00088	-1	11.4485	11.5144	11.1645	12.0729	11.2237	11.1851	10.9403	10.7924	10.6746	9.67628	10.3487	10.1622	11.2611	10.8704	10.7204	10.0644	10.358
A_72_P337958		SIRT5	23408	SIRT5	8.44	-0.709	-7.05	0	0.000829	34.36	0	-1	8.91004	8.77185	8.87324	9.06084	8.8662	8.90552	8.59727	7.9863	8.29191	8.01564	8.46873	8.04817	8.11571	8.28718	8.12825	8.14065	8.05947
A_72_P209787	100517309	U2SURP	23350	U2SURP	8.54	-0.708	-3.32	0.0041	0.034771	5.5	0.01445	-1	9.2035	8.75098	8.68882	9.29055	8.75489	8.5088	8.62985	8.68937	8.64125	8.49678	8.70424	8.20875	8.62234	7.11009	8.22812	8.40692	8.25548
A_72_P306728	100522740	LOC100522740	124491	TMEM170A	7.67	-0.706	-4.99	0.00011	0.005034	17.75	7e-05	-1	7.93571	8.33177	8.49116	7.75875	8.03212	8.16642	7.92699	7.41482	7.73121	7.14141	7.4442	7.1551	7.42712	7.74188	7.32961	7.16542	7.26303
A_72_P298839	100521327	DMTF1	9988	DMTF1	9.75	-0.705	-4.28	0.00051	0.010683	9.15	0.00201	-1	10.1219	10.011	10.1951	10.0304	10.0172	10.1014	9.85621	9.83639	9.97551	9.61522	9.91432	9.33176	9.51252	8.54814	9.65705	9.59124	9.4043
A_72_P232892	396854	IFN-DELTA-1	3444	IFNA7	7.52	-0.705	-5.12	9e-05	0.004443	19.2	4e-05	-1	7.80359	7.97176	7.86407	8.05772	7.94821	7.92203	8.05247	7.27575	7.62922	6.88923	7.54237	6.73322	7.43252	7.36821	7.14353	7.07338	7.18695
A_72_P339003	100524350;100627735	PHACTR2	84946;9749	LTV1;PHACTR2	6.29	-0.705	-4.14	0.00068	0.012448	9.91	0.00141	-1	6.89147	6.9094	6.64721	6.60782	6.86297	6.64953	6.05736	6.42448	6.37275	6.05604	6.11483	5.61356	6.15307	5.70884	6.34709	5.73177	5.84029
A_72_P514959,A_72_P740764,A_72_P769749	100155237	LOC100155237	2824	GPM6B	12.06	-0.704667	-3.10333	0.00662333	0.0454133	6.78667	0.00686	-1	12.4275	11.7024	12.5063	11.4076	12.6532	12.6953	12.2191	12.3028	12.9877	12.3476	12.1459	11.9479	11.1233	11.3964	11.6579	11.7708	11.6787
A_72_P044356		PDE4D	5144	PDE4D	7.81	-0.704	-3.69	0.00182	0.021331	8.99	0.00218	-1	8.1947	8.63415	7.75332	8.1938	8.29834	7.99584	8.36974	7.46581	7.47098	7.3802	7.82732	7.60675	7.26528	7.06789	7.61182	7.22464	8.33982
A_72_P287994	100156166	TTF2	8458	TTF2	9.18	-0.704	-3.16	0.0057	0.041974	5.22	0.01714	-1	8.85714	9.19111	9.62182	8.78625	9.70675	9.80287	10.0567	9.47672	9.31438	9.63359	8.96013	8.97463	8.74983	8.66452	9.29664	8.52183	8.40467
A_72_P125716	100518857	AGTPBP1	23287	AGTPBP1	9.09	-0.703	-3.14	0.00592	0.042908	4.99	0.01974	-1	9.92845	9.04573	9.18527	9.65575	9.24983	9.04025	9.72075	9.37227	8.718	9.06842	9.35602	8.73034	8.68822	7.79029	8.98973	9.01278	9.02429
A_72_P292889	100526033	LOC100526033	23360	FNBP4	11.13	-0.703	-3.73	0.00169	0.020408	8.74	0.00246	-1	11.639	11.6809	11.3429	12.0427	11.4291	11.3156	11.2057	11.1087	10.9463	10.5442	10.8554	11.0633	11.192	10.0165	11.0895	10.785	11.0121
A_72_P449185	100152967	SEL1L2	80343	SEL1L2	5.95	-0.703	-3.71	0.00175	0.020813	8.7	0.00251	-1	6.27442	6.30669	6.4064	6.14022	5.85752	6.6158	6.76254	5.70851	5.82563	5.95631	5.6883	5.40336	5.11048	5.43776	5.59277	5.636	6.39703
A_72_P175391,A_72_P242187,A_72_P354773	397434,	KCNMA1	3778	KCNMA1	7.24	-0.700667	-3.69	0.00362	0.0287037	7.22333	0.0106	-1	7.38139	7.16625	7.40232	8.32891	7.43175	7.56693	7.24465	7.06359	7.1685	7.661	7.2279	7.4451	6.8544	7.1584	6.67743	6.79859	6.52449
A_72_P002961	100620301;396679	LOC100620301;LOC396679	275;84276	AMT;NICN1	9.51	-0.7	-4.77	0.00018	0.006241	14.62	0.0002	-1	9.80263	9.71712	9.52264	9.71059	10.2778	10.1787	10.1017	9.00537	9.16101	9.17551	9.47406	9.53653	8.97607	8.95811	9.41139	9.42513	9.23969
A_72_P139076	100156980	MGA	23269	MGA	9.33	-0.7	-5.83	2e-05	0.002396	19.15	4e-05	-1	9.70037	9.59935	9.72475	9.77608	9.66692	9.87395	9.46444	9.28837	9.43154	9.09606	9.30728	8.71407	9.26925	8.78762	8.95572	8.99615	8.92404
A_72_P099881	100515265	LOC100515265	89874	SLC25A21	6.83	-0.7	-3.07	0.00699	0.047116	6.46	0.00822	-1	7.34031	7.25673	7.349	7.43972	7.179	7.49271	6.62065	6.94333	7.17189	6.15326	6.81576	5.71463	6.59851	7.07602	6.30038	6.43041	6.29427
A_72_P056561	100514587	ACOT13	55856	ACOT13	9.11	-0.699	-3.04	0.00748	0.04896	8.27	0.00311	-1	9.68463	9.34778	9.67506	9.91133	9.29185	9.66858	9.38175	9.24582	9.21138	8.00583	9.16937	7.91024	9.30744	8.80895	8.73773	8.77539	8.7071
A_72_P085011	100037970	LOC100037970	5143	PDE4C	6.15	-0.699	-3.02	0.00775	0.049795	5.11	0.01833	-1	6.20862	6.3749	6.68307	5.74692	6.85616	6.94551	6.75349	5.87352	6.72853	5.5052	6.12817	5.75061	5.43111	5.90151	5.64871	6.38045	5.69295
A_72_P083771,A_72_P436879	100155651,	LOC100155651	90627	STARD13	7.73	-0.699	-3.93	0.001615	0.01866	8.15	0.004975	-1	7.89442	8.03495	7.88197	8.06604	8.30211	7.88564	8.07784	7.63882	7.63671	7.87967	7.39055	8.12498	7.38199	6.88565	7.24882	7.60916	7.48327
A_72_P228182,A_72_P384068			374899	ZNF829	7.045	-0.6985	-3.5	0.002795	0.027338	7.21	0.005915	-1	7.29402	7.43318	7.2975	7.60419	7.66458	7.41143	7.16263	6.89064	7.26054	6.37735	7.15525	6.62951	7.05371	6.03414	7.04161	6.66527	6.76188
A_72_P123806	100520977	LOC100520977	9912	ARHGAP44	8.03	-0.698	-3.1	0.00656	0.045412	5.61	0.01353	-1	7.82056	8.42142	8.38385	8.45162	9.09546	8.28568	8.3206	8.26031	7.91977	7.76015	8.13653	7.15266	7.99087	8.05523	7.53756	7.8975	7.01614
A_72_P081726	100514970	FRAS1	80144	FRAS1	7.05	-0.698	-3.95	0.00104	0.015619	7.88	0.0038	-1	7.27247	7.22594	7.3737	7.06336	7.42666	7.52681	7.35056	7.38068	7.73158	6.98777	6.94043	6.43663	6.55299	6.45601	6.67458	7.05233	6.37267
A_72_P127966			219749	ZNF25	10.11	-0.698	-4.58	0.00027	0.007544	19.82	4e-05	-1	10.5924	10.3842	10.5801	10.8709	10.3848	10.5968	10.626	10.0111	10.0634	9.11887	9.87475	9.36672	9.95878	10.0452	9.83051	9.62098	9.93484
A_72_P379788		PLEKHG4B	153478	PLEKHG4B	9.28	-0.697	-3.31	0.00414	0.034957	6.34	0.00878	-1	9.95695	9.73076	9.17682	10.1919	9.59572	9.2469	9.64479	9.43595	8.80824	9.25941	9.22265	8.81145	9.10093	8.18348	9.46764	8.88508	9.12418
A_72_P022346		FBXL7	23194	FBXL7	8.88	-0.695	-4.61	0.00025	0.007325	11.12	0.00082	-1	9.19335	8.94451	8.98031	9.40698	9.20643	9.35091	9.37494	8.561	9.12973	8.84562	8.80472	8.58493	8.93731	7.95876	8.41222	8.59871	8.66013
A_72_P201822		GPRASP2	114928	GPRASP2	9.21	-0.694	-4.92	0.00013	0.00538	17.28	8e-05	-1	9.62958	9.54646	9.48218	9.76572	9.7536	9.67991	9.50894	9.12806	9.20965	8.55356	9.18894	8.53693	9.29024	8.64138	8.94763	8.75891	9.01154
A_72_P422749	100524967	LOC100524967	4204	MECP2	10.8	-0.694	-3.95	0.00104	0.015616	10.16	0.00126	-1	11.3336	11.0979	10.9963	11.7047	11.2235	10.9799	10.9791	10.6957	10.7995	10.5466	10.5408	10.1796	10.6936	11.1127	10.0152	10.35	10.2998
A_72_P253667,A_72_P660698	100153733	RAB11FIP2	22841	RAB11FIP2	9.305	-0.6935	-4.48	0.000355	0.008688	12.82	0.00059	-1	9.60572	9.62626	9.70768	10.1024	9.6559	9.69436	9.46264	9.04332	9.44314	8.7208	9.44619	8.7404	8.99921	8.92356	9.05429	8.94369	9.08021
A_72_P077398	397212	DBI	1622	DBI	14.57	-0.693	-3.47	0.00295	0.028472	6.09	0.01018	-1	14.8664	14.6635	15.1659	14.3846	14.7963	15.245	14.7373	14.7879	15.2472	14.1526	14.7937	14.1041	13.8246	14.3051	13.8803	14.5272	14.1808
A_72_P130191		KSR1	8844	KSR1	5.36	-0.693	-3.3	0.00428	0.035588	7.87	0.00383	-1	5.58773	6.09035	5.46764	5.47074	6.31105	5.62661	5.84881	4.82333	5.48593	5.60038	4.69841	4.69983	4.93909	5.52394	5.45193	4.73856	4.74172
A_72_P488781,A_72_P507335	100153503	MMP11	4320	MMP11	7.825	-0.6915	-3.77	0.00154	0.019318	13.41	0.00032	-1	8.69781	8.42901	8.21206	8.58496	8.35769	7.96409	7.80018	7.91333	7.43711	7.38023	7.50074	6.82235	7.87798	7.75859	7.3811	7.59778	7.38826
A_72_P097031		TRIOBP	11078	TRIOBP	6.25	-0.69	-4.17	0.00065	0.01213	8.69	0.00252	-1	6.59518	6.55767	6.38392	6.65251	6.7664	6.30403	6.57279	6.20268	6.23645	6.01585	6.49541	6.24426	5.81179	6.19994	5.25025	6.44977	5.57539
A_72_P283344	100157937	PRPF40A	55660	PRPF40A	7.42	-0.689	-3.96	0.00103	0.015509	7.85	0.00386	-1	7.78015	7.72477	7.61403	8.12865	7.78936	7.41216	7.59143	7.3372	7.41792	7.20427	7.59783	7.41989	7.30452	6.16528	7.16651	7.24081	7.27817
A_72_P384973	100515704	SCAI	286205	SCAI	5.72	-0.688	-5.95	2e-05	0.002126	24.81	1e-05	-1	5.95972	6.14533	6.23003	6.34333	6.11081	6.20966	5.85444	5.22505	5.59373	5.39205	5.68694	5.30009	5.44216	5.70983	5.34121	5.15666	5.51822
A_72_P019691,A_72_P137336,A_72_P475775		LOC100155203	343099	CCDC18	7.93333	-0.687667	-5.13	0.000123333	0.004905	16.2167	0.000173333	-1	8.22193	8.31364	8.36363	8.53465	8.34381	8.29352	8.06619	7.68349	7.94886	7.28198	8.02962	7.6858	7.64753	7.40734	7.59816	7.66531	7.76992
A_72_P407223	100516296	EGR3	1960	EGR3	5.66	-0.687	-3.73	0.00166	0.020177	7.42	0.00484	-1	5.79053	5.91401	6.57957	5.46733	5.86318	6.05623	5.61753	5.87505	5.89754	5.27534	5.81089	5.991	5.2498	5.56288	4.95607	5.46944	4.8201
A_72_P340028			2908	NR3C1	9.84	-0.687	-4.07	0.00081	0.013575	13.68	0.00029	-1	10.4167	10.4609	9.99841	10.7439	10.4699	10.0693	9.80122	9.79316	9.67092	9.13202	9.58293	9.26031	9.94885	9.4542	9.55525	9.27105	9.7344
A_72_P001941,A_72_P388493	100623057	PHLDB2	90102	PHLDB2	10	-0.687	-4.325	0.000465	0.0102065	9.365	0.001825	-1	10.0256	10.13	10.306	10.2079	10.2825	10.5184	10.4873	10.0679	10.1366	9.84926	10.3263	9.72907	9.55048	9.42715	9.5036	10.0755	9.40883
A_72_P437144	100157181	LOC100157181	83604	TMEM47	13.29	-0.687	-3.35	0.00384	0.033322	5.9	0.01137	-1	13.3487	13.3476	13.5256	14.0807	13.969	13.8262	13.2115	12.7358	13.6668	12.935	13.6934	12.8973	12.8108	12.9424	12.6933	13.4492	12.7473
A_72_P103526		DLC1	10395	DLC1	8.19	-0.686	-4.02	0.0009	0.01445	10.73	0.00097	-1	8.42184	8.63203	8.38229	9.03695	8.86866	8.40334	8.35727	8.07555	8.10903	7.46349	8.22403	7.83693	8.18826	7.34128	7.83004	8.00203	8.1362
A_72_P304014			94081	SFXN1	8.4	-0.686	-4.75	0.00019	0.006332	12.24	0.00051	-1	8.87065	8.7421	8.61773	8.99831	8.92066	8.52542	8.52692	8.55448	8.25555	8.2297	8.36969	7.97123	8.37035	7.57162	8.17105	8.31592	7.85852
A_72_P366798		THSD4	79875	THSD4	6.19	-0.686	-4.19	0.00062	0.01186	8.77	0.00243	-1	6.53888	6.28096	6.58372	6.44762	6.18168	6.68325	6.59993	6.198	6.2621	6.03308	6.25037	6.27938	5.90159	4.97687	5.86139	5.94881	6.25022
A_72_P033871		AKAP3	10566	AKAP3	3.95	-0.685	-3.05	0.00725	0.048098	6.28	0.00911	-1	4.63895	4.30506	4.70674	4.53055	4.27633	4.01795	3.95053	3.22196	4.31356	3.48024	3.94756	3.5003	3.25954	4.39358	3.09862	3.7167	3.83818
A_72_P493602	100152584	ALPK2	115701	ALPK2	5.75	-0.685	-3.21	0.00515	0.039637	5.25	0.01682	-1	6.34132	6.02507	6.37277	5.40979	5.93487	6.39164	5.98244	6.13415	6.06308	5.11688	5.83039	5.32615	4.99932	5.34785	5.14452	5.94999	5.45877
A_72_P118086	100511393	INPP4B	8821	INPP4B	10.29	-0.685	-3.79	0.00145	0.018679	9.9	0.00142	-1	10.5393	10.4005	10.8444	10.7676	10.6653	11.1007	10.4748	9.72799	10.1418	9.4825	10.281	10.4545	10.2659	9.58177	9.71851	10.1071	10.3246
A_72_P295224			11051	NUDT21	6.52	-0.685	-5.03	0.0001	0.00482	20.05	3e-05	-1	6.85421	6.7406	7.10588	7.18763	6.91518	6.95466	6.88071	6.35188	6.02043	6.61115	6.17431	5.77674	6.37694	5.92544	6.38735	6.47781	6.14854
A_72_P310773	100188905	SMARCA1	6594	SMARCA1	5.99	-0.685	-3.06	0.0071	0.047633	6.04	0.01048	-1	6.33114	6.41919	6.45207	6.30418	6.40094	6.46625	6.22498	6.20263	6.18683	5.34332	6.23508	4.78825	6.30417	5.50491	5.45664	5.7358	5.43208
A_72_P332178	100154568	LOC100154568	23041	MON2	8.57	-0.683	-4.03	0.00087	0.014169	8.22	0.0032	-1	8.63889	8.92234	8.84051	9.19213	8.86733	8.76028	8.59493	8.41746	8.9217	8.51942	8.73593	8.46014	8.4292	7.42189	8.36137	8.5355	7.99319
A_72_P384723	100524556	LOC100524556	9419	CRIPT	7.95	-0.682	-3.08	0.00682	0.046592	6.29	0.00906	-1	7.8451	8.23286	8.28903	7.95755	8.36257	8.44289	9.24337	7.45444	7.78025	7.68703	8.10446	7.4757	7.64891	6.95839	8.0922	7.91089	7.67365
A_72_P128636	100515759	LOC100515759	29083	GTPBP8	6.8	-0.682	-4.73	0.00019	0.006449	12.25	0.00051	-1	7.22472	7.04424	7.16459	7.44081	6.97545	7.0635	7.06758	6.69562	6.80894	6.41582	6.90714	6.49937	6.95447	5.92094	6.51697	6.47501	6.42253
A_72_P296479	100518293	LRP4	4038	LRP4	9.71	-0.682	-4.15	0.00067	0.012336	10.88	0.00091	-1	10.288	9.72349	10.1441	10.2621	9.71348	9.94249	10.5055	9.8061	9.76192	9.39951	9.3098	9.13527	9.79369	9.53949	9.2293	9.28943	9.15365
A_72_P031001	100525092	LOC100525092	5255	PHKA1	7.99	-0.682	-3.19	0.00535	0.040482	5.18	0.01755	-1	8.47177	8.27459	8.37231	8.11224	8.40196	8.38153	8.07866	8.29363	8.78304	7.3957	7.92585	7.27834	7.61171	7.60378	8.05404	7.63036	7.18392
A_72_P208452	100622993	LOC100622993	154881	KCTD7	11.17	-0.681	-3.13	0.00609	0.043576	12.91	0.00039	-1	11.7117	11.7643	11.4836	12.398	11.4447	11.5391	11.4484	10.9093	10.7908	10.2293	10.9725	10.1437	11.3289	11.4803	10.4931	10.5229	11.1906
A_72_P164271	100514508	ZER1	10444	ZER1	8.25	-0.681	-3.37	0.00361	0.032139	14.44	0.00022	-1	8.82661	8.92982	8.71339	9.14979	8.51001	8.76359	8.43257	8.11505	8.17584	7.06165	7.94544	7.25061	8.37093	8.40208	8.10869	7.65662	7.86025
A_72_P022361	100515115	LOC100515115	159013	CXorf38	8.19	-0.68	-5.4	5e-05	0.003488	19.6	4e-05	-1	8.44724	8.55337	8.42323	9.0535	8.53343	8.38642	8.68039	7.9754	8.13724	7.85594	7.90333	7.80384	7.86918	7.73192	8.32111	7.77524	7.81311
A_72_P080366	100155569	NHLRC2	374354	NHLRC2	12.04	-0.68	-4.48	0.00033	0.008497	12.34	0.00049	-1	12.0112	12.7836	12.3933	12.4333	12.6768	12.3679	12.1932	11.5747	12.1638	11.5502	12.1776	11.6805	11.8808	11.391	11.7899	11.7976	11.7827
A_72_P052686	100738656	LOC100738656	54716	SLC6A20	7.22	-0.68	-3.58	0.00229	0.024468	10.21	0.00123	-1	7.88242	7.47098	7.46031	7.85489	7.40486	7.92266	7.48182	7.07309	7.11233	6.94921	7.19873	6.07343	6.86175	6.70011	7.44115	7.13976	6.65469
A_72_P119366			200765	TIGD1	9.59	-0.68	-4.32	0.00047	0.010204	9.98	0.00137	-1	9.55023	9.93679	9.6439	9.6862	10.3741	10.0889	10.1758	9.07823	9.44969	9.74738	9.71542	9.3942	8.91527	9.39493	9.1372	9.32381	9.44053
A_72_P093581	100153489	PTAR1	375743	PTAR1	8.79	-0.679	-3.21	0.0052	0.03986	5.15	0.0179	-1	9.4273	8.70547	9.05938	9.74627	9.00694	8.81953	8.81241	8.893	8.981	8.74669	8.86891	8.35945	8.85971	7.63839	8.53072	8.75305	8.23335
A_72_P511260			93663	ARHGAP18	9.27	-0.678	-3.53	0.00256	0.026067	6.25	0.00927	-1	9.57857	9.32371	9.76568	8.91674	9.38938	9.94647	9.98393	9.29724	9.38111	9.04637	9.22781	9.3486	9.11176	8.30451	8.93336	8.65091	9.39717
A_72_P025871,A_72_P174386,A_72_P180001,A_72_P340118	100512080,100621557	LOC100512080,LOC100621557	6938	TCF12	10.505	-0.67775	-4.4725	0.0005725	0.0103555	10.585	0.00191	-1	10.6385	10.738	10.8512	10.9684	10.7947	10.9391	10.7147	10.2229	10.543	10.3375	10.4708	10.6813	10.2381	9.47025	10.2055	10.3359	10.3939
A_72_P094281		SCMH1	22955	SCMH1	9.13	-0.677	-5.98	2e-05	0.002086	19.66	4e-05	-1	9.14193	9.6083	9.43295	9.53377	9.74608	9.46985	9.31669	9.13843	9.17868	8.7092	9.10701	8.81069	8.92107	8.67897	8.71848	8.88304	8.73683
A_72_P381428	100516734	STK38L	23012	STK38L	10.49	-0.677	-3.5	0.00274	0.027209	6.16	0.00978	-1	10.8048	10.8652	10.9449	10.4496	10.7516	10.9252	10.6065	10.558	11.0501	9.95132	10.8642	10.1772	10.3526	9.42201	10.229	10.4092	10.0205
A_72_P275049	100520467	LOC100520467	1879	EBF1	11.06	-0.676	-3.97	0.00099	0.015257	10.51	0.00107	-1	11.3373	11.3328	11.3143	11.7607	11.3603	11.5709	11.4322	10.7722	11.1288	10.2992	11.2525	10.5898	11.2894	10.8503	10.3818	10.5278	10.7911
A_72_P266442	100627484	TNPO1	3842	TNPO1	8.61	-0.676	-4.96	0.00012	0.00519	12.77	0.00041	-1	8.80081	8.98706	8.89671	9.13608	9.01606	8.9752	8.66869	8.41564	8.65937	8.38269	8.46148	8.70152	8.46288	7.63501	8.5206	8.39916	8.23122
A_72_P046376,A_72_P198267	100620770,100739461	ZNF570,ZNF583	147949	ZNF583	8.985	-0.676	-4.085	0.001055	0.0148295	8.465	0.003755	-1	9.32485	9.14074	9.34422	9.16434	9.27305	9.29113	9.23733	9.11831	9.25653	8.94368	9.03529	8.74449	8.96875	7.75327	8.70391	8.79522	8.66681
A_72_P229537	100521111	PLCD3	113026	PLCD3	11.27	-0.675	-3.17	0.00564	0.041734	6.39	0.00855	-1	11.6423	11.7862	11.5956	11.5996	11.788	11.4544	11.623	11.5886	11.416	10.606	11.48	10.1047	10.935	11.3585	10.5966	10.9905	10.9506
A_72_P363953	100514708	SEPT1	1731	SEPT1	9.25	-0.675	-5.5	4e-05	0.003129	23.4	1e-05	-1	9.63292	9.86565	9.44286	9.7773	9.98466	9.4606	9.51453	9.0863	9.00211	8.94034	9.14102	8.49686	8.981	9.07562	8.87858	8.91464	9.11496
A_72_P328423,A_72_P495125	100157179	ZNF618	114991	ZNF618	11.175	-0.6745	-4.66	0.00023	0.0070005	14.58	0.000255	-1	11.473	11.3734	11.6839	11.2453	11.66	11.8756	11.6012	10.7449	11.3455	10.5982	11.1873	10.7632	10.9163	11.1577	10.835	10.6326	10.8818
A_72_P233017	100521436	LOC100521436	83989	FAM172A	7.83	-0.674	-3.08	0.0068	0.046528	4.89	0.02107	-1	8.11793	8.04041	8.15843	8.12201	7.8225	8.07351	8.23736	7.80959	7.96852	7.9744	7.84094	7.94431	7.8817	6.13034	7.67271	7.70624	7.64556
A_72_P004596			200933	FBXO45	10.17	-0.674	-6.2	1e-05	0.001691	23	1e-05	-1	10.2866	10.5865	10.5267	10.7547	10.7497	10.4605	10.3759	9.97402	10.1259	9.76785	10.1501	9.8968	10.152	9.85875	9.70215	9.81042	9.78061
A_72_P320433	100155975	LOC100155975	3112	HLA-DOB	9.07	-0.673	-3.54	0.00251	0.025822	8.4	0.00292	-1	9.32148	9.34654	9.45321	9.52594	9.29375	9.62933	9.60443	8.46335	8.50109	9.01732	8.56584	9.53703	8.95277	8.21973	9.3094	8.60862	8.81075
A_72_P476521	100739221	LOC100739221	84547	PGBD1	7.7	-0.673	-4.24	0.00056	0.011096	10.72	0.00098	-1	7.53741	8.1604	8.15448	7.9177	8.35993	8.15923	8.14667	7.20211	7.89549	7.27772	7.48098	7.70487	7.23531	7.31764	7.7409	7.04426	7.60742
A_72_P247987	100217384	RSF1	51773	RSF1	7.56	-0.673	-4.38	0.00041	0.00957	9.58	0.00164	-1	7.83719	7.81317	7.98905	7.87389	7.83562	7.86074	7.69332	7.6181	7.57691	7.02888	7.49876	8.05212	7.63737	6.7258	7.1509	7.13179	7.2057
A_72_P139606		ASPRV1	151516	ASPRV1	8.09	-0.671	-3.44	0.00311	0.029266	10.14	0.00127	-1	8.8352	8.58482	8.17602	8.88306	8.57382	8.26707	8.30826	8.11736	8.10579	7.24344	7.95352	7.20207	8.19174	8.17532	7.68642	7.56396	7.61678
A_72_P375448	100312976	NDUFAB1	4706	NDUFAB1	8.41	-0.67	-4.43	0.00037	0.009061	14.45	0.00022	-1	8.74983	9.20077	8.65965	8.77824	8.90275	8.46378	8.91502	8.39636	8.11417	8.05437	8.30406	7.69168	8.10423	7.64441	8.3379	8.28969	8.32306
A_72_P289254	100525109	SCAF11	9169	SCAF11	9.74	-0.67	-3.47	0.00294	0.028423	6.19	0.00959	-1	9.98167	9.98734	10.1383	10.0064	9.79815	10.0456	9.98188	9.44709	10.0276	9.84953	9.81889	9.93125	9.61045	8.27053	9.65655	9.63589	9.43492
A_72_P448943,A_72_P549031	100513122	VPS37A	137492	VPS37A	10.26	-0.67	-3.1	0.00655	0.0452745	11.35	0.00081	-1	10.7827	11.2083	10.8732	11.2133	10.5011	10.3223	10.3132	10.0918	9.74918	9.24983	10.1995	9.49072	10.2468	10.0321	9.9464	9.57703	10.5712
A_72_P185201	397577	NUDT2	318	NUDT2	9.95	-0.669	-3.39	0.0035	0.031508	7.6	0.0044	-1	10.3932	10.2649	10.2783	10.4548	10.3991	10.2316	10.2703	9.92691	9.93005	9.73542	9.99139	8.93147	9.72676	10.4229	9.60216	9.40227	9.14051
A_72_P099026	100525332	LOC100525332	80727	TTYH3	6.54	-0.669	-3.42	0.00328	0.030161	9.21	0.00196	-1	7.25736	7.06488	7.02955	7.28156	6.55957	6.49151	7.0098	6.73868	6.39452	6.02271	6.32495	5.60185	6.17372	6.53942	6.03264	5.9933	6.69905
A_72_P002461	100625881	LOC100625881	5257	PHKB	9.18	-0.668	-5.6	3e-05	0.002879	19.07	5e-05	-1	9.40907	9.59821	9.43824	9.72522	9.61647	9.56045	9.44279	8.8945	9.35833	8.64251	9.16838	8.8364	9.14126	8.84777	8.6802	8.75213	8.94791
A_72_P379763	100514101	RBM12B	389677	RBM12B	8.85	-0.668	-3.58	0.00232	0.024603	8.66	0.00256	-1	9.40697	9.24762	9.06018	9.75309	9.21458	9.09887	8.85402	8.83179	8.61928	8.49322	8.72424	8.31007	9.2074	7.88325	8.65951	8.50811	8.57167
A_72_P179926	654323	DENND1B	163486	DENND1B	7.55	-0.667	-3.2	0.00527	0.040158	5.26	0.01675	-1	7.65156	7.97191	7.69929	7.74772	7.83906	7.78337	7.88167	7.3044	7.65455	7.30709	7.53038	8.2952	7.34405	6.13955	7.34576	7.49285	7.32389
A_72_P217395,A_72_P544737	100152831	LOC100152831	9933	KIAA0020	11.49	-0.667	-5.75	4.5e-05	0.0029135	19.54	9.5e-05	-1	11.6531	11.8484	11.7637	11.317	11.7361	11.9192	11.6633	11.7484	11.5707	11.6508	11.5947	11.7701	11.22	10.6344	10.9946	11.2157	11.0997
A_72_P214297	100519728	KL	3938	LCT	5.85	-0.667	-3.65	0.00199	0.022497	9.31	0.00187	-1	5.90751	5.81715	5.77622	5.98463	6.24133	5.92878	6.47167	5.88879	6.05727	5.78719	6.58262	6.29842	5.48134	5.11898	4.98708	6.01958	5.14696
A_72_P337228	100739185	LOC100739185	23033	DOPEY1	9.54	-0.665	-3.36	0.00372	0.032709	5.98	0.01083	-1	9.84646	9.61396	10.1578	9.70373	9.57751	9.78966	9.73015	9.32354	10.2704	9.75656	9.80002	9.06872	9.08158	8.44088	9.43634	9.4574	9.1303
A_72_P362743	100153734	PDZD8	118987	PDZD8	8.68	-0.665	-3.37	0.00363	0.03226	6.27	0.00917	-1	9.22078	9.01699	8.81636	9.38393	9.13245	8.67868	8.87924	8.93375	8.58765	8.42604	8.50707	8.28503	8.90415	7.45946	8.53425	8.47147	8.39766
A_72_P289059	100622418	LOC100622418	25937	WWTR1	7.3	-0.665	-4.79	0.00017	0.006094	23.26	1e-05	-1	7.7106	8.01569	7.57383	8.01509	7.62864	7.73421	7.61804	7.05028	6.73613	6.62452	7.12581	6.79881	7.4628	6.6562	7.31825	7.03743	6.98413
A_72_P051011	100515849	LOC100515849	10730	YME1L1	9.58	-0.665	-5.1	9e-05	0.00452	15.76	0.00014	-1	10.0272	9.99124	9.75841	10.4031	9.94048	9.81758	9.66179	9.54728	9.5811	9.21991	9.50251	9.0826	9.4981	9.13826	9.32172	9.36473	9.06732
A_72_P519799	100154107;100627358	LOC100627358	79800	ALS2CR8	9.15	-0.664	-3.6	0.0022	0.023834	10.71	0.00098	-1	9.54897	9.58063	9.54805	9.72375	9.60686	9.59756	9.40898	9.0256	9.40047	8.3526	9.17174	8.10154	9.03717	9.249	8.7844	8.66375	8.81203
A_72_P057521	396859	NOS2	4843	NOS2	8.46	-0.664	-5.41	5e-05	0.00346	23.01	1e-05	-1	8.60268	9.09198	8.83576	8.8403	9.00588	8.93771	8.80225	8.25549	7.96389	7.97114	8.20948	8.30653	8.50513	8.45766	7.87445	7.97766	8.23487
A_72_P028096	100512459	NUDT12	83594	NUDT12	9.15	-0.664	-3.36	0.0037	0.032615	6.63	0.00746	-1	9.57787	9.50989	9.40402	9.57482	9.74195	9.22816	9.43486	9.06747	9.45787	8.39397	9.48347	8.43996	9.2762	8.42078	8.62231	9.07581	8.76383
A_72_P116826	100513502	BRIX1	55299	BRIX1	6.95	-0.663	-3.32	0.00402	0.03429	7.51	0.00463	-1	7.13693	7.23921	7.05179	6.93716	7.2985	7.24046	6.9421	6.96778	7.18498	7.23057	7.23348	7.40981	6.3907	5.48528	6.91844	7.08715	6.40984
A_72_P190261		SETBP1	26040	SETBP1	10.93	-0.663	-6.13	1e-05	0.00179	18.84	5e-05	-1	11.1313	11.0916	11.1473	11.1574	11.2511	11.3221	11.3759	10.6333	11.1836	11.0735	11.0643	10.6165	10.6665	10.5174	10.5924	10.3746	10.5881
A_72_P335458,A_72_P502137	100152061	ZNF711	7552	ZNF711	8.215	-0.663	-3.65	0.00203	0.022612	7.16	0.00558	-1	8.55554	8.60469	8.80192	8.41183	8.52771	8.59596	8.26563	8.47879	8.41696	7.58904	8.27066	7.76714	8.13916	7.20524	7.95263	8.14244	7.93259
A_72_P046731	100515916	ORC5	5001	ORC5	8.9	-0.662	-3.83	0.00134	0.017916	7.53	0.00456	-1	9.12309	9.12601	9.36202	9.29957	9.24869	9.32528	8.97005	8.89289	9.0209	8.78017	8.90394	8.58013	9.05331	7.68202	8.80112	8.62628	8.56434
A_72_P172291	396614	ETFB	2109	ETFB	13.69	-0.661	-3.72	0.00172	0.020621	11.37	0.00074	-1	14.2532	14.2146	14.1259	14.5382	13.762	13.7975	14.0741	13.4956	13.2922	13.1268	13.4708	13.3721	13.2022	14.1758	13.046	13.1757	13.644
A_72_P300799	396912	GATA2	2624	GATA2	5.77	-0.661	-4.36	0.00043	0.009741	10.17	0.00125	-1	6.16615	6.27157	6.4529	6.08996	5.90766	5.89869	5.86664	5.78639	6.14488	5.23562	5.70377	5.43238	5.32226	5.77118	5.21303	5.34434	5.50869
A_72_P192402	100518028	ZBTB44	29068	ZBTB44	10.09	-0.661	-4.9	0.00014	0.005518	12.51	0.00046	-1	10.2381	10.3024	10.4358	10.5402	10.4653	10.5448	10.2569	9.86927	10.276	9.49699	10.1412	10.2133	10.1426	9.59401	9.68179	9.67491	9.58963
A_72_P055816,A_72_P195237	100628197	DHCR24	1718	DHCR24	9.175	-0.6605	-3.67	0.001905	0.0218665	11.76	0.00063	-1	9.48716	9.7089	9.89342	9.44711	9.44528	10.0009	9.22809	9.06849	8.56437	8.86008	8.59591	8.95149	8.89873	9.0212	8.99921	8.75504	9.02972
A_72_P100631	100513899	LOC100513899	158866	ZDHHC15	8.25	-0.66	-3.18	0.00544	0.040849	5.1	0.01849	-1	8.67014	8.28645	8.51061	8.4154	8.76334	8.42674	8.51055	8.56425	8.47824	7.98176	8.4667	7.91091	8.18324	6.80577	8.03272	8.25321	7.98495
A_72_P148691,A_72_P555695,A_72_P606123	100525539	LOC100525539	8087	FXR1	8.67667	-0.659333	-4.38667	0.000463333	0.009832	9.75333	0.00173	-1	8.95272	8.82431	9.08536	9.05167	8.86881	9.00943	8.83764	8.68884	8.86676	8.63657	8.75108	8.49282	8.4857	7.57418	8.54375	8.56946	8.26629
A_72_P086751	100517063	GABRB2	2561	GABRB2	4.63	-0.659	-3.99	0.00095	0.014965	7.98	0.00361	-1	5.41711	4.24478	5.10754	4.94099	4.80827	4.85903	4.99355	4.35102	4.98201	4.7819	4.72339	4.24986	4.2523	4.29141	4.21619	4.37951	4.11682
A_72_P434189	100519808	LOC100519808	100294033	LOC100294033	5.11	-0.658	-3.32	0.00407	0.03453	7.86	0.00383	-1	5.42642	5.52723	5.42994	5.76959	5.82524	5.58002	4.94533	4.65469	5.0192	4.77145	5.41788	4.31586	4.43993	4.90604	5.00196	5.36727	4.49966
A_72_P158951	100510965	LOC100510965	284406	ZFP82	7.65	-0.658	-4.41	0.00038	0.009206	12.26	0.00051	-1	7.78966	7.93932	8.27152	8.12633	7.83407	8.17249	7.94819	7.5448	7.65945	6.9502	7.8614	7.15419	7.67727	7.27585	7.1504	7.42583	7.24048
A_72_P151531	100518956	LOC100518956	115098	CCDC124	8.16	-0.657	-5.36	5e-05	0.003621	20.01	3e-05	-1	8.60068	8.5897	8.51014	8.56515	8.60576	8.57095	8.33554	8.20408	8.036	7.59114	8.02411	7.60093	7.987	8.21829	7.74269	7.82455	7.6396
A_72_P290154	100156612	LOC100156612	84056	KATNAL1	10.62	-0.656	-3.81	0.00142	0.018441	7.25	0.00532	-1	11.0683	10.5543	10.8624	11.005	10.963	10.98	10.8402	10.7433	11.2228	10.3589	10.8634	9.8577	10.2506	10.3548	10.1608	10.3048	10.1303
A_72_P144051	100739493	GTF2H5	404672	GTF2H5	7.52	-0.655	-4.38	0.00041	0.00957	11.64	0.00066	-1	8.07719	7.87309	7.85193	7.92085	7.85969	7.61272	7.91868	7.46121	7.04534	7.1642	7.77817	7.17338	7.34695	6.78036	7.02335	7.68847	7.25482
A_72_P428314	100512731	LOC100512731	4194	MDM4	11.69	-0.655	-3.99	0.00095	0.014996	7.97	0.00364	-1	12.1572	11.8274	12.0274	12.0238	11.7802	12.0264	11.9114	11.8168	12.0184	11.4421	11.9208	11.19	11.7494	10.7776	11.2755	11.5757	11.1712
A_72_P775863	100155893	ARG2	384	ARG2	6.46	-0.653	-3.1	0.00659	0.04556	4.79	0.02244	-1	7.07851	6.44953	6.98244	6.78089	6.19223	6.90285	6.72465	7.17312	6.29156	6.49852	6.18149	6.14921	5.84405	5.71569	6.7945	6.12493	5.90604
A_72_P183296	100155199	MLH3	27030	MLH3	9.76	-0.653	-3.24	0.00485	0.038267	9.79	0.00149	-1	10.2155	10.263	10.1033	10.5458	10.0438	10.0967	10.071	9.81623	9.66765	8.50877	9.79912	9.03904	10.0517	9.42352	9.36024	9.43013	9.42395
A_72_P001121	100622476	LOC100622476	55041	PLEKHB2	10.1	-0.653	-4.55	0.00029	0.007805	18.2	6e-05	-1	10.5447	10.5154	10.4564	10.9449	10.4585	10.5312	10.1828	9.796	9.68178	9.86893	9.61551	9.69086	9.74649	10.3849	10.0626	9.60731	9.53112
A_72_P144976			6654	SOS1	9.54	-0.653	-3.82	0.00139	0.01821	7.34	0.00505	-1	9.83345	9.68354	9.9034	9.85889	9.81917	9.77468	9.89209	9.62487	9.75027	9.23888	9.82176	9.05009	9.53273	8.44442	9.33393	9.47585	9.06483
A_72_P079086	100520384	LOC100520384	8738	CRADD	6.75	-0.652	-3.44	0.00314	0.029398	11.92	0.00058	-1	7.11418	7.25793	6.9317	7.46092	7.30599	7.37283	6.91414	6.44734	6.71403	5.78708	6.65405	6.02505	6.75888	7.08268	5.98794	6.37698	6.50514
A_72_P227292		GIN1	54826	GIN1	5.93	-0.651	-3.15	0.00588	0.042677	5.94	0.01111	-1	7.08162	5.7814	6.05578	6.74396	5.866	6.24498	6.16653	5.99967	6.02131	5.43502	5.50217	5.75363	6.05685	5.42897	5.3455	5.62313	5.67446
A_72_P361518	100511831;100627954	LOC100511831;LOC100627954	29927;55176	SEC61A1;SEC61A2	7.97	-0.651	-5.66	3e-05	0.00268	19.02	5e-05	-1	8.37116	8.24491	8.34033	8.3366	8.42365	8.30346	8.19965	7.78149	7.84603	7.91875	7.58477	7.81387	7.4796	7.31883	7.75379	7.64091	8.13695
A_72_P007091,A_72_P256902	100521104	LOC100521104	84162	KIAA1109	8.49	-0.6505	-3.435	0.003615	0.0311275	6.385	0.010935	-1	8.85818	8.78188	8.85018	8.69402	8.82989	8.91812	8.68711	8.55786	8.5842	8.09182	8.35687	8.34996	8.57918	7.18136	8.36206	8.32242	8.31534
A_72_P085886	100515072;100518951	VPS51	738;7542	C11orf2;ZFPL1	9.4	-0.65	-3.66	0.00194	0.022172	7.45	0.00476	-1	9.84499	9.76038	9.64489	10.0174	9.875	9.81395	9.17534	9.32778	9.61452	9.02013	9.51499	8.84444	9.18312	9.46955	8.88428	9.31384	8.56357
A_72_P107296	100521991	LOC100521991	84522	JAGN1	9.27	-0.65	-5.26	6e-05	0.003977	16.3	0.00011	-1	9.87541	9.64576	9.68619	9.88298	9.45061	9.48156	9.28313	9.32305	9.12834	9.23652	9.03038	8.75928	9.01019	9.17736	8.88712	8.9806	8.77237
A_72_P215347	100512243;100623806	LOC100623806;RG9MTD2	93587	RG9MTD2	9.67	-0.65	-5.53	4e-05	0.003069	22.24	2e-05	-1	9.88116	10.2957	9.96238	10.173	10.4064	10.0686	9.63734	9.34687	9.3962	9.25914	9.58456	9.37401	9.57597	9.36925	9.28741	9.39876	9.42046
A_72_P473842	100157914	SNX16	64089	SNX16	10.06	-0.65	-3.54	0.00251	0.025822	8.39	0.00293	-1	10.1661	10.4138	10.5047	10.1467	10.6	10.8403	10.3756	9.64975	10.4269	9.17687	10.1513	9.70144	9.63246	9.90624	10.1098	9.55162	9.72741
A_72_P206427	100518654	ZNF3	7586	ZKSCAN1	12.07	-0.649	-3.9	0.00117	0.01667	9.65	0.00159	-1	12.3767	12.6562	12.2188	12.473	12.4693	12.6182	12.1877	11.9597	12.1293	11.7873	12.2694	11.1085	11.7247	12.1486	11.6471	11.7594	11.6185
A_72_P098486			64116	SLC39A8	11.1	-0.648	-3.08	0.00677	0.046379	11.15	0.00081	-1	11.591	11.7586	11.3913	12.1526	11.4999	10.9277	11.656	10.9153	10.8563	10.2337	10.9264	10.1437	11.1652	11.4096	10.5857	10.5274	10.914
A_72_P428504	100513121	ODZ2	57451	ODZ2	4.18	-0.647	-3.67	0.00191	0.021921	6.74	0.00701	-1	4.39879	4.02146	4.71016	4.99358	4.34718	4.30307	4.31275	3.8792	4.34913	4.76049	4.18656	3.78624	3.94414	3.88983	3.56438	3.59738	3.9733
A_72_P095041	100519085	LOC100519085	284996	RNF149	10.56	-0.647	-3.98	0.00097	0.015191	8.89	0.00228	-1	10.8357	10.7911	10.9332	11.0338	10.9988	10.9642	10.6596	10.5175	10.8685	10.3241	10.5783	9.77011	10.54	9.89535	10.3663	10.4615	9.94073
A_72_P280544	100518162	UBXN4	23190	UBXN4	10.75	-0.647	-5.81	2e-05	0.002412	20.43	3e-05	-1	10.9696	11.0975	11.087	11.3262	11.015	11.1539	11.0481	10.6391	10.5381	10.5182	10.703	10.3986	10.881	10.1811	10.2732	10.3767	10.5523
A_72_P213022	100511273	LARP7	51574	LARP7	10.12	-0.645	-4.33	0.00045	0.010098	9.39	0.0018	-1	10.2592	10.3657	10.4572	10.3852	10.5204	10.4801	10.2814	10.0448	10.1458	9.96236	10.1254	10.2748	9.73246	8.97368	10.0443	10.0065	9.98227
A_72_P364323	100624767	LOC100624767	23658	LSM5	7.4	-0.645	-3.07	0.00697	0.047066	5.37	0.01563	-1	8.02366	7.92616	7.07923	8.0485	8.33012	7.11519	7.59372	7.73023	7.40804	6.94467	6.97733	7.15226	7.35912	6.82968	7.01843	6.99309	7.22905
A_72_P283699	100624003	RRN3	54700	RRN3	5.11	-0.645	-3.85	0.00128	0.017481	8.03	0.00352	-1	5.21304	5.53107	5.62963	5.20897	5.42181	5.47951	5.52516	4.84797	5.52111	4.85829	4.90181	4.83867	4.31193	5.2818	4.38493	4.92704	5.01856
A_72_P001811		SOCS6	9306	SOCS6	7.33	-0.645	-6.07	1e-05	0.001884	18.53	5e-05	-1	7.75817	7.39802	7.62704	7.63745	7.74449	7.54869	7.56599	7.46936	7.40582	7.06585	7.29802	7.27183	7.26621	6.83677	7.03897	7.0129	6.67632
A_72_P128946	100526223;100738995	LOC100526223;LOC100738995	100170765	C19orf69	4.54	-0.644	-3.55	0.00245	0.025445	9.52	0.0017	-1	5.03952	4.86394	4.61414	5.49181	5.1682	4.61903	4.74662	4.44358	4.5597	4.12538	4.373	3.74828	4.64762	4.59192	4.0886	4.22673	3.9011
A_72_P022331	100153500	NUP188	23511	NUP188	8.18	-0.644	-4.8	0.00017	0.006041	11.62	0.00066	-1	8.41594	8.59003	8.47563	8.71408	8.54584	8.54404	7.97111	7.95484	8.41735	8.06363	8.27305	7.97008	7.80564	8.1755	7.6182	7.89923	7.60898
A_72_P203927	100736563	LOC100736563	5295	PIK3R1	11.12	-0.644	-4.76	0.00018	0.006293	13.4	0.00032	-1	11.3779	11.3562	11.7137	11.6598	11.2779	11.6735	11.1493	11.3016	10.7943	10.5674	11.1734	10.8592	10.9155	10.7033	10.644	10.8135	10.9956
A_72_P229322,A_72_P491739	100156800	SNX14	57231	SNX14	10.325	-0.644	-4.095	0.000775	0.013342	8.82	0.002405	-1	10.5774	10.5537	10.5458	11.1286	10.6525	10.6161	10.3753	10.0247	10.0595	10.0569	10.2017	10.8259	10.0792	9.70988	9.80811	9.99394	10.3668
A_72_P090781,A_72_P377268		PTPRM	5797	PTPRM	10.23	-0.642	-4.13	0.001035	0.0144315	8.73	0.003825	-1	10.0814	10.442	10.7946	10.3946	10.7483	10.7894	10.3072	9.60618	10.4717	10.3474	10.4227	10.1461	9.69668	9.88725	9.98641	9.78565	9.97536
A_72_P209697	100154606	SNRPC	6631	SNRPC	7.57	-0.642	-4.28	0.00051	0.010683	9.25	0.00192	-1	8.06234	7.62759	7.7572	8.0523	7.92574	7.86038	7.67823	7.96548	7.71512	7.04231	7.48569	7.41123	7.44298	6.8079	7.17423	7.46489	7.1582
A_72_P409198	100157748	ACAD10	80724	ACAD10	7.16	-0.641	-4.58	0.00027	0.007531	16.8	9e-05	-1	7.61665	7.69404	7.52118	7.67689	7.63479	7.46374	7.33645	7.19512	7.03571	6.57448	7.13755	6.28411	7.03179	7.01637	6.95967	6.73294	6.87201
A_72_P004441	100155832	LOC100155832	80184	CEP290	10.4	-0.641	-3.75	0.00159	0.019711	10.22	0.00123	-1	10.6355	10.918	10.8372	11.0148	10.8296	10.7491	10.4674	10.3242	10.3021	9.6828	10.4495	9.84634	10.5227	9.51424	10.1683	10.0709	10.4148
A_72_P179511	100518890	LRR1	122769	LRR1	6.17	-0.641	-5.71	3e-05	0.002624	19.81	4e-05	-1	6.5783	6.49602	6.55021	6.62856	6.59867	6.62262	6.1502	6.13597	6.11121	5.8269	5.86831	5.95932	6.2251	5.83738	5.59774	5.89176	5.83005
A_72_P513248,A_72_P580912,A_72_P614136	100152969	LOC100152969	8814	CDKL1	5.87667	-0.64	-3.78667	0.00238	0.0227587	8.27667	0.00473333	-1	6.23517	5.96937	5.88078	6.81689	6.16582	6.17557	6.2045	5.35115	6.00746	5.57915	6.02795	5.68075	5.57774	5.85278	5.62183	5.3289	5.45498
A_72_P021856	100516319	STAU2	27067	STAU2	6.71	-0.64	-3.1	0.00654	0.04536	10.73	0.00098	-1	7.3806	7.10179	7.15734	7.60164	6.94786	7.2672	6.68659	6.55315	6.62966	6.0741	6.46187	5.5351	7.17373	6.28968	6.55848	6.25421	6.34211
A_72_P202337		TNRC6A	27327	TNRC6A	10.52	-0.64	-6.09	1e-05	0.001858	22.59	2e-05	-1	10.7874	10.8441	10.8459	11.1906	10.8244	10.9305	10.6167	10.2268	10.512	10.3738	10.4496	10.0588	10.3437	10.1497	10.3303	10.2353	10.0533
A_72_P405963	100523763	CHM	1121	CHM	9.8	-0.639	-4.09	0.00077	0.013229	10.16	0.00126	-1	9.80405	10.3589	10.4477	9.88527	10.0968	10.2854	10.1073	9.88491	9.92344	9.29793	9.72988	9.18915	9.88194	9.4657	9.27083	9.33875	9.55094
A_72_P258502			253017	TECRL	8.42	-0.639	-3.6	0.00221	0.023874	7.53	0.00456	-1	8.45998	8.1656	8.61382	9.14293	8.69906	8.73516	8.5034	8.33741	9.00282	8.6203	8.38642	8.57292	7.89028	7.53486	8.22121	8.48441	7.76136
A_72_P172476		ZNF691	51058	ZNF691	7.79	-0.639	-4.25	0.00054	0.010908	10.44	0.00111	-1	8.18914	8.30143	7.91788	8.44563	8.40075	8.03302	7.59913	7.69336	7.98429	7.3078	7.66671	7.50797	7.78758	7.39355	7.33258	7.34041	7.58273
A_72_P452533,A_72_P671850		LOC100156191	646799	ZAR1L	6.395	-0.6385	-3.62	0.00227	0.023984	10.335	0.00121	-1	6.95149	6.61667	6.91359	6.99443	6.46473	6.96868	6.64051	5.88651	6.58696	5.85267	5.7229	6.37378	5.77223	6.51404	6.38341	5.78692	6.31473
A_72_P188026	100626068	LOC100626068	492311	IGIP	9.76	-0.638	-5.15	8e-05	0.004334	15.65	0.00014	-1	9.92935	10.1641	9.9988	10.5109	10.1199	9.94061	10.0403	9.44627	9.75254	9.28176	9.94983	9.50654	9.67066	9.33007	9.38286	9.4521	9.47728
A_72_P094731		STRBP	55342	STRBP	8.53	-0.638	-3.23	0.00489	0.038425	11.41	0.00073	-1	9.04881	9.18883	8.96911	9.4735	8.8846	8.96893	8.35966	8.48896	8.2588	7.95289	8.20537	7.53738	8.75471	8.54625	8.48664	8.10688	7.84081
A_72_P330238	100523065	LOC100523065	10775	POP4	8.86	-0.637	-3.85	0.0013	0.017611	9.19	0.00198	-1	9.30326	9.11128	9.14532	9.6598	9.31154	9.17882	8.78938	8.68445	9.03133	8.5433	8.69224	8.36973	8.64089	9.17121	8.26836	8.50228	8.3015
A_72_P339983	100519588	USP47	55031	USP47	9.22	-0.637	-4.23	0.00056	0.011206	10.8	0.00094	-1	9.48963	9.70201	9.39255	9.8072	9.65745	9.46849	9.43414	9.21586	9.39796	8.80628	9.21348	8.54632	9.34867	8.58008	8.88159	8.99113	8.83611
A_72_P254722	100155758	CFAP46	54777	CFAP46	9.78	-0.636	-3.14	0.00598	0.043133	7.85	0.00387	-1	9.97625	10.3811	9.88316	10.68	10.2901	10.0693	9.92219	9.1129	9.8262	9.00154	10.0148	9.35367	9.29705	10.1067	9.64428	9.12595	9.50306
A_72_P158471	100153309	C5H12orf4	57102	C12orf4	9.63	-0.635	-3.4	0.0034	0.03094	8.84	0.00234	-1	9.84925	10.112	10.1113	10.052	10.0293	10.142	9.85915	8.71979	9.86698	9.24326	9.96922	8.89357	9.06832	9.44529	9.30711	9.6676	9.44845
A_72_P399023		IWS1	55677	IWS1	7.38	-0.635	-3.19	0.00542	0.040722	6.01	0.01062	-1	7.83003	7.7147	7.61329	8.00964	7.85454	7.55899	7.42649	7.65843	7.42395	6.63476	7.32033	6.97708	7.59531	6.42864	6.75904	7.38419	7.23503
A_72_P032961	100151766	FRRS1	391059	FRRS1	4.75	-0.634	-4.3	0.00048	0.010375	13.3	0.00034	-1	5.01633	5.34247	5.13373	4.97971	5.22488	5.32913	4.86494	4.91243	4.45215	4.51637	4.47636	4.05697	4.77833	4.0857	4.74953	4.49958	4.35558
A_72_P130586	399539	SUCLG1	8802	SUCLG1	10.68	-0.634	-3.07	0.00696	0.047039	6.3	0.009	-1	11.3084	11.0679	10.8191	11.6051	10.982	10.7304	10.7927	10.8867	10.666	9.92448	10.0772	10.6701	10.9508	10.1704	10.2901	9.96351	10.6747
A_72_P473945	100154419	LOC100154419	389668	XKR9	4.09	-0.634	-3.2	0.00527	0.040147	5.84	0.01178	-1	4.31447	4.18172	4.19803	4.13245	4.50214	4.18774	4.51529	3.77626	3.95474	4.04394	4.14306	5.293	3.58675	3.86977	3.70275	3.34798	3.77607
A_72_P706728	100152623	LOC100152623	7587	ZNF37A	6.7	-0.634	-3.9	0.00115	0.016507	9.03	0.00214	-1	6.97168	6.7692	7.13991	7.2414	6.88706	7.15945	7.10034	6.59496	6.52739	6.34813	6.41902	6.7435	6.54366	5.74536	6.61905	6.15418	6.95745
A_72_P098941		SCAPER	49855	SCAPER	7.96	-0.633	-3.75	0.00161	0.019881	9.65	0.00159	-1	8.45045	8.4763	8.30849	8.81045	8.13279	8.28302	7.80363	8.00203	7.88267	7.39754	7.77307	7.48069	8.16041	7.79191	7.32635	7.60289	7.56909
A_72_P058921	100625558	ZNF420	147923	ZNF420	9.02	-0.633	-3.94	0.00107	0.015871	9.64	0.0016	-1	9.22844	9.20858	9.38647	9.60085	9.33958	9.52467	9.26061	8.84378	9.0866	8.6043	8.93843	8.60534	9.03353	7.98772	9.10541	8.70727	8.82137
A_72_P176931	100517504	ANKRD5	63926	ANKRD5	7.67	-0.632	-6.09	1e-05	0.001858	27.22	1e-05	-1	7.96778	8.32603	7.91041	8.10868	8.18251	7.88287	7.94347	7.16215	7.27308	7.38796	7.70831	7.4169	7.28547	7.41957	7.49614	7.3785	7.48816
A_72_P252257	100525512;100737386	ANKS4B;LOC100737386	257629	ANKS4B	5.53	-0.632	-3.05	0.00726	0.048098	9.1	0.00207	-1	5.80585	6.30103	5.74256	5.75393	5.98723	6.26921	5.83975	4.86621	5.38559	4.83259	5.73621	4.83735	5.22312	6.07234	5.03628	4.81574	5.47704
A_72_P435774		AQR	9716	AQR	9.07	-0.632	-4.55	0.00028	0.007786	10.92	0.0009	-1	9.26925	9.4852	9.25741	9.62741	9.40926	9.35609	9.20602	8.77398	9.18878	9.00832	9.08319	8.82624	9.14265	8.15069	8.84457	8.83459	8.73076
A_72_P416103	100512450	C1H14orf101	54916	C14orf101	8.89	-0.632	-5.54	4e-05	0.003049	20.51	3e-05	-1	9.30666	9.28328	9.23805	9.51465	9.13684	9.24098	9.0047	8.50846	8.95321	8.65087	8.85012	8.28733	8.69251	8.54559	8.74882	8.52622	8.5594
A_72_P704972	100152579;100520655	LOC100520655;TP53BP1	7158	TP53BP1	9.69	-0.632	-4.57	0.00028	0.00768	12.21	0.00052	-1	10.0107	10.0202	9.97985	10.1898	10.1601	10.073	9.70189	9.36634	9.92348	9.57585	9.68808	9.03703	9.32526	9.6851	9.33521	9.46551	9.12449
A_72_P184151	100628105	USP25	29761	USP25	9.13	-0.632	-3.35	0.00379	0.033083	5.65	0.01321	-1	9.37413	9.34182	9.21784	9.4948	9.38288	9.50956	9.32021	8.91454	9.33577	9.10698	9.00023	9.41108	9.03607	7.72362	9.02607	8.8416	9.09899
A_72_P071056	100518421	ZC3H6	376940	ZC3H6	9.16	-0.632	-3.16	0.00579	0.042297	6.66	0.00735	-1	9.66819	9.48681	9.42452	9.72925	9.52092	9.41221	9.37568	9.15833	9.54482	8.34094	9.2666	8.28935	9.37601	8.53014	8.73114	8.81607	8.97019
A_72_P344588	100626043	DCTN4	51164	DCTN4	10.92	-0.631	-4.89	0.00014	0.005564	13.14	0.00036	-1	11.1442	11.1387	11.3917	11.3732	11.1394	11.3489	11.1103	10.4491	11.1959	10.6777	10.9873	10.6507	10.3603	10.9461	10.4939	10.6842	10.5368
A_72_P402733	100152077	KRT8	3856	KRT8	15.69	-0.63	-3.16	0.00572	0.042016	5.31	0.01622	-1	16.0489	15.8384	16.0242	15.3293	16.0995	16.0387	15.9624	16.1829	15.9946	16.0328	15.9179	14.8024	15.0535	15.4212	15.3874	15.3816	15.1367
A_72_P278139	100519915	LOC100519915	10150	MBNL2	11.37	-0.63	-3.14	0.00598	0.043133	11.6	0.00067	-1	11.6731	12.1244	11.4637	12.2034	11.9393	11.6024	11.8074	11.3251	10.8921	10.2755	11.2767	10.7376	11.6521	11.3395	11.1916	10.5629	11.2539
A_72_P261352	100525445	LOC100525445	23641	LDOC1	12.06	-0.629	-4.28	0.00051	0.01067	13.45	0.00032	-1	12.3454	12.5623	12.2485	12.7337	12.6676	12.1602	12.3599	11.7455	11.8992	11.7759	12.0767	11.4378	11.7261	12.3056	11.5302	11.5869	11.9066
A_72_P263417		SLC2A3	6515	SLC2A3	5.67	-0.629	-4.09	0.00076	0.013214	8.46	0.00283	-1	5.49759	6.0092	5.55088	5.83707	6.36254	6.29028	6.08037	5.49571	5.36448	5.82423	5.54541	5.89604	5.39599	5.41432	5.49418	5.1482	5.1387
A_72_P033801	100738023	LOC100738023	440077	ZNF705A	8.94	-0.629	-3.86	0.00127	0.017405	8.05	0.00348	-1	9.45995	9.17505	9.2175	9.35105	9.21014	9.29617	9.07437	9.2661	9.08856	8.60307	9.07558	8.11266	8.94519	8.45397	8.70144	8.50033	8.53035
A_72_P253027	100519830	ANAPC1	64682	ANAPC1	8.94	-0.627	-3.9	0.00115	0.016524	9.52	0.00169	-1	9.45221	9.11617	9.30908	9.47383	9.15462	9.4769	8.9953	8.67839	9.24661	8.63886	9.03208	8.08477	8.57196	8.85047	8.60927	8.76311	8.48131
A_72_P243242	100134988	C17H20orf106	200232	C20orf106	7.86	-0.626	-3.1	0.00654	0.04536	5.18	0.0176	-1	8.10527	7.94582	7.99689	8.16578	8.40833	8.04155	8.51231	8.16457	8.47437	7.36792	7.7453	6.98705	7.77915	7.48911	7.2872	7.68332	7.4688
A_72_P188876	100515730	LOC100515730	3709	ITPR2	8.37	-0.626	-3.23	0.0049	0.038494	6.84	0.00664	-1	8.74381	8.31245	8.81077	8.92986	8.54359	9.06743	8.65573	8.13796	8.85748	7.82606	8.17825	7.73014	8.21436	7.56522	8.1266	8.56712	8.01227
A_72_P340993		NPHP3	27031	NPHP3	6.94	-0.626	-4.16	0.00067	0.012331	9.1	0.00207	-1	7.39715	6.98115	7.21623	7.6308	6.9916	7.46083	7.01994	6.99363	7.0221	6.77328	6.96282	6.49638	6.95127	6.14613	6.7453	6.64375	6.59758
A_72_P109276		GHR	2690	GHR	9.11	-0.625	-4.53	0.0003	0.007929	13.9	0.00027	-1	9.16216	9.27534	9.49982	9.40696	9.59704	9.77946	9.55764	8.68903	9.36813	8.76181	9.04509	8.48639	8.90711	8.80913	8.95004	8.68756	8.86051
A_72_P014101	100153608	LOC100153608	84869	CBR4	6.24	-0.624	-4.31	0.00048	0.010292	18.74	5e-05	-1	6.55289	6.51553	6.71241	6.76881	6.78911	6.8505	6.49617	6.36859	5.76255	5.31277	6.04281	5.70218	6.26967	6.0292	6.02174	5.8032	6.10328
A_72_P704505	100153571	LOC100153571	54954	FAM120C	8.77	-0.622	-3.73	0.00168	0.020371	7.69	0.00419	-1	9.322	9.14758	9.05607	9.27688	9.00011	9.02958	8.7479	8.83879	8.81012	8.58526	8.63795	8.32063	8.79687	7.73133	8.85298	8.52817	8.39744
A_72_P368358	100515237	RBM5	8241	RBM10	6.95	-0.622	-3.61	0.00218	0.023734	9.73	0.00154	-1	7.41971	7.30974	7.41761	7.81464	6.94659	7.26197	7.14338	6.87133	7.20376	6.38002	6.80475	6.10776	6.98825	6.75775	6.5977	6.59171	6.6067
A_72_P006051			81559	TRIM11	8.07	-0.622	-3.42	0.0033	0.030262	5.86	0.01161	-1	8.44304	8.04175	8.70804	7.75245	8.61467	8.22471	8.47795	8.46862	8.3439	7.9017	8.11757	7.67219	7.66515	8.14327	7.35664	7.81809	7.52459
A_72_P123011	100155190	ZFP64	55734	ZFP64	8.17	-0.622	-3.99	0.00095	0.014996	10.82	0.00094	-1	8.7941	8.36566	8.58572	8.72762	8.36919	8.63064	8.21408	8.37314	8.14852	7.77841	7.60437	7.73624	8.21376	7.47795	8.07886	8.00881	7.74299
A_72_P004676	100154687	ANK3	288	ANK3	8.2	-0.621	-3.23	0.00498	0.038882	12.04	0.00056	-1	8.63247	9.02743	8.47979	9.24712	8.50575	8.35472	8.26382	7.47656	7.72095	7.71388	8.23951	7.54131	8.07861	8.34976	7.91722	7.46342	8.30826
A_72_P041341		NIPBL	25836	NIPBL	10.78	-0.621	-4.83	0.00016	0.005845	12.55	0.00045	-1	10.8617	10.9804	11.0391	10.9176	11.1521	10.9679	11.0575	10.7778	11.3673	10.6505	11.0312	10.631	10.5852	9.99268	10.4202	10.4761	10.4037
A_72_P291869,A_72_P495427	100152056	RABEPK	10244	RABEPK	10.355	-0.6205	-5.445	6e-05	0.0035065	16.92	0.000125	-1	10.6458	10.5565	10.6906	10.6728	10.6901	10.8071	10.6678	9.88522	10.2989	10.0943	10.4828	10.2915	9.82055	10.3617	9.82746	10.1566	10.111
A_72_P355853	100157291	ARHGEF11	9826	ARHGEF11	10.18	-0.62	-5.69	3e-05	0.002671	21.67	2e-05	-1	10.6368	10.7723	10.3376	10.6358	10.6099	10.3819	10.3498	10.0774	10.1182	9.62001	10.0917	9.82008	9.92527	9.97246	9.73664	9.91135	10.0154
A_72_P050041	100153857	RPUSD3	285367	RPUSD3	9.64	-0.62	-5.08	9e-05	0.004577	13.95	0.00026	-1	10.0191	9.80957	9.78682	10.3954	9.8787	9.88525	9.81406	9.30029	9.56809	9.38573	9.56844	9.79252	9.21036	9.35479	9.08736	9.59064	9.36171
A_72_P323573	100521470	DIS3	22894	DIS3	9.68	-0.619	-4.66	0.00022	0.006945	11	0.00087	-1	9.92982	9.89611	9.7614	10.1826	10.0909	9.8281	9.75753	9.48623	9.81668	10.0839	9.56987	9.66643	9.38647	8.81546	9.51487	9.47413	9.31744
A_72_P001131	100521052	IMMP2L	83943	IMMP2L	8.34	-0.619	-3.68	0.00187	0.021703	6.85	0.00659	-1	8.59813	8.60849	8.70316	8.73958	8.49833	8.73187	8.47048	7.95283	9.01222	8.09876	8.28314	8.14571	7.81444	7.57393	8.15432	8.47329	7.99674
A_72_P208697	100624597	LOC100624597	51067	YARS2	9.25	-0.619	-4.19	0.00062	0.011821	9.05	0.00212	-1	9.55632	9.46711	9.38476	9.586	9.72492	9.33695	9.32074	9.28242	9.31966	9.60449	9.1996	9.21357	9.04855	8.27104	9.20962	9.17648	8.61336
A_72_P188721,A_72_P199167	100511088	TTC39C	125488	TTC39C	7.605	-0.6185	-3.69	0.00185	0.021411	10.95	0.00098	-1	8.24162	8.11964	7.6152	8.46531	7.98072	7.72703	7.78628	7.34224	7.18131	7.14396	7.33912	7.48453	7.68956	7.2665	7.4239	7.05004	7.43165
A_72_P154331	100625081	LOC100625081	51747	LUC7L3	9.93	-0.618	-3.14	0.00597	0.043094	4.97	0.02008	-1	9.95034	10.2206	10.3086	9.96531	10.1377	10.2905	10.3553	9.72085	10.2518	9.7743	10.2715	9.7934	9.87606	8.56231	9.6983	9.9408	9.70744
A_72_P463197	100233195	NME4	4833	NME4	7.35	-0.618	-4.31	0.00047	0.010279	10.97	0.00088	-1	7.42333	7.67908	7.81005	7.51693	7.87072	7.69361	7.72686	7.47384	7.45236	7.0542	7.2184	6.69831	7.13311	7.4429	6.71412	6.94872	7.04418
A_72_P072261	100513583	PRRG4	79056	PRRG4	10.94	-0.618	-3.33	0.00401	0.034231	5.53	0.01416	-1	11.0155	11.2993	11.2273	10.974	11.4277	11.2583	11.1509	10.9095	11.6869	10.3003	11.1369	10.6593	10.8108	10.1186	10.7029	10.5564	10.69
A_72_P315758			2044	EPHA5	4.4	-0.617	-3.95	0.00103	0.015574	9.25	0.00192	-1	4.38263	4.56603	4.61469	5.40422	4.68072	4.50467	4.95748	4.49494	4.24124	4.00491	4.22057	4.2015	4.21344	4.40831	3.98292	4.12245	3.83998
A_72_P131311	100738000	LOC100738000	152485	ZNF827	6.87	-0.615	-3.88	0.0012	0.016895	13.92	0.00026	-1	7.23158	7.3405	7.2734	7.63304	7.25771	7.08125	7.11701	6.65235	6.70315	5.97599	6.83883	6.36186	7.14989	6.64869	6.42442	6.35255	6.73361
A_72_P100241,A_72_P332113	100153006,	ATP8B1	5205	ATP8B1	11.905	-0.613	-3.19	0.005405	0.040698	7.235	0.005515	-1	12.1095	12.1874	12.1729	11.4517	12.3295	11.9804	12.1459	12.325	12.4557	11.9985	12.1208	11.8957	11.1397	11.2437	11.5115	11.8226	11.4864
A_72_P337268	100523074	LOC100523074	79697	C14orf169	10.16	-0.613	-5.88	2e-05	0.002308	18.38	6e-05	-1	10.4202	10.5274	10.605	10.3103	10.487	10.4028	10.4631	10.2418	10.2508	9.9714	10.1258	9.72623	9.94716	10.1018	9.71072	9.75148	9.72251
A_72_P154996	100152537	LOC100152537	55026	FAM70A	5.98	-0.613	-3.05	0.00721	0.048008	6.49	0.00808	-1	6.52452	6.37794	6.30793	6.0807	6.62308	6.77811	5.64344	5.68093	6.13212	5.74713	5.86429	5.22334	5.36395	6.13615	6.04651	5.67006	5.38839
A_72_P441334	100302699	ZPBP2	124626	ZPBP2	7.97	-0.613	-3.19	0.00537	0.040629	8.82	0.00237	-1	8.40783	7.99254	8.34591	7.21382	8.34528	8.30948	8.00883	8.44476	8.45379	8.45517	8.30569	7.89522	7.18563	7.37926	7.67723	7.88976	7.24956
A_72_P725513	100154274	KRTCAP2	200185	KRTCAP2	7.57	-0.612	-3.13	0.00606	0.043454	6.17	0.00971	-1	8.27816	7.74082	7.73493	8.42556	7.71158	7.76644	7.68887	7.58372	7.64368	7.70071	7.12974	6.79426	7.57393	7.58236	7.51451	6.95171	6.85227
A_72_P025586	100739204	LOC100739204	56947	MFF	8.86	-0.612	-3.21	0.0052	0.039824	6.36	0.00867	-1	9.38628	9.09706	9.15372	9.79553	8.98017	9.28855	8.62886	9.15688	8.7584	8.28552	8.62493	8.49211	9.06894	8.24759	8.60348	8.32673	8.64441
A_72_P325853			55659	ZNF416	7.25	-0.612	-4.43	0.00037	0.009027	11.43	0.00072	-1	7.3249	7.46626	7.72391	7.31664	7.74196	7.65989	7.75428	7.28011	7.43153	6.83508	7.26538	6.63577	6.98324	6.75044	7.12317	7.04892	6.88221
A_72_P094771		CBX7	23492	CBX7	9.45	-0.611	-3.05	0.00731	0.04827	9.42	0.00178	-1	9.93684	9.9416	9.91169	10.127	9.82366	9.96491	9.4093	9.34222	9.27854	8.74422	9.34566	8.56504	9.45698	10.0307	9.01469	9.00006	8.8084
A_72_P161011	100737219	LOC100737219	192669	EIF2C3	10.11	-0.611	-3.22	0.00503	0.03916	5.21	0.01721	-1	10.4231	10.4291	10.5106	10.6358	10.5012	10.4618	9.52326	10.1655	9.93518	10.3475	10.175	10.0701	9.91109	9.01923	9.9979	9.98287	9.80761
A_72_P297759	100516968	LOC100516968	91461	PKDCC	10.09	-0.611	-3.83	0.00135	0.017956	7.46	0.00474	-1	10.8694	9.96429	10.3008	10.6232	10.1077	10.0709	10.3367	9.98283	10.1964	10.5604	10.0545	9.92886	9.57058	9.54906	9.63782	9.70902	10.1011
A_72_P217922	100620178	RBAK	57786	RBAK	7.47	-0.611	-3.66	0.00193	0.022142	7.25	0.00532	-1	7.81375	7.61617	7.83395	7.94824	7.57221	7.77145	7.85513	7.72972	7.3852	6.79322	7.39545	7.5019	7.72402	6.6797	7.09199	6.97789	7.33473
A_72_P086821	100152054	RFX7	64864	RFX7	9.5	-0.611	-3.46	0.00298	0.028611	6.76	0.00694	-1	9.90857	9.72557	9.86293	10.1311	9.67716	9.88741	9.47817	9.2984	9.28483	9.53321	9.30285	9.3673	9.45278	8.30233	9.60708	9.37379	9.25768
A_72_P419419	100522448	AFAP1	60312	AFAP1	8.19	-0.61	-4	0.00093	0.014762	8.16	0.00329	-1	8.27797	8.45201	8.25973	9.06532	8.46484	8.1932	8.27033	7.96603	8.16212	8.36434	8.07357	8.67582	7.85569	7.95594	7.52883	7.95108	7.79012
A_72_P108796	397090	PPP2R2A	5520	PPP2R2A	7.26	-0.61	-4.84	0.00015	0.005815	12.68	0.00043	-1	7.65547	7.41827	7.57098	7.65182	7.40051	7.33066	7.26653	7.48165	7.43897	7.24392	7.32491	7.3876	7.02905	6.32115	7.02263	7.14417	6.78576
A_72_P361063	100514879	LOC100514879	10152	ABI2	6.88	-0.609	-5.04	0.0001	0.004739	16.52	0.0001	-1	7.09124	7.18786	7.18972	7.22317	7.03903	7.48998	7.31428	6.70359	6.92243	6.68761	6.84964	6.15354	6.70975	6.44182	6.71608	6.6005	6.58585
A_72_P304844	100524913	LOC100524913	375444	C5orf34	9.44	-0.609	-4.12	0.00072	0.012883	8.49	0.00279	-1	9.69018	9.68339	9.70121	9.91203	9.73579	9.64841	9.56652	9.18276	9.8803	9.22863	9.41072	9.43258	9.22977	8.45692	9.14054	9.3088	9.3473
A_72_P282354	100525287	GRHL2	79977	GRHL2	10.91	-0.609	-3.84	0.00132	0.017779	12.24	0.00051	-1	11.2198	11.3581	11.3066	11.479	11.2105	11.4055	11.0948	10.8981	10.8713	10.3247	10.8186	10.0494	11.088	10.4999	10.9028	10.3212	10.6235
A_72_P022391	100627787	LOC100627787	5188	PET112	8.26	-0.609	-3.15	0.00585	0.042554	7.86	0.00384	-1	8.39337	8.90051	8.256	8.57675	9.16958	8.65519	8.52378	8.15682	8.42823	7.38439	7.87815	7.96653	8.03387	8.50494	7.6604	7.71638	8.23674
A_72_P105901		BMP2K	55589	BMP2K	12.24	-0.608	-4.14	0.00069	0.012582	9.83	0.00146	-1	12.3315	12.8627	12.4613	12.4745	12.7494	12.7246	12.3178	12.0344	12.4503	11.6622	12.0708	12.2486	11.7374	12.0644	11.8049	11.794	12.3602
A_72_P034506			83259	PCDH11Y	12.12	-0.608	-3.25	0.00472	0.0377	9.87	0.00144	-1	12.746	12.0037	12.7918	12.95	11.9899	12.742	12.4401	11.6477	11.7413	11.8779	11.7843	11.7237	11.7844	12.6151	11.7	11.7489	11.7277
A_72_P417734		DENND5B	160518	DENND5B	6.93	-0.607	-4.53	0.0003	0.007998	10.86	0.00092	-1	7.13425	7.3354	7.39302	7.066	7.14198	7.52653	6.94629	7.0806	6.84311	6.80448	6.8722	6.55993	6.86601	6.26173	6.93802	6.57488	6.42784
A_72_P354118	100513379	MORC3	23515	MORC3	7.86	-0.607	-3.25	0.00474	0.037798	5.4	0.01537	-1	7.95919	8.04116	8.47238	7.8029	8.14422	8.20175	8.00955	7.57674	8.3043	7.9061	8.09451	7.71676	7.61412	6.66123	7.89696	7.77056	7.47236
A_72_P423934	595123	NAMPT	10135	NAMPT	4.74	-0.607	-3.1	0.00655	0.045392	4.8	0.0223	-1	5.24767	4.80573	5.37364	4.98159	4.86538	5.08829	4.56706	4.67263	5.28405	4.83941	4.78595	4.12387	4.25396	4.96684	4.21127	4.51865	3.96577
A_72_P078416	100156281	TM7SF3	51768	TM7SF3	7.29	-0.607	-3.54	0.00253	0.02589	7.09	0.00578	-1	7.52122	7.35405	8.04346	7.23247	7.49703	7.80345	7.79774	7.32443	7.44575	6.5508	7.11059	7.33374	6.70542	7.05861	6.78542	7.07299	7.37549
A_72_P400843	100514410	ICMT	23463	ICMT	7.85	-0.606	-3.86	0.00127	0.017399	9.45	0.00175	-1	8.32441	8.18789	8.19274	8.62521	8.206	7.95536	7.79412	7.9069	7.69863	7.18552	7.74406	7.6899	7.78745	7.87841	7.14242	7.59713	7.48427
A_72_P189591,A_72_P289919	100517752,	LOC100517752,MCC	4163	MCC	7.37	-0.606	-4.53	0.00052	0.0097795	11.965	0.00157	-1	7.52021	7.71809	7.77733	7.43382	7.83047	7.76317	7.70154	7.317	7.40182	7.09934	7.51576	6.86125	6.9007	7.08502	7.04322	7.36968	6.95966
A_72_P057241	100625757	ARID2	196528	ARID2	11.12	-0.605	-4.06	0.00082	0.013658	9.21	0.00196	-1	11.303	11.4612	11.4916	11.4558	11.5202	11.4468	11.2778	10.9314	11.4071	10.6655	11.2118	10.6959	11.0999	10.2347	10.9376	10.9482	10.8675
A_72_P052261	100520800	LOC100520800	100532731	COMMD3-BMI1	9.08	-0.605	-5.36	5e-05	0.003621	21.55	2e-05	-1	9.55754	9.36628	9.58379	9.57892	9.28031	9.47652	9.2987	9.01754	8.95737	8.60119	8.76738	8.69777	9.0936	8.46165	8.88314	8.80814	8.97492
A_72_P297934			79605	PGBD5	7.33	-0.605	-3.33	0.00401	0.034235	5.7	0.01282	-1	7.95627	7.22967	7.38017	8.01333	7.56372	7.27486	7.81907	7.58598	7.19087	7.60141	7.21921	6.69393	7.42378	6.91522	7.04168	6.72421	6.89773
A_72_P378603	100157107	LOC100157107	79005	SCNM1	8.13	-0.605	-5.21	7e-05	0.004133	16.19	0.00012	-1	8.5129	8.51355	8.18864	8.83933	8.45696	8.32442	8.32328	8.24381	7.97465	7.72212	7.95987	7.88307	8.05936	7.70428	7.86984	7.90292	7.69576
A_72_P384338	100037939	APOBEC3F	164668	APOBEC3H	8.12	-0.604	-3.82	0.00137	0.018072	9.33	0.00185	-1	8.39846	8.30384	8.61111	7.95222	8.67075	8.70246	8.53056	7.89086	7.50004	7.89365	8.09287	8.18472	7.62795	7.49539	7.82777	8.06465	8.22997
A_72_P163316	100154801	LOC100154801	50810	HDGFRP3	9.71	-0.604	-4.83	0.00016	0.005848	12.84	0.0004	-1	10.1601	9.80332	10.0734	10.2795	9.92683	10.2008	9.62104	9.68618	9.83073	9.53629	9.54925	9.3209	9.70662	9.38129	9.34638	9.29369	9.29937
A_72_P034041		LOC100156117	28981	IFT81	8.5	-0.604	-3.71	0.00175	0.020858	7.37	0.00497	-1	8.7075	8.85273	8.7819	9.03523	8.76908	8.60646	8.78612	8.32387	8.4732	8.16285	8.57264	8.4268	8.38317	7.37802	8.60907	8.12622	8.43836
A_72_P109191		MOCS2	4338	MOCS2	9.91	-0.604	-5.28	6e-05	0.00392	21.53	2e-05	-1	10.3045	10.2255	10.1886	10.6062	10.2413	10.244	10.1466	9.65974	9.85759	9.57445	9.81678	9.20832	9.86349	9.63058	9.74893	9.58525	9.55115
A_72_P207967	100513438	NAA50	80218	NAA50	9.84	-0.604	-3.69	0.00182	0.021342	8.56	0.0027	-1	10.0796	10.0921	10.024	9.92391	10.127	9.85929	9.96262	9.93809	10.4293	9.99926	9.84577	9.96891	9.53625	8.64232	9.56307	9.91776	9.36948
A_72_P048146	100518407	LOC100518407	64219	PJA1	8.68	-0.604	-4.62	0.00025	0.007295	15.63	0.00014	-1	8.85551	8.99973	9.06674	9.0803	9.02982	9.01983	9.23421	8.37318	8.69452	8.10205	8.80732	8.09024	8.68461	8.40232	8.28002	8.21659	8.59874
A_72_P317993		SLC9A9	285195	SLC9A9	7.32	-0.604	-3.94	0.00106	0.015766	12.26	0.00051	-1	7.83679	7.49146	7.45184	8.14828	7.67298	7.70953	7.56449	7.0938	7.43031	6.85019	7.14894	6.6089	7.43277	7.07115	7.24199	6.92816	6.78629
A_72_P488244	100157987	LOC100157987	7589	ZSCAN21	8.5	-0.604	-3.49	0.00282	0.027669	18.42	6e-05	-1	9.19677	9.11156	8.97925	9.36141	8.85177	8.73812	8.63495	8.34602	7.79802	7.78563	8.32535	7.4888	8.57191	8.7646	8.23822	8.01331	8.30187
A_72_P072956	100737628	LOC100737628	8935	SKAP2	9.61	-0.603	-4.06	0.00082	0.013666	12.08	0.00055	-1	10.0786	10.0765	10.1033	10.1788	9.80905	9.98703	9.56974	9.17104	9.28654	9.23874	9.39669	9.6398	9.75745	9.12413	9.64783	8.89825	9.41731
A_72_P200467	100521553	LOC100521553	7103	TSPAN8	8.25	-0.603	-4.07	0.0008	0.013539	8.36	0.00297	-1	8.33274	8.47083	8.7625	8.08077	8.63062	8.71485	8.60657	8.51598	8.49765	7.91129	8.29834	7.82024	7.71331	7.79714	7.97637	8.19796	7.87231
A_72_P081416,A_72_P239057	100514702	ELP4	26610	ELP4	8.325	-0.6025	-4.355	0.00131	0.015098	11.715	0.003665	-1	8.65574	8.60673	8.6236	8.71501	8.63338	8.74744	8.51158	8.09268	8.54371	7.85399	8.40996	8.0123	8.30751	7.54774	7.97567	8.26232	8.10212
A_72_P014441	100512588	JMJD4	65094	JMJD4	14.09	-0.602	-4.19	0.00062	0.011797	9.73	0.00153	-1	14.1964	14.2855	14.5522	14.4796	14.4296	14.5988	14.2223	13.8838	14.2221	13.7565	13.9676	13.9897	14.0396	13.1318	14.0234	13.9448	13.8255
A_72_P723538	100155483	LOC100155483	55425	KIAA1704	7.82	-0.602	-3.33	0.00397	0.034002	7.03	0.00598	-1	8.42474	8.25726	8.09243	8.73519	7.81827	8.08245	7.69628	7.70797	7.84322	7.42327	8.00862	7.13811	7.88874	7.57804	7.44958	7.60165	7.26306
A_72_P282494	397142	SMAD4	4089	SMAD4	7.84	-0.601	-5.4	5e-05	0.00346	15.47	0.00015	-1	8.15153	8.18079	8.12983	8.18564	8.2595	8.239	7.79505	7.86838	7.86093	7.43641	7.85479	7.73334	7.81983	7.46465	7.29489	7.62272	7.46653
A_72_P303344	397268	UTS2	10911	UTS2	4.72	-0.601	-3.48	0.00285	0.027845	6.08	0.01021	-1	4.89185	4.94493	4.59063	4.67817	5.2258	4.99395	5.4271	4.31242	4.65148	4.56334	5.1944	4.983	4.41716	4.66148	3.91987	4.34459	4.47522
A_72_P087791	100624637;100738084	FAM168A	23201;9828	ARHGEF17;FAM168A	10.6	-0.6	-3.48	0.00289	0.028124	11.42	0.00072	-1	11.2723	11.0327	10.8081	11.574	10.9729	10.7318	10.5949	10.6175	10.2967	9.9549	10.2721	10.0252	10.2607	10.7712	10.0963	10.2089	10.6516
A_72_P679266	100155846;100738878	LOC100155846;LOC100738878	90871	C9orf123	11.07	-0.6	-3.35	0.00385	0.033386	9.64	0.0016	-1	11.4952	11.4068	11.5318	11.9409	11.3151	11.1466	11.3868	10.8627	10.7699	10.572	10.7731	10.7539	10.734	11.6198	10.5879	10.3081	11.0518
A_72_P441609	100301561	GUCA2B	2981	GUCA2B	9.51	-0.6	-6.97	0	0.000916	27.19	1e-05	-1	9.65961	9.97882	9.82129	9.73951	9.86798	9.96299	9.65697	9.59503	9.27915	9.37339	9.34718	9.28044	9.32757	9.16998	9.18829	9.14699	9.22787
A_72_P240822	100512828	LOC100512828	345778	MTX3	5.99	-0.6	-4.26	0.00053	0.010819	10.12	0.00128	-1	6.64433	6.04852	6.15896	6.55639	6.21554	6.20356	6.20896	6.04473	6.14592	5.63213	6.01108	5.44893	5.78932	5.35164	5.83608	5.79244	5.68537
A_72_P009041	100524644	LOC100524644	81671	VMP1	8.74	-0.6	-4.12	0.00072	0.012832	9.69	0.00156	-1	9.27718	9.04903	8.98868	9.55674	9.00753	8.87115	8.61206	8.92777	8.58987	8.58174	8.46937	8.41572	8.80683	8.31742	8.36961	8.47697	8.29012
A_72_P353538	100622978	ZIC2	7546	ZIC2	5.56	-0.6	-3.88	0.0012	0.016895	9.17	0.002	-1	6.24549	5.30789	6.03573	5.63676	6.01079	5.96367	5.96344	5.58019	5.55015	5.23519	5.32426	5.19721	5.30592	5.64032	4.86339	5.29994	5.2944
A_72_P402453	100157203	LOC100157203	199857	ALG14	7.48	-0.599	-5.33	6e-05	0.003766	17.21	8e-05	-1	7.59053	7.69436	7.97947	7.86065	7.88697	8.0162	7.56475	7.45784	7.2965	7.03376	7.56606	7.13711	7.17879	7.01071	7.33536	7.21839	7.25835
A_72_P043671	100155341	NEIL1	79661	NEIL1	7.58	-0.599	-4.01	0.00092	0.014667	17.95	7e-05	-1	8.04945	8.25499	7.96702	8.23577	7.97089	7.75885	7.81777	7.37901	7.16628	6.64264	7.49073	7.08481	7.50779	7.56881	6.95771	7.38217	7.62648
A_72_P096911	100515478	LOC100515478	116143	WDR92	7.97	-0.599	-4.4	0.00039	0.009377	9.68	0.00157	-1	8.35719	8.09977	8.10373	8.47655	8.19567	8.24047	8.0907	8.09258	8.24679	7.80181	7.97952	7.69626	7.99368	7.78526	7.29748	7.77786	7.26868
A_72_P206842	100524072	LOC100524072	375484	C5orf25	10.47	-0.598	-5.12	9e-05	0.004411	16.45	0.00011	-1	10.7406	10.8218	10.8284	10.9713	10.8548	10.8457	10.5458	10.3168	10.5901	10.147	10.4381	9.89355	10.4045	10.3541	10.0884	10.1307	10.0372
A_72_P184716		CACUL1	143384	CACUL1	11.38	-0.598	-6.65	0	0.001215	30.1	0	-1	11.7676	11.7045	11.7499	11.9684	11.6244	11.7074	11.5172	11.2254	11.197	11.0775	11.2992	10.927	11.1472	11.0079	11.0985	11.1272	11.2303
A_72_P144431	100523082	CLEC20A	400797	CLEC20A	5.34	-0.597	-3.84	0.0013	0.017658	15.21	0.00017	-1	5.65486	5.70685	5.7563	6.23699	5.72914	5.71279	5.4764	5.10214	5.04619	4.69388	4.85462	5.03344	5.56582	5.48399	5.06467	4.62108	5.04413
A_72_P342588	100153212	LACTB2	51110	LACTB2	7.34	-0.597	-3.25	0.00471	0.037676	10.06	0.00132	-1	7.69688	7.84254	7.65226	7.96858	7.68429	7.79431	7.52801	7.14343	6.85231	6.96134	6.85449	7.05384	7.61634	6.37444	7.57398	6.68387	7.45532
A_72_P007606	397159	ATP7A	538	ATP7A	9.34	-0.596	-3.93	0.0011	0.016096	7.82	0.00392	-1	9.56008	9.39932	9.66726	9.57675	9.75817	9.77286	9.21221	9.172	9.82426	9.32191	9.38246	9.21456	9.11858	8.42601	8.9389	9.33259	9.02294
A_72_P037556	100625219	LOC100625219	645	BLVRB	11.74	-0.596	-4.53	0.0003	0.007956	13.08	0.00037	-1	11.901	11.8477	11.866	11.973	12.3971	12.404	12.1364	11.7262	11.1166	11.7277	11.7263	11.4186	11.3452	11.4935	11.4413	11.5559	11.5605
A_72_P229672	100738093	MEIS1	4211	MEIS1	10.25	-0.596	-3.63	0.00208	0.023115	6.7	0.00719	-1	10.4253	10.078	10.5184	10.7527	10.6121	10.6679	10.5941	10.1466	10.7415	10.1376	10.3416	9.64268	9.96243	10.0724	9.95478	10.1261	9.51035
A_72_P246592	594849	MYO5A	4644	MYO5A	8.89	-0.596	-4.16	0.00066	0.012239	8.66	0.00256	-1	8.9478	9.14108	9.22049	9.40031	9.16799	9.14357	8.99648	8.83218	9.09645	8.68679	8.74601	9.05472	8.78692	7.88969	8.59469	8.65797	8.8156
A_72_P072251	100152392;100523150	KAT14	100303755;57325	CSRP2BP;PET117	7.17	-0.595	-3.03	0.00758	0.049285	4.61	0.02516	-1	7.97902	6.97521	7.3214	7.74713	7.03945	7.19644	7.75161	7.01678	7.17299	7.01948	6.97885	7.53057	6.41112	6.58893	6.7722	7.00117	7.40241
A_72_P402708	100519082	LOC100519082	8519	IFITM1	15.83	-0.595	-3.29	0.00435	0.035903	5.69	0.01285	-1	16.3134	16.0082	16.276	15.8172	16.16	15.9279	15.819	15.3749	15.7591	16.3758	15.7636	16.3386	14.8739	15.6789	15.7143	15.4682	15.5195
A_72_P477135	100157505;100738047	LOC100157505;LOC100738047	79865	TREML2	7	-0.595	-3.95	0.00104	0.015654	9.35	0.00183	-1	7.14618	7.45821	7.59029	7.17267	7.77081	7.39966	6.71627	6.80173	6.58185	6.88049	6.77577	7.1192	6.69372	6.84165	6.86281	6.50675	6.73033
A_72_P774251	100157974	BCR	613	BCR	12.74	-0.594	-3.39	0.0035	0.031508	9.98	0.00137	-1	13.2427	13.0172	13.1638	13.2962	13.0657	13.0859	12.964	12.8928	12.5026	12.3848	12.513	11.7463	12.7284	13.0811	12.2873	12.1556	12.374
A_72_P210527,A_72_P606603	100233184	GZMB	3002	GZMB	11.445	-0.594	-3.875	0.001225	0.017125	12.36	0.00055	-1	11.7222	11.9345	12.0065	11.9434	11.7973	11.9867	11.3512	11.3185	11.2881	10.9478	11.0751	11.0765	11.4588	11.617	11.0665	10.8216	11.1679
A_72_P136501	100515690	LOC100515690	3233	HOXD4	11.27	-0.593	-3.97	0.00099	0.015282	7.89	0.00379	-1	11.3473	11.2998	11.3536	11.6248	11.7201	11.4671	11.7577	11.2742	11.536	11.0823	11.4285	11.0571	11.2831	10.4202	10.663	11.2097	11.0082
A_72_P409553	100155228	KIF13A	63971	KIF13A	9.38	-0.593	-3.24	0.00488	0.038409	5.53	0.01415	-1	9.67553	9.59669	9.54384	9.74998	9.91252	9.56255	9.06702	9.51533	9.69033	9.84474	9.42015	8.87189	9.15998	8.71121	9.14185	9.42245	8.53255
A_72_P270244	100518796	SGMS2	166929	SGMS2	9.44	-0.593	-3.22	0.00499	0.038927	8.7	0.00251	-1	9.40766	9.32055	9.89542	9.05901	9.77809	9.77064	9.66712	9.99197	10.0923	9.70879	9.65074	9.31774	9.19613	8.42919	9.21139	9.28736	8.6964
A_72_P322433			7273	TTN	11.06	-0.593	-6.15	1e-05	0.001763	23.41	1e-05	-1	11.2124	11.5967	11.4332	11.4396	11.4342	11.4383	11.1426	10.8381	10.758	10.9177	11.1701	10.6983	10.7877	10.8016	10.7846	10.8537	10.7352
A_72_P061416	100135658;100626217	LOC100626217;NCOA2	10499	NCOA2	10.17	-0.592	-3.84	0.00132	0.017785	12.37	0.00049	-1	10.4239	10.7213	10.5055	10.8411	10.6332	10.5532	10.1385	9.8854	10.2443	9.23667	9.99676	9.91466	10.1748	10.1245	9.85509	9.75789	9.85414
A_72_P075311	100156850	LRIF1	55791	LRIF1	8.21	-0.591	-4	0.00093	0.014843	10.75	0.00096	-1	8.28685	8.6846	8.57971	8.56146	8.70706	8.50281	8.4946	8.22436	8.23725	7.44279	8.15732	7.85527	8.01788	7.62236	7.97727	7.77352	8.37979
A_72_P410068	100155694	TEX9	374618	TEX9	8.79	-0.591	-3.12	0.0062	0.044038	10.62	0.00102	-1	9.14978	9.49014	9.12568	9.74337	9.1165	9.00532	8.81222	8.43096	8.52807	8.12456	8.91355	7.88562	8.89757	8.67869	8.5382	8.11124	8.84884
A_72_P003276	100514278	LOC100514278	9867	PJA2	10.41	-0.59	-3.02	0.00779	0.049916	5.4	0.01536	-1	10.4163	10.8188	10.8042	10.9004	10.7713	10.7361	10.5953	10.0553	10.579	9.81149	10.3479	10.4244	10.428	9.19568	10.2756	10.1873	10.5673
A_72_P355103	100518650	POLK	51426	POLK	8.78	-0.589	-5.65	3e-05	0.002712	20.01	3e-05	-1	9.07308	9.16806	8.99492	9.34251	9.08487	8.9979	9.10582	8.4404	8.77971	8.3652	8.53765	8.84516	8.64059	8.56038	8.34451	8.35994	8.69676
A_72_P212042	100621518;100624332	LOC100624332;RBBP8	5932	RBBP8	9.1	-0.589	-3.04	0.00742	0.048663	5.02	0.01939	-1	9.33737	9.37974	9.6214	9.02908	9.42529	9.4512	8.84997	9.5067	9.44259	8.77714	9.40166	8.92916	8.71124	7.96604	8.74989	9.12406	9.0012
A_72_P184611		SLC37A3	84255	SLC37A3	8.63	-0.589	-4.23	0.00057	0.011215	11.06	0.00085	-1	8.87349	9.24674	8.70515	8.98475	9.46227	8.89281	8.47127	8.60916	8.55897	8.42539	8.3325	8.28531	8.23426	8.52508	8.29971	8.2915	8.44468
A_72_P323783	100520938	LOC100520938	10477	UBE2E3	14.21	-0.589	-3.7	0.00177	0.02093	8.28	0.0031	-1	14.5977	14.51	14.3705	14.7617	14.6851	14.4498	14.3193	14.1726	14.1656	13.7742	14.0752	14.0063	14.139	13.1385	14.1744	14.0412	14.1986
A_72_P114536	100516293	LOC100516293	30849	PIK3R4	8.01	-0.588	-3.05	0.00723	0.048042	4.79	0.02237	-1	8.22844	8.32759	8.16755	8.37602	8.25454	8.13675	8.12093	7.85926	8.0415	8.21564	8.16796	8.10103	7.84853	6.55648	7.97054	8.06914	7.76887
A_72_P225002	414433	LOC414433	65109	UPF3B	9.09	-0.588	-3.16	0.00575	0.042127	5.13	0.01812	-1	9.32757	9.39828	9.42338	9.5367	9.37999	9.25035	9.19942	9.12641	9.20183	8.50439	9.08401	9.21028	9.12953	7.83999	8.98529	9.00277	8.90148
A_72_P619465	100153078	FZD3	7976	FZD3	9.19	-0.587	-3.4	0.0034	0.030952	7.93	0.0037	-1	9.73398	9.72148	9.42482	9.75783	9.42323	9.48864	9.13965	9.22791	9.24589	8.846	9.27934	8.18988	8.8975	9.20419	9.03285	8.76041	8.80662
A_72_P423144	100511538	WDR75	84128	WDR75	8.77	-0.587	-3.54	0.0025	0.025769	6.41	0.00846	-1	8.93292	8.92689	9.0033	9.11887	9.04121	9.20429	8.74986	8.58445	8.84615	9.10912	8.83627	8.76746	8.22569	7.65484	8.62657	8.78213	8.7597
A_72_P007096,A_72_P044036,A_72_P133681,A_72_P277904			57489	ODF2L	8.4425	-0.587	-1.7275	0.00152	0.0161952	10.7275	0.001915	-0.5	8.81914	8.47858	8.93401	8.53827	8.60173	9.19499	8.7466	8.2718	8.58813	7.93559	8.35655	7.99094	8.16383	8.27283	7.9696	8.27899	8.34062
A_72_P392478,A_72_P428519,A_72_P431614			158046	NXNL2	7.26667	-0.587	-1.89	0.00263667	0.0229847	11.3833	0.00264667	-0.333333	7.57769	7.1028	7.87622	7.43998	7.27526	7.78738	7.73154	7.34362	7.5068	7.01788	7.31517	6.5256	7.12375	7.20952	6.88398	6.92549	6.86668
A_72_P182066,A_72_P361453,A_72_P514186	100519636,100521306	LOC100521306,SCML2	10389	SCML2	8.58333	-0.587	-1.65333	0.00244	0.0231513	8.06667	0.00482	-0.333333	8.88009	8.84173	8.80991	8.72812	8.6162	9.16095	8.60081	8.59898	9.28002	7.77234	8.7391	8.16397	8.69639	7.8587	8.49099	8.52197	8.13404
A_72_P043176,A_72_P326308,A_72_P604678	100152728	FKBP3	2287	FKBP3	7.21	-0.587	-2.76333	0.00200333	0.0164743	14.4933	0.00525	-0.333333	7.53389	7.33124	7.436	7.4864	7.43758	7.46232	7.23873	7.18125	7.30292	7.00525	7.21538	6.81891	7.14967	7.03575	6.86737	7.14014	6.93015
A_72_P121501,A_72_P162251	100514260,		7516	XRCC2	8.185	-0.587	-1.73	0.001895	0.0170785	17.36	0.00128	0	8.53278	8.16844	8.35509	8.23539	8.2303	8.42746	8.0518	8.2763	8.30506	8.17715	8.04644	8.29265	7.80599	7.34127	8.21356	8.53488	8.15761
A_72_P393083,A_72_P772656	100524822,494568	CTSD,LOC100524822	1509	CTSD	10.15	-0.587	-0.355	0.001635	0.0191455	7.76	0.005125	0	10.6537	10.3134	10.1929	9.97837	10.3188	10.1526	10.0392	10.865	10.2224	10.2604	9.99574	9.37718	10.2489	10.0223	10.0441	10.0035	9.80313
A_72_P217527,A_72_P220482,A_72_P279754	100512817	ODZ1	55714	ODZ3	7.73667	-0.587	-1.98333	0.00062	0.010474	12.35	0.000953333	-0.333333	7.51373	7.61469	7.82045	7.83765	7.84438	7.99416	7.69037	7.68683	8.13618	7.82914	7.88775	7.89906	7.81609	7.02305	7.72403	7.81329	7.4332
A_72_P015731,A_72_P297949,A_72_P422274	100516940,		6672	SP100	8.28333	-0.587	-1.82667	0.00174667	0.0181663	10.78	0.00292667	-0.333333	8.35193	8.15378	8.63959	8.29218	8.09311	8.73424	8.35876	7.87664	8.31797	8.38401	8.26011	8.41283	7.83574	8.32229	8.28024	8.1897	8.31872
A_72_P016911,A_72_P317438	100624467,100627241	LOC100624467,LOC100627241	84671	ZNF347	10.33	-0.587	0.225	0.00211	0.022799	7.995	0.00359	0	10.5214	10.3863	10.3972	10.4333	10.3593	10.5028	10.1942	10.4091	10.4762	10.1629	10.5224	9.65697	10.3255	10.8059	10.1859	10.3426	10.0009
A_72_P297624,A_72_P344283	100622324	LOC100622324	9603	NFE2L3	6.64	0.586	0.025	0.00284	0.027792	9.01	0.00417	0	6.43096	6.51752	6.40883	6.19489	6.51436	6.45729	6.0712	7.56374	7.07292	6.50978	6.46538	7.21457	7.2078	5.76384	6.62869	6.6797	7.19777
A_72_P193317,A_72_P288389,A_72_P374903	100512009,	PARD3	56288	PARD3	8.19333	0.586	1.06	0.00392333	0.033032	8.28	0.00413	0.333333	7.85563	7.97378	8.14268	7.56395	7.91955	8.1723	7.87155	8.6635	8.81913	8.2447	8.4127	8.15915	8.41539	8.56904	8.38573	8.27698	7.86616
A_72_P143796,A_72_P403938,A_72_P442472,A_72_P550778,A_72_P613612	100049657	GNAS	2778	GNAS	11.694	0.586	2.238	0.002674	0.025988	6.964	0.007124	0.6	11.8827	11.583	11.6275	11.6228	11.2472	11.4799	11.6142	12.2635	11.3612	11.5676	11.4125	11.2799	12.1802	12.0655	11.9071	11.4992	12.1851
A_72_P043666,A_72_P235707,A_72_P297634	100739193,	KLHL5	51088	KLHL5	9.29333	0.586	1.11667	0.00052	0.00867333	12.2733	0.00177667	0.333333	8.98061	8.98876	9.44686	8.82383	9.051	9.30284	9.21359	9.20678	9.34748	9.24986	9.35285	9.4784	9.67729	9.18657	9.4245	9.81895	9.43602
A_72_P011901	100622899;100739862	LOC100622899;LOC100739862	219844	HYLS1	5.75	0.586	3.19	0.00538	0.040631	5.7	0.0128	1	5.51857	5.31747	5.27224	5.34855	5.48141	5.38294	5.86091	5.90141	5.41766	5.80454	5.59279	6.70178	6.02734	5.66055	5.9534	6.19864	6.36359
A_72_P567184	100153665;100736716	KLF10;LOC100736716	7071	KLF10	7.75	0.586	3.28	0.00442	0.036256	14.34	0.00023	1	6.99096	7.09735	7.58348	6.91929	7.70163	7.47987	7.37319	8.63922	8.07945	8.26155	7.57566	8.63392	8.03744	7.93763	7.84739	7.93596	7.70411
A_72_P440226	100037290	MAVS	57506	MAVS	7.11	0.586	4.3	0.00048	0.010372	9.71	0.00155	1	7.18617	6.84335	6.89752	6.98944	6.72047	6.68052	6.97442	7.4197	6.64932	7.11858	7.1052	6.83824	7.64263	7.81805	7.35667	7.27346	7.33556
A_72_P471088		LOC100154603	79648	MCPH1	7.89	0.586	3.85	0.0013	0.017658	8.05	0.00349	1	7.27301	7.4805	7.74439	7.1411	7.72185	7.95628	7.89091	7.72853	8.30452	7.94807	7.89458	8.14158	7.79691	8.22822	8.29814	8.28375	8.32694
A_72_P123526	100514809	POLD2	5425	POLD2	5.23	0.586	3.89	0.00119	0.016851	7.58	0.00445	1	5.25389	4.85601	5.35048	4.82573	4.79762	4.73149	5.13378	5.60677	4.76331	5.33916	5.11122	5.21281	5.66985	5.91332	5.3747	5.38525	5.55154
A_72_P242612	100621415;100739540	LOC100621415;LOC100739540	14	AAMP	8.26	0.587	3.31	0.00412	0.034871	5.63	0.01331	1	8.40823	7.93751	8.1043	8.04281	7.55672	7.79466	8.07132	8.71903	7.89687	8.46999	8.33596	8.17058	8.65599	9.20084	8.37679	8.29854	8.34114
A_72_P248802	100113422	ACOX1	51	ACOX1	7.22	0.587	3.06	0.0071	0.047633	4.74	0.02318	1	7.15337	6.89937	7.33479	6.79183	6.68945	7.0261	6.84371	7.48762	7.72247	6.98518	7.30571	6.82944	7.55569	8.32286	7.37617	7.2006	7.2918
A_72_P600433	100154318	LOC100154318	6746	SSR2	12.54	0.587	4.72	0.0002	0.006583	11.33	0.00075	1	12.3824	12.3765	12.2298	12.3202	12.2001	12.1156	12.2963	12.5977	12.6598	12.704	12.577	12.4143	12.7514	13.4829	12.673	12.6801	12.7203
A_72_P241012		VOPP1	81552	VOPP1	4.36	0.587	3.46	0.003	0.028731	6.72	0.00709	1	4.10538	4.2109	3.83165	3.95697	4.51323	3.68306	4.13258	4.21547	4.46885	4.82796	4.08122	4.87442	4.60228	4.36159	4.41231	4.96708	4.90275
A_72_P190251			7750	ZMYM2	7.92	0.588	4.93	0.00013	0.005368	12.18	0.00053	1	7.96307	7.69915	7.49811	7.62239	7.37012	7.56894	7.90161	8.07099	8.03974	7.71721	8.15354	7.7118	8.18757	8.50855	8.14216	8.19092	8.21542
A_72_P275024	100152439	MYB	4602	MYB	4.53	0.589	3.71	0.00174	0.020797	9.34	0.00184	1	4.14582	4.52318	4.26976	3.91209	4.05798	3.7896	4.618	4.61951	4.4696	4.65433	4.89692	5.12468	4.88755	4.44406	4.98277	4.58215	4.98743
A_72_P059181	397034	OAZ1	4946	OAZ1	14.07	0.589	5.03	0.0001	0.00482	15.83	0.00013	1	13.9581	13.645	13.7635	13.6896	13.5538	13.6212	14.0112	14.1123	14.2139	14.5724	14.0239	14.3892	14.1195	14.5874	14.416	14.2209	14.3461
A_72_P001836	100037963	SEPN1	57190	SEPN1	8.93	0.589	4.98	0.00011	0.005056	14.55	0.00021	1	8.85187	8.53558	8.56802	8.50295	8.60095	8.50705	8.74311	8.98187	8.95598	9.48634	8.91719	9.07771	9.12192	8.86605	9.24345	9.41535	9.37627
A_72_P103916			729993	SHISA9	10.1	0.589	3.81	0.0014	0.018266	10.48	0.00109	1	9.73655	9.66965	9.8433	9.44672	9.6569	9.98649	9.91251	10.1801	10.2066	10.531	10.3458	10.497	10.1111	11.0449	9.95243	10.3364	10.254
A_72_P321058	100127153	AQP9	366	AQP9	6.57	0.59	4.04	0.00085	0.014027	8.63	0.0026	1	6.10277	6.5251	6.52963	6.05628	6.30876	6.30157	6.20052	6.308	6.5981	6.90616	6.44402	7.0643	6.69133	6.78151	6.89154	6.70778	7.32624
A_72_P344523	100621182	LOC100621182	56946	C11orf30	5.61	0.59	5.19	7e-05	0.004198	13.63	0.0003	1	5.40712	5.3109	5.51325	5.46794	5.12295	5.50831	5.35568	5.82775	5.50941	5.4202	5.62802	5.4737	6.08172	5.70596	6.23647	5.71057	6.13601
A_72_P017991	100525758	LOC100525758	23093	TTLL5	6.84	0.59	3.9	0.00115	0.01654	7.89	0.00378	1	6.98671	6.66663	6.47094	6.84003	6.26358	6.27691	6.86259	6.88448	6.84912	6.68457	7.04185	6.37636	7.17102	7.46816	7.08213	6.94568	7.40222
A_72_P396023	100621206	LOC100621206	64784	CRTC3	5.76	0.591	4.05	0.00083	0.013773	10.15	0.00126	1	5.29453	5.44008	5.32407	5.34583	5.4948	5.39939	5.74738	5.63522	5.7321	6.35052	5.56154	6.42744	6.03492	6.02266	6.04353	5.85826	6.17051
A_72_P107001	100521561;100627837	LOC100521561;LOC100627837	51727	CMPK1	10.25	0.592	3.74	0.00164	0.020071	11.76	0.00063	1	10.0715	9.92375	9.82708	9.65024	9.64025	9.77211	10.1887	10.3082	10.7334	10.5817	10.0585	11.1119	10.3919	10.2563	10.7931	10.423	10.434
A_72_P193522			1465	CSRP1	4.12	0.592	3.44	0.00315	0.029474	6.37	0.00864	1	4.17818	3.95754	3.3664	4.45996	3.72394	3.73327	4.01343	4.27341	3.97313	4.14692	3.97475	3.7062	4.55153	4.94325	4.17111	4.60733	4.28341
A_72_P570294	397399	FCGRT	2217	FCGRT	10.5	0.592	4.52	0.00031	0.008108	10.32	0.00117	1	10.5012	10.2273	10.4518	9.80938	10.1284	10.2433	10.2934	10.9584	10.337	10.6863	10.4086	10.3198	10.8748	10.8955	10.6496	10.7628	10.96
A_72_P179501	100622121	LOC100622121	29071	C1GALT1C1	8.82	0.593	3.74	0.00163	0.020051	9.01	0.00216	1	8.52358	8.23406	8.60841	8.45012	8.10401	8.58612	8.89513	8.98571	8.6983	9.01625	8.99959	9.40957	9.16417	8.51814	9.29079	9.15301	9.26685
A_72_P353303	100624157	LOC100624157	6187	RPS2	14.87	0.593	5.62	3e-05	0.002815	16.6	0.0001	1	14.6029	14.652	14.4649	14.4502	14.685	14.455	14.7646	15.0659	14.6899	15.1437	14.9949	14.8623	15.1578	15.4633	14.9384	15.0764	15.2381
A_72_P401833		SLC7A6	9057	SLC7A6	6.72	0.593	3.44	0.00315	0.029443	10.48	0.00109	1	6.29521	5.98589	6.50623	6.40227	6.08695	6.43858	6.60759	6.90275	6.70146	7.52235	6.72158	7.4172	6.78186	6.88956	7.20023	7.25362	6.49948
A_72_P631038	100156434	SYTL3	94120	SYTL3	5.14	0.593	3.29	0.00432	0.035806	6.34	0.00881	1	4.29497	4.70599	5.15918	4.5348	4.76143	5.12543	5.22554	5.48819	4.92017	5.43902	5.08764	5.55723	5.24614	4.96487	5.61699	5.64659	5.63651
A_72_P747592	100157705;100525499	FBXO33;LOC100157705	254170	FBXO33	8.86	0.594	4.39	0.0004	0.009472	13.06	0.00037	1	8.56479	8.37087	8.78262	8.23583	8.32284	8.47285	8.84049	8.71518	9.1358	9.07072	9.00132	9.48957	9.15169	8.95682	9.25071	9.25967	8.91503
A_72_P264957	100153248	FGFR1	2260	FGFR1	6.41	0.594	4.66	0.00023	0.006963	10.88	0.00091	1	5.87131	6.1788	6.26675	6.41427	6.04958	6.0588	6.34452	6.34731	6.13397	6.69473	6.43909	6.34959	6.40547	6.61284	7.02589	6.864	6.90542
A_72_P203407	100525749	CDT1	81620	CDT1	11.41	0.595	4.01	0.00091	0.014556	8.79	0.00241	1	10.9669	11.2055	11.3114	10.7371	11.3126	11.1524	11.0972	11.5319	11.2819	11.5859	11.3743	11.844	11.3841	11.3687	11.6576	12.0312	12.094
A_72_P356028	100302018	CLDN15	24146	CLDN15	9.21	0.595	4.68	0.00022	0.006788	12.51	0.00046	1	8.76654	8.79737	9.00056	8.73227	8.72677	9.03381	9.28753	9.21685	9.42753	9.43669	9.49745	9.214	9.36306	9.96824	9.29013	9.4791	9.40668
A_72_P455051	100157726	ETV6	2120	ETV6	6.79	0.595	3.43	0.00321	0.029788	8.22	0.00319	1	6.3861	6.40854	6.465	6.3253	6.45212	6.61488	6.47288	6.77308	6.58364	7.4568	6.74899	7.61754	6.68753	7.03066	7.50356	6.83013	7.15648
A_72_P082636	100157572	GALNTL2	117248	GALNTL2	5.66	0.595	3.28	0.00446	0.036403	5.87	0.01153	1	5.21194	5.35976	5.54623	4.98504	5.40221	5.40093	5.64515	5.85328	5.75627	5.68526	5.25815	6.33764	6.24025	6.48593	5.67558	5.67795	5.71518
A_72_P475258	100157795	LOC100157795	2702	GJA5	5.78	0.595	4.53	0.0003	0.00797	12.09	0.00055	1	5.25217	5.48679	5.52285	5.25243	5.53609	5.34063	5.83722	5.84913	5.47582	6.25998	6.04928	6.05407	6.0276	6.21782	5.85543	6.14933	6.03048
A_72_P494351	100154484	RCL1	10171	RCL1	8.14	0.596	4.11	0.00073	0.012944	13.94	0.00026	1	7.84608	7.7593	7.90204	7.54401	7.76875	7.77894	7.72436	8.21213	8.01192	8.97204	8.23898	8.79218	8.49454	8.5393	8.20647	8.37012	8.17299
A_72_P002897	397587	CAPNS1	826	CAPNS1	12.09	0.597	4.41	0.00038	0.009225	10.54	0.00106	1	12.1145	11.5936	12.0121	11.7107	11.4826	11.8679	11.7985	12.534	11.8272	12.5376	12.1589	11.9492	12.3452	12.3783	12.4083	12.4093	12.4308
A_72_P335178	100154360	ERLIN1	10613	ERLIN1	6.46	0.597	4.98	0.00011	0.005056	12.42	0.00048	1	6.38341	6.25912	6.23901	6.10928	5.99522	6.20778	6.2883	6.60511	6.41876	6.60072	6.31209	6.40431	7.04697	7.0887	6.52918	6.43189	6.94612
A_72_P706112	100739436	LOC100739436	100652766	LOC100652766	6.09	0.597	5.07	0.0001	0.004631	17.04	9e-05	1	5.80265	5.616	5.78121	5.87963	5.33194	5.9944	5.83528	6.38582	6.34902	6.30503	6.02622	6.47629	6.56307	6.42478	6.35696	6.28931	6.09624
A_72_P440326,A_72_P552851	100037302	SEPHS2	22928	SEPHS2	8.24	0.599	4.455	0.00035	0.0087735	12.475	0.00049	1	8.08683	7.89653	8.13866	7.82174	7.71371	7.84391	7.89137	8.50061	8.14573	8.6416	8.21221	8.66643	8.22688	8.49952	8.735	8.45106	8.6496
A_72_P490512	100156989	BAG3	9531	BAG3	9.74	0.6	4.12	0.00073	0.012891	16.26	0.00011	1	9.4458	9.15042	9.49587	8.85661	9.38537	9.26845	9.78337	10.1118	10.1992	10.5074	9.67977	10.0721	9.99743	9.96044	9.95581	9.96505	9.82571
A_72_P361848	100517038	PUM1	9698	PUM1	7.44	0.6	3.79	0.00147	0.018778	7.35	0.00502	1	7.62174	6.98879	7.23108	6.96362	6.96343	7.04933	7.33014	7.85431	7.47078	7.63103	7.67601	6.85533	7.77996	7.85118	7.97461	7.54132	7.67277
A_72_P247777	100522876	TTLL7	79739	TTLL7	5.34	0.6	3.28	0.00446	0.036404	5.38	0.01553	1	4.91921	4.93602	5.01788	5.33378	5.17781	4.87613	5.4163	5.07767	5.17689	5.07192	5.08212	6.20022	5.62434	5.78011	5.42129	5.59102	6.06583
A_72_P173226	100158003	TUBA1A	7277	TUBA4A	11.56	0.6	3.73	0.00166	0.020199	7.65	0.00429	1	11.5435	11.2507	11.1502	11.4519	10.8742	11.162	11.3961	11.7657	11.0687	12.1627	11.6292	11.7822	11.5047	11.9611	11.9524	11.8671	12.0205
A_72_P107346	100154206	WDR46	9277	WDR46	5.63	0.6	3.81	0.0014	0.018329	8.57	0.00268	1	5.47688	5.48093	5.3681	5.05796	5.09577	5.24269	5.43422	5.89028	5.3317	6.49258	5.6412	5.59212	5.83446	6.16305	5.87114	5.77311	5.90057
A_72_P202862	100513022	ZFAND3	60685	ZFAND3	6.27	0.6	4.33	0.00046	0.010133	10.48	0.00109	1	6.51034	5.79902	5.98987	5.81906	5.46545	5.97231	6.20868	6.46176	6.40807	6.4985	6.36578	6.28427	6.49787	6.81864	6.59698	6.4326	6.4867
A_72_P431319	100525071	LOC100525071	4884	NPTX1	4.54	0.601	3.07	0.00691	0.046916	4.72	0.02342	1	4.31692	4.55416	4.17107	4.18074	4.4117	4.11022	4.26324	4.60462	4.36358	4.77811	4.04263	4.93162	5.45909	4.73826	4.34134	4.48859	5.41175
A_72_P450117	100152744	ZSWIM3	140831	ZSWIM3	6.05	0.601	3.27	0.00457	0.036998	5.86	0.01165	1	6.40283	5.63043	5.83674	5.94069	5.2257	5.56784	6.33564	6.28443	5.89132	5.8944	6.00907	5.55786	6.63222	6.69725	6.29615	6.25739	6.36475
A_72_P441544	396922	CD46	4179	CD46	6.66	0.602	3.54	0.00254	0.025974	7.85	0.00387	1	6.34316	6.24536	6.31457	6.3539	6.25748	6.41823	6.36446	6.65042	6.5496	7.45629	6.46621	7.15436	6.93831	6.31872	7.07994	7.12638	7.18959
A_72_P625077	100156075	NDUFS2	4720	NDUFS2	9.97	0.602	4.35	0.00043	0.009881	10.01	0.00135	1	10.0324	9.59778	9.75703	9.52619	9.38576	9.6712	9.82567	10.3946	9.70249	10.3883	10.036	9.80631	10.2972	10.51	10.3304	10.1769	10.1204
A_72_P309598	100513375	LOC100513375	23277	KIAA0664	6.34	0.603	3.43	0.0032	0.029758	5.9	0.01135	1	6.34347	6.14246	5.95812	5.89183	6.03712	5.90329	6.41811	6.4048	6.38722	6.37111	5.98071	6.46901	6.33592	6.89557	7.4492	6.27158	6.55918
A_72_P063591	397541	PTGS1	5742	PTGS1	6.85	0.603	3.97	0.001	0.015305	8.73	0.00247	1	6.61748	6.54198	6.36036	6.59298	6.75596	6.65072	6.29764	6.7638	7.02153	6.76267	7.25662	7.08646	7.19973	6.65919	6.88603	7.68907	7.30965
A_72_P019811	100270689	CD82	3732	CD82	9.13	0.604	4.5	0.00032	0.008249	10.32	0.00117	1	9.03588	8.68641	8.96995	8.67803	8.64556	8.89709	9.09352	9.41722	8.93388	9.37497	9.3214	8.85954	9.50871	9.8095	9.47689	9.36357	9.14999
A_72_P008531	100519788	LOC100519788	56675	NRIP3	9.24	0.604	3.44	0.00311	0.029266	6.45	0.00826	1	8.5371	9.15323	8.98134	8.53856	9.30881	8.80797	9.28624	9.27357	9.38907	9.34297	9.23488	9.55519	9.32307	10.22	9.40127	9.20781	9.59008
A_72_P238977	100127138	F11R	50848	F11R	6.2	0.605	3.95	0.00104	0.015619	9.21	0.00196	1	5.89349	5.99964	5.71361	5.5906	5.97907	6.04459	5.90015	6.15484	6.60691	6.53924	6.39558	6.10641	6.36473	6.87104	6.82305	6.43705	5.89949
A_72_P093071	100521295	LOC100521295	9223	MAGI1	6.6	0.605	3.34	0.00391	0.033665	5.99	0.0108	1	6.57923	6.04512	6.28039	6.21649	5.82186	6.5739	6.57642	6.73625	6.76773	6.73119	6.51092	6.76113	7.30705	7.17869	7.15491	6.17199	6.70728
A_72_P232717	396907	TMBIM6	7009	TMBIM6	12.62	0.605	5.47	4e-05	0.003296	19.03	5e-05	1	12.5309	12.2922	12.1153	12.2913	12.03	12.3513	12.3977	12.9609	12.778	12.9438	12.5032	12.9439	12.8892	13.0024	13.0996	12.7714	12.6957
A_72_P542093	100154193	GBF1	8729	GBF1	7.73	0.606	3.03	0.00751	0.048997	4.65	0.02463	1	8.17901	7.4814	7.42929	7.7201	6.82966	7.07648	7.72761	8.1457	7.2874	7.87024	7.79616	7.36108	8.14437	8.1591	8.10172	7.85056	8.23612
A_72_P307443	100154469	NFATC4	4776	NFATC4	5.37	0.607	3.75	0.00161	0.019854	8.62	0.00262	1	5.20587	4.96816	4.98665	5.09358	4.98301	5.16884	4.89081	5.67365	5.20574	6.3832	5.3052	5.2219	5.66755	5.73049	5.47838	5.61461	5.75645
A_72_P488869	100152725	SMPD4	55627	SMPD4	9.85	0.607	4.74	0.00019	0.006397	11.31	0.00076	1	9.8518	9.6621	9.50096	9.58252	9.41632	9.34545	9.68796	9.95976	9.94448	10.1779	9.78084	9.5307	10.1189	10.2516	10.4913	10.227	9.8354
A_72_P080096	100157347	RPRD1B	58490	RPRD1B	11.13	0.608	3.32	0.00402	0.034294	7.18	0.00551	1	11.0399	10.971	10.6292	10.6831	10.8698	10.6357	10.677	11.6138	11.4238	11.8571	10.8924	10.9235	11.7733	11.7382	11.094	11.4492	10.9176
A_72_P223917	397531	COL5A3	50509	COL5A3	8.94	0.609	5.43	5e-05	0.003441	20.32	3e-05	1	8.78258	8.67131	8.40775	8.32091	8.53144	8.56135	8.82041	9.47578	9.13919	9.27157	9.1169	8.89887	9.28991	9.21881	9.0129	9.32267	9.1268
A_72_P326908	100152776	LOC100152776	1810	DR1	8.16	0.609	4.6	0.00026	0.007388	16.73	0.0001	1	7.91496	7.67426	7.679	7.56503	7.68709	7.74595	8.18812	8.26371	8.27763	8.62936	8.34946	8.74868	8.25983	8.07249	8.47974	8.71814	8.40833
A_72_P335308,A_72_P577099	100156193	LGALS8	3964	LGALS8	6.205	0.609	3.3	0.004935	0.0369665	7.78	0.004015	1	5.73851	5.73519	5.94167	5.73197	5.9462	5.78088	6.0181	6.17316	6.02832	6.55042	6.22183	7.31414	6.35042	6.14968	6.50451	6.48398	6.7653
A_72_P488661		PISD	23761	PISD	8.96	0.609	3.29	0.00435	0.035903	8.6	0.00265	1	8.55362	8.35476	8.79107	8.0457	8.47053	9.00149	8.81606	9.09836	9.67355	9.38718	9.07158	9.04559	8.89239	9.42062	9.61351	9.32357	8.67628
A_72_P050056	100302025	SELM	140606	SELM	9.4	0.609	3.56	0.0024	0.025148	6.47	0.00817	1	9.3517	9.08082	8.96748	9.51237	9.05861	8.8543	9.02414	9.41555	9.00617	9.97245	9.1935	9.67207	9.62407	9.7872	9.51993	9.48781	10.2318
A_72_P304539	100233202	STARD3	10948	STARD3	6.72	0.609	4.6	0.00026	0.007388	10.58	0.00104	1	6.80947	6.41775	6.53811	6.06585	6.30356	6.33198	6.77526	6.93117	6.51693	6.9475	6.61854	6.59721	6.97696	7.35192	7.01042	6.95193	7.06917
A_72_P259252	100738669	LOC100738669	4739	NEDD9	5.92	0.61	3.99	0.00096	0.01503	8.72	0.00249	1	5.67563	5.95906	5.92932	5.6816	5.57878	5.62713	5.58744	5.74347	5.56793	5.66936	5.87521	6.15484	6.81405	6.5024	6.16854	6.40755	5.75496
A_72_P617073	397318	NFATC1	4772	NFATC1	6.87	0.61	4.55	0.00029	0.00783	10.34	0.00116	1	6.81644	6.57561	6.7164	6.2022	6.54234	6.70278	6.77246	7.20845	6.83994	6.47196	7.01515	6.75547	7.08564	7.5181	7.08147	7.33443	7.11989
A_72_P441948	100144454	NRM	11270	NRM	5.44	0.61	5.66	3e-05	0.00268	16.05	0.00012	1	5.38021	5.33669	5.13588	4.95794	5.16978	5.02395	5.323	5.48165	5.24647	5.4758	5.29915	5.62555	5.51312	5.68966	5.90804	5.93977	5.94775
A_72_P536313	100152155	LOC100152155	6610	SMPD2	8.36	0.61	4.18	0.00063	0.011944	8.75	0.00245	1	8.26789	8.29023	7.81523	8.29845	8.04414	7.90767	8.20473	8.5002	8.25873	8.68155	8.38095	7.90728	8.70486	9.20888	8.64247	8.54227	8.54108
A_72_P493740	100154048;100522970	LOC100522970;TLE3	7090	TLE3	7.48	0.61	3.22	0.00504	0.03916	5.91	0.01128	1	6.81994	7.23751	7.8768	6.84018	6.88353	7.5921	6.92792	7.86103	7.51901	7.55481	7.66357	7.54972	7.72238	8.36902	7.70653	7.51699	7.57501
A_72_P502466	396924	AKR1A1	10327	AKR1A1	11.62	0.611	3.57	0.00236	0.024886	7.47	0.00471	1	11.6041	11.5381	11.4685	11.8526	11.3219	11.187	11.0663	11.4275	11.2451	11.525	11.6486	11.4469	11.9856	12.7802	11.7643	11.6694	12.0275
A_72_P489134	100153028	GALNT2	2590	GALNT2	8.28	0.611	3.54	0.0025	0.025728	7.36	0.005	1	7.78463	8.15541	7.6117	8.35765	7.84364	7.79751	8.13603	8.26292	8.28186	8.97414	8.14571	8.53594	8.28323	8.92338	8.48425	8.2342	8.9065
A_72_P367678	100359355	MOSPD1	56180	MOSPD1	5.7	0.611	3.92	0.0011	0.016129	8.34	0.00301	1	5.24652	5.52626	5.40891	5.2016	5.46914	5.49688	5.44168	5.75445	6.02139	5.53226	5.4844	6.27465	6.19688	5.73785	6.51753	5.9146	5.68037
A_72_P402808	100512637	LOC100512637	6628	SNRPB	8.97	0.611	4.36	0.00043	0.009769	14.13	0.00024	1	8.74362	8.4453	8.77823	8.33323	8.56343	8.65828	8.71759	9.24576	8.87994	9.77493	9.00038	9.33423	9.01476	9.04825	9.45402	9.36935	9.19568
A_72_P175181,A_72_P361138	100514210	TALDO1	6888	TALDO1	11.245	0.6125	4.575	0.000365	0.0084635	11.945	0.000835	1	10.9834	10.945	10.9182	10.8754	10.7721	10.8582	11.1852	11.4189	11.2034	11.4473	11.3802	11.5107	11.3794	11.4704	11.6171	11.7692	11.4973
A_72_P109041			51163	DBR1	7.06	0.613	3.35	0.00383	0.033322	7.28	0.00523	1	6.52877	6.98193	6.94133	6.54828	6.89316	6.85141	6.26184	7.54779	7.65395	7.00325	7.33007	6.84259	7.70348	7.65307	6.7756	7.28968	7.22042
A_72_P085601	100142664	HEXA	3073	HEXA	11.7	0.613	4.28	0.00051	0.01067	9.19	0.00198	1	11.6657	11.3808	11.7229	11.182	11.1896	11.7259	11.3245	11.953	11.7726	11.6354	11.6935	11.3608	12.299	12.3882	12.0398	11.877	11.7428
A_72_P219422	100513300	LOC100513300	196264	MPZL3	7.29	0.613	3.46	0.003	0.028764	10.13	0.00127	1	7.16872	6.91777	6.66971	6.31701	6.74431	6.94007	7.51285	7.54001	7.99645	7.6275	7.4738	7.43651	7.40389	7.38067	7.95315	7.57805	7.22706
A_72_P658788	100158033	NCKAP1	10787	NCKAP1	8.91	0.613	5.27	6e-05	0.003965	16.35	0.00011	1	8.64987	8.52626	8.61455	8.44296	8.50792	8.46573	8.86839	9.11014	9.16434	9.17903	9.15129	8.76252	9.08008	8.82521	9.40405	9.41488	9.25398
A_72_P487442	100153797	SECISBP2	79048	SECISBP2	7.02	0.613	5.3	6e-05	0.003846	18.6	5e-05	1	7.01621	6.58127	6.75864	6.53418	6.28086	6.61749	6.94475	7.311	7.06875	7.42741	7.1275	7.30767	7.20098	7.30128	7.34149	7.36381	7.2389
A_72_P190716	100517241	LOC100517241	84747	UNC119B	8.67	0.613	4.25	0.00054	0.010963	9.21	0.00196	1	8.27891	8.37871	8.32106	8.60099	8.16746	8.3547	8.65187	8.78046	8.33081	9.09224	8.55038	8.89125	9.0299	9.27909	8.9385	8.56119	9.22422
A_72_P363013	100155245	EIF2C2	27161	EIF2C2	5.06	0.614	3.73	0.00168	0.020345	11.92	0.00059	1	4.6255	4.60027	5.31174	4.34805	4.1503	4.76585	4.84749	5.6088	5.60485	5.5449	5.02411	5.17684	5.23829	5.22536	5.42921	5.31666	5.18141
A_72_P008771		UBE2R2	54926	UBE2R2	7.07	0.614	5.61	3e-05	0.002849	20.68	3e-05	1	6.7207	6.82819	6.76213	6.63432	6.62625	6.7756	6.72906	7.36073	7.34391	7.0998	7.61141	7.06005	7.34763	7.12893	7.1141	7.58548	7.52059
A_72_P014466			4035	LRP1	6.22	0.615	4.38	0.00041	0.009573	11.71	0.00064	1	5.87104	5.75693	5.62647	6.1304	5.68741	5.76637	6.34292	6.07909	6.31152	6.80011	6.31689	6.51112	6.43698	6.53339	6.2892	6.48939	6.74134
A_72_P352378	100157485	LOC100157485	8800	PEX11A	8.27	0.615	3.58	0.00233	0.024661	6.48	0.00813	1	8.29448	7.78335	7.98931	8.07775	7.6392	7.87224	8.28282	8.34881	8.50109	8.24388	8.368	8.08088	8.62803	9.06523	9.02373	8.2906	8.02381
A_72_P279134	100624700	LOC100624700	574537	UGT2A2	10.5	0.615	4.33	0.00046	0.01015	11.31	0.00076	1	10.0295	10.282	10.2322	9.76445	10.2711	9.993	10.6386	10.6629	10.8936	10.6127	10.578	10.6723	10.5054	11.2134	10.6421	10.685	10.8957
A_72_P704580			83543	AIF1L	3.83	0.616	3.77	0.00154	0.019304	8.39	0.00294	1	3.37884	3.6427	3.38642	4.0321	3.29488	3.61182	3.21105	3.98208	4.13817	3.97748	3.44056	4.4772	4.07019	4.40513	3.98331	4.16169	3.9999
A_72_P200222	100512270	ANKHD1	54882	ANKHD1	8.65	0.616	6.57	0	0.001246	22.33	2e-05	1	8.37602	8.39257	8.36189	8.28447	8.28134	8.33352	8.53453	8.82652	8.95422	8.7163	8.5806	8.55627	8.77514	9.23045	8.99003	8.95564	8.96028
A_72_P254822	100153403	EEA1	8411	EEA1	6.68	0.616	3.1	0.00659	0.045549	9.8	0.00149	1	6.10463	6.21099	6.32279	5.67365	6.31856	6.37135	6.75172	6.96009	6.89616	7.15182	7.01778	7.37241	6.98512	6.06023	6.77019	7.13397	7.38315
A_72_P383558	100152918	VPS37B	79720	VPS37B	6.79	0.616	3.41	0.00331	0.030351	7.83	0.00391	1	6.85629	6.27035	6.47315	6.09735	6.3197	6.16328	6.91378	7.15347	6.52977	7.37006	6.70222	7.37575	7.12882	6.69875	7.13125	7.04327	7.28748
A_72_P520201	397172	CALCRL	10203	CALCRL	7.46	0.617	3.83	0.00135	0.017969	9.84	0.00146	1	7.10117	6.93633	7.10427	6.77968	7.18296	6.99601	7.63537	7.76435	7.43556	7.52094	7.74572	7.98692	7.82164	7.14969	7.65917	7.95028	8.02884
A_72_P538378,A_72_P538423	100170146	IDH1	3417	IDH1	8.64	0.617	3.11	0.00635	0.0446095	8.935	0.00224	1	8.57967	8.15272	8.08029	7.69032	8.20474	8.17652	8.71304	9.34481	8.62788	9.01609	8.73186	9.28076	8.95365	8.16059	8.85625	9.05756	9.19653
A_72_P248117	100154776	LOC100154776	5223	PGAM1	9.46	0.617	3.3	0.00422	0.035334	7.68	0.00422	1	9.41916	8.94326	9.06168	8.69074	9.06743	9.00013	9.49188	9.79326	9.26139	10.0674	9.39288	10.0418	9.49802	9.18915	10.0854	9.7999	9.99176
A_72_P546976,A_72_P560469	768100	ROD1	9991	ROD1	8.275	0.617	4.775	0.000175	0.006196	16.41	0.000105	1	8.24965	7.8297	7.89259	7.82021	7.64835	7.82555	8.08956	8.59442	8.3465	8.50211	8.56209	8.669	8.59898	8.02965	8.75612	8.61665	8.6222
A_72_P315768			2107	ETF1	8.7	0.618	3.43	0.00319	0.029687	11.36	0.00074	1	8.40339	8.33758	8.21489	8.14557	8.16932	8.18044	8.54455	8.92685	8.7743	9.4595	8.75803	9.50154	8.80256	8.18487	9.12316	9.17105	9.23465
A_72_P560964	100156070;100621444	LOC100621444;TBC1D10A	83874	TBC1D10A	5.75	0.618	3.22	0.00507	0.039328	5.23	0.01702	1	5.8408	5.69021	5.48094	5.17324	5.04486	5.45014	5.66413	6.09324	5.79014	5.98972	5.95774	5.13479	6.0244	6.73507	5.99835	6.00216	5.72072
A_72_P309708	100513615	C10H9orf3	84909	C9orf3	8.12	0.619	5.01	0.00011	0.004908	12.78	0.00041	1	7.99117	7.76643	7.82023	8.00112	7.59919	7.7354	7.97868	8.56934	7.88936	7.93583	8.35522	8.1416	8.62089	8.62563	8.2255	8.43598	8.39619
A_72_P092686			8805	TRIM24	6.2	0.619	3.45	0.00306	0.028991	6.14	0.00988	1	6.04276	5.82232	5.52925	6.30573	5.84615	5.61617	6.62555	6.20368	6.06283	5.99033	6.19242	6.19764	6.65135	6.94533	6.30719	6.16162	6.87915
A_72_P067601,A_72_P541499,A_72_P568074,A_72_P576561,A_72_P600068	100157880,	ATP5A1,	498	ATP5A1	11.304	0.6192	4.16	0.00096	0.014116	10.866	0.00146	1	11.1872	10.8396	11.0887	10.651	10.7858	10.9392	11.2686	11.8382	11.0461	11.867	11.3845	11.3576	11.5171	11.4902	11.7518	11.7156	11.4513
A_72_P355843	100174962	ACTR2	10097	ACTR2	8.55	0.62	4.34	0.00045	0.010041	13.37	0.00033	1	8.27382	8.29767	8.03824	8.21024	8.06448	8.05673	8.33434	8.64547	8.52262	9.07391	8.68349	9.10215	8.63292	8.29546	8.91829	9.0323	9.12994
A_72_P017296	449528	EIF4G1	1981	EIF4G1	10.77	0.62	3.45	0.0031	0.029205	9.42	0.00177	1	10.0211	10.2859	10.4574	10.2647	10.5275	10.517	10.6287	10.7667	10.8773	11.3636	10.731	11.642	10.4785	10.994	11.3838	10.8899	11.2833
A_72_P098586	100511084	PEPD	5184	PEPD	8.81	0.62	4.66	0.00023	0.006956	10.98	0.00087	1	8.81261	8.52221	8.70051	8.53138	8.26561	8.49266	8.67663	8.98391	8.30114	8.89693	8.93866	8.73354	9.14631	9.26972	8.8443	9.24142	9.45816
A_72_P542153	100155484	SARS	6301	SARS	9.75	0.62	3.87	0.00124	0.017179	7.85	0.00386	1	9.75155	9.35939	9.57593	9.55392	9.15349	9.24017	9.55445	9.83554	9.38212	10.453	9.66252	9.85719	9.82724	10.3967	10.2204	9.96074	9.97079
A_72_P606248	100157143	PI4KA	5297	PI4KA	8.37	0.621	4.69	0.00021	0.006734	11.09	0.00083	1	8.30333	8.14969	8.26488	7.95526	8.05675	8.06107	8.1185	8.82493	8.06098	8.41503	8.4931	7.88971	8.91719	8.84193	8.69095	8.67008	8.63396
A_72_P012776	100519603	LOC100519603	84102	SLC41A2	5.78	0.621	5.58	3e-05	0.002954	17.04	9e-05	1	5.69101	5.58921	5.45242	5.63553	5.42013	5.09543	5.41019	5.84671	5.70029	6.12025	5.91712	5.93928	5.97566	6.16896	5.91621	6.06089	6.33606
A_72_P144671			80329	ULBP1	10.73	0.621	3.44	0.00314	0.029404	6.46	0.00821	1	10.8196	10.2785	10.6252	10.1584	10.1014	10.5084	10.4655	10.8178	10.8591	10.9647	10.9884	10.6345	10.6254	11.8937	10.8999	10.8949	10.9046
A_72_P465440,A_72_P560129,A_72_P684022	100152260	PRDX4	10549	PRDX4	12.0767	0.621667	5.03333	0.000123333	0.005017	16	0.000146667	1	11.8401	11.5239	11.6209	11.4964	11.7814	11.8042	12.0539	12.0519	12.3543	12.4775	12.1003	12.4118	12.1991	12.1566	12.463	12.3199	12.6281
A_72_P239177	100626864	ALS2	57679	ALS2	7.95	0.622	3.99	0.00096	0.015062	9.36	0.00182	1	7.77571	7.874	7.86683	7.99854	7.36331	7.62949	7.82188	7.97053	8.14784	7.12663	7.84301	7.81998	8.35003	8.29177	8.63895	8.52604	8.11188
A_72_P477678	100155863	LOC100155863	55897	MESP1	12.78	0.622	5.3	6e-05	0.003846	16.33	0.00011	1	12.1717	12.606	12.5671	12.3015	12.5778	12.4774	12.4932	13.1795	12.544	13.1831	12.8316	12.9784	13.1447	12.9945	13.1857	12.8947	13.1722
A_72_P369638	100048933;100737314	LOC100737314;ZFAND5	7763	ZFAND5	9.04	0.623	3.99	0.00095	0.014965	8.35	0.003	1	9.36068	8.55475	8.878	8.71806	8.2847	8.52651	8.89076	9.3199	9.00943	9.00242	8.9294	9.37535	9.65986	9.24777	9.40794	9.1495	9.37304
A_72_P441045	445532	COFILIN	1072	CFL1	11.34	0.625	4.4	0.00039	0.009377	14.64	0.0002	1	11.3974	11.0387	10.7745	10.8693	10.8233	10.8572	10.955	11.8643	11.2964	11.9887	11.3338	11.6499	11.4335	11.3296	11.8133	11.7642	11.5795
A_72_P341188	100517288	HSPG2	3339	HSPG2	6.04	0.625	4	0.00094	0.014927	13.03	0.00037	1	5.73946	5.39606	5.38875	5.90917	5.51451	5.68486	5.86572	6.10942	6.02818	6.58716	6.2218	6.82837	5.91095	6.07578	6.51838	6.53917	6.29405
A_72_P136496	100157370;100739187	LOC100157370;LOC100739187	5046	PCSK6	7.81	0.625	3.24	0.00487	0.038397	8.86	0.00232	1	7.31298	7.64439	7.19187	7.04341	8.0233	6.68755	7.94107	8.40364	8.01807	8.12466	8.21045	7.94424	7.93953	8.22995	8.0372	8.15821	7.79373
A_72_P402293	100152637	PKC	5583	PRKCH	6.86	0.625	6.4	1e-05	0.001397	22.65	2e-05	1	6.70182	6.52478	6.68992	6.30713	6.3011	6.60993	6.70351	7.04622	6.74694	7.16693	6.99863	7.01311	7.14692	7.25551	7.1298	7.21491	7.11943
A_72_P704396	100153052	LOC100153052	6611	SMS	5.37	0.625	3.11	0.00634	0.044531	4.87	0.02126	1	4.94276	5.18949	5.23485	5.27459	5.09748	4.97149	4.98294	5.50158	5.61972	5.0007	4.98944	5.90862	5.82417	5.93956	5.49244	4.99277	6.37192
A_72_P553981	100286873	NQO1	1728	NQO1	5.81	0.626	3.19	0.00534	0.040456	8.22	0.0032	1	5.69551	5.16671	5.34001	5.38111	5.17175	5.34237	5.82157	6.2175	5.52586	6.63026	5.87957	6.358	5.82499	5.57491	6.39576	6.49585	5.92138
A_72_P693860	397017	LCTHIO	3032	HADHB	7.9	0.628	6.43	1e-05	0.001386	22.4	2e-05	1	7.80289	7.51906	7.63031	7.44868	7.49418	7.43159	7.81592	8.16922	7.78816	8.1151	7.96823	8.0505	8.29392	8.03691	8.32668	8.25408	8.18522
A_72_P255532	396675	SREBF2	6721	SREBF2	13.92	0.628	3.78	0.0015	0.019012	10.27	0.0012	1	13.7009	13.5807	13.711	13.0869	13.5596	13.7617	13.4529	14.285	14.6153	14.4208	13.9512	13.6766	14.1224	14.4252	14.3702	14.2476	13.7265
A_72_P379818	100154581	LAMA4	3910	LAMA4	10.25	0.629	3.48	0.00287	0.027958	9.05	0.00212	1	9.66372	9.54234	9.72166	10.1523	9.98481	9.70857	10.3325	10.5703	10.0842	10.7612	10.3457	10.9205	10.6261	9.9309	10.4309	10.8585	10.6617
A_72_P683995	100233191	MAP2K1	5604	MAP2K1	10.99	0.629	3.8	0.00145	0.018642	9.69	0.00157	1	11.2035	10.3938	10.6142	10.4805	10.0946	10.5912	11.0603	11.3366	11.4255	11.1926	11.0782	11.1263	11.3399	11.3416	11.3748	11.4137	10.8463
A_72_P492568	100153972	LOC100153972	51762	RAB8B	7.52	0.629	3.31	0.00416	0.034999	13.76	0.00028	1	7.21928	7.14295	7.09041	6.50909	7.17354	7.11752	7.06837	8.11639	8.15503	7.65325	7.82348	8.3108	7.78782	7.05644	7.54834	8.42037	7.56322
A_72_P474357	100152072	LOC100152072	127933	UHMK1	7.2	0.629	6.26	1e-05	0.001597	25.2	1e-05	1	6.88368	6.70697	6.84207	6.86573	6.66605	6.75727	7.20275	7.34384	7.58392	7.45588	7.36606	7.31847	7.27149	7.37537	7.53312	7.54786	7.65068
A_72_P714579	100156798	CTSA	5476	CTSA	7.94	0.63	4.89	0.00014	0.005599	11.94	0.00058	1	7.86782	7.87611	7.70692	7.38272	7.76911	7.69992	7.4443	8.12535	7.5422	8.16385	7.80313	8.01892	8.30778	8.04479	8.52522	8.19304	8.47011
A_72_P304264	100516171	GPC3	2719	GPC3	4.27	0.63	4.6	0.00025	0.007384	11.77	0.00062	1	4.10111	3.62575	3.85008	3.86189	3.88811	4.05301	4.30985	4.6941	4.22705	4.75959	4.29303	4.06735	4.76254	4.37078	4.6749	4.6271	4.49254
A_72_P157726	100524720	ZYX	7791	ZYX	10.16	0.63	3.38	0.0036	0.032106	8.42	0.00288	1	10.0073	9.72326	9.60783	9.92686	9.56403	9.45108	10.2082	10.9014	9.96769	10.7115	9.94697	10.6843	10.5409	10.132	10.1521	10.4788	10.7649
A_72_P080586,A_72_P407553	100516416	EHD1	10938	EHD1	10.46	0.6305	3.3	0.004365	0.0355045	9.215	0.00211	1	10.1616	9.94052	9.90933	10.3018	9.91853	9.89025	10.3003	10.4383	10.4008	11.3983	10.2932	11.4526	10.5175	10.7169	10.7293	10.6865	10.8019
A_72_P431874	100517749	LOC100517749	2237	FEN1	11.7	0.631	4.19	0.00062	0.011781	10.14	0.00127	1	11.3104	11.3085	11.3819	11.4744	11.2689	11.3665	11.4872	11.6821	11.5199	12.2945	11.5678	12.2331	11.5847	11.9703	11.9342	12.3867	12.1347
A_72_P195507	100515448	LOC100515448	9175	MAP3K13	5.13	0.631	3.88	0.00122	0.017049	7.51	0.00461	1	5.166	4.95684	4.7948	4.88151	4.37463	5.09943	4.83535	5.07406	4.98607	5.10854	5.11405	5.35903	5.55741	5.78295	5.9364	4.89711	5.34497
A_72_P489911	100151977	ALDH18A1	5832	ALDH18A1	9.9	0.632	3.12	0.00622	0.044086	8.36	0.00297	1	9.75989	9.37169	9.36897	9.2633	9.32681	9.4512	9.92401	9.90314	9.97472	10.8081	9.90601	10.6315	10.0036	9.46294	10.48	10.207	10.4819
A_72_P409398	100518789	LOC100518789	55125	CEP192	6.82	0.632	4.41	0.00038	0.009206	11.64	0.00066	1	6.51211	6.20471	6.56865	6.16196	6.41184	6.78837	6.74911	6.72994	7.09635	7.36779	6.83709	6.98132	6.76021	6.97703	7.20343	7.31277	7.33441
A_72_P712578	100153107	PAN2	9924	PAN2	7.34	0.632	4.15	0.00067	0.012357	9.22	0.00195	1	7.58308	6.9704	6.90883	6.73784	6.92182	6.7139	7.36226	7.82522	7.36105	7.50441	7.29246	7.23433	7.76961	7.40264	7.74221	7.56704	7.82217
A_72_P471381	100155117;100737246	LOC100737246;UGGT1	56886	UGGT1	7.36	0.632	4.52	0.00031	0.00809	13.85	0.00027	1	7.00074	6.87811	6.90843	7.0538	6.87186	7.00973	7.2332	7.33178	7.37491	7.89521	7.39912	8.00202	7.39958	7.31987	7.89558	7.62451	7.89016
A_72_P616424,A_72_P623533,A_72_P693090	100158143	LOC100158143	221035	REEP3	9.77667	0.632667	4.43333	0.00209667	0.017718	12.1367	0.00298333	1	9.50635	9.40258	9.08427	9.5248	9.42156	9.45167	9.68694	9.79286	9.94621	9.96874	9.75258	10.3248	10.2065	9.69563	10.0626	10.0149	10.3821
A_72_P290884	100192434	ASF1B	55723	ASF1B	10.83	0.633	3.73	0.00168	0.020358	6.95	0.00625	1	10.1842	10.7732	10.731	10.4495	10.8994	10.6696	10.2234	10.5053	10.7145	11.0977	10.5798	11.2306	10.735	11.1314	11.1759	11.5312	11.3975
A_72_P411463	100525348	ELTD1	64123	ELTD1	8.24	0.634	3.34	0.00392	0.033699	6.57	0.00772	1	8.07167	7.80919	7.72377	7.41418	7.89402	8.06866	8.37973	8.58396	8.58745	7.85271	8.62448	8.43849	8.87753	8.03451	8.19836	8.73897	8.8644
A_72_P095221			54510	PCDH18	6.05	0.634	3.4	0.00343	0.031123	8.22	0.00319	1	5.73105	5.14915	5.78195	5.59885	5.41248	5.80856	6.23111	6.00739	6.36602	6.24602	6.07282	6.87331	6.08686	5.93537	6.27962	6.57115	6.66534
A_72_P029301,A_72_P102711	100157762	SIPA1L1	26037	SIPA1L1	7.235	0.6345	3.72	0.0018	0.021034	11.365	0.00074	1	6.77977	6.77274	7.02937	6.18948	7.10153	7.05823	6.90675	7.42844	7.44102	7.74309	7.70428	7.50523	7.10216	7.39472	7.96659	7.65928	7.22086
A_72_P616619,A_72_P635011,A_72_P679627	100158185	LOC100158185	292	SLC25A5	12.1967	0.635333	5.07	9.66667e-05	0.00471333	16.51	0.000106667	1	11.7844	12.146	11.7756	11.6674	11.9155	11.6317	11.9877	12.3378	12.0847	12.7233	12.2496	12.6833	12.2999	12.4815	12.6324	12.5384	12.445
A_72_P186201			152	ADRA2C	6.01	0.636	3.51	0.0027	0.02693	7.41	0.00487	1	5.8939	5.70058	5.78801	5.71107	5.76731	5.89711	4.92743	6.40069	6.45022	5.98573	6.03242	6.10487	6.40663	6.78787	5.81922	6.03167	6.47959
A_72_P163346	100520459	LOC100520459	151636	DTX3L	5.89	0.636	4.56	0.00028	0.007747	10.99	0.00087	1	5.7547	5.43658	5.9211	5.34914	5.41132	5.6484	5.58302	6.07921	5.8839	6.35648	5.7944	5.83985	5.83712	6.51751	6.47892	6.08064	6.19688
A_72_P597409	100519274	LOC100519274	23180	RFTN1	7.02	0.636	3.03	0.00756	0.04918	4.81	0.02215	1	6.93749	6.73275	6.46982	7.21062	6.70488	6.31857	6.63923	7.1842	6.42107	7.4292	6.70042	7.80063	7.52759	7.66112	6.99715	7.29147	7.28412
A_72_P299644	100519302;397596	LOC100519302;RHOT2	89941	RHOT2	5.88	0.636	4.69	0.00021	0.006767	11.34	0.00075	1	6.09509	5.57627	5.69431	5.35498	5.16538	5.38611	5.7914	6.16479	5.66801	5.96499	5.90295	6.05759	6.26486	6.29784	6.15802	6.21356	6.14993
A_72_P735023	100154343	ABLIM1	3983	ABLIM1	8.15	0.637	3.69	0.00181	0.021278	7.97	0.00364	1	8.20772	7.60878	7.94235	7.40719	7.6732	7.77507	8.12249	8.9218	8.10346	7.92969	8.39396	8.26371	8.42478	8.19027	8.75678	8.64476	8.26627
A_72_P180481	396654	AHR	196	AHR	6.75	0.637	4.94	0.00013	0.005303	15.32	0.00016	1	6.27762	6.35504	6.44307	6.0378	6.35653	6.4385	6.90847	6.83905	6.89737	7.11774	6.99473	6.95804	6.9133	6.71264	7.2028	7.14754	7.22233
A_72_P442844	100144875	AXL	558	AXL	7.19	0.638	5.35	5e-05	0.003688	14.7	0.0002	1	6.90423	6.8803	7.13672	6.57262	6.71208	6.86994	7.18865	7.45273	7.00219	7.22926	7.25525	7.34757	7.36784	7.42342	7.46642	7.57245	7.83433
A_72_P344873	100739344	IRF2	3660	IRF2	5.53	0.638	3.96	0.00102	0.015465	7.84	0.00389	1	5.53987	5.25526	5.03707	5.34778	5.03067	5.45102	5.18897	5.55032	5.1895	5.61403	5.21238	6.03393	6.0678	5.63558	6.33448	5.91773	5.55661
A_72_P034401	100125975	KLHDC3	116138	KLHDC3	8.47	0.638	3.82	0.00137	0.018087	7.69	0.00421	1	8.69632	8.09892	8.32913	8.01951	7.98508	8.35757	8.18998	8.84468	8.40193	8.17852	8.55881	7.87935	8.87696	9.32887	8.86757	8.69197	8.62445
A_72_P491355	100152962	LOC100152962	6943	TCF21	6.77	0.638	3.06	0.00703	0.047347	5.24	0.0169	1	6.60261	6.28986	6.23272	6.8338	6.14908	6.11834	6.9022	6.33605	6.88238	7.4289	6.47811	7.42569	6.95397	7.18091	7.24662	6.69786	7.34553
A_72_P311568	100621401;100627277	LOC100621401;LOC100627277	338773	TMEM119	11.53	0.638	3.68	0.00185	0.021557	7.9	0.00376	1	10.8496	11.2676	11.0579	11.131	11.4108	11.1235	11.5495	11.2498	11.3605	12.2336	11.812	11.8462	11.7588	11.7188	11.4415	12.1281	12.1357
A_72_P310558	100514741	MLLT4	4301	MLLT4	6.91	0.639	3.6	0.00222	0.024017	6.79	0.00681	1	6.55793	6.40678	6.80539	6.76052	6.21204	6.66128	6.82356	6.99261	6.97103	6.89309	6.72807	7.40883	6.62013	7.54504	7.67735	6.91512	7.45597
A_72_P089326	100135665;100627518	LOC100627518;RELA	5970	RELA	7.48	0.639	3.91	0.00112	0.016344	9.08	0.00208	1	7.72014	6.94162	7.21859	7.17781	6.61886	6.96102	7.31591	7.91257	7.31968	7.95952	7.71179	7.36321	7.67854	7.82752	7.9272	7.84132	7.60331
A_72_P294529	780420	LOC780420	4068	SH2D1A	4.73	0.639	3.12	0.00629	0.044337	7.54	0.00454	1	4.2824	4.17425	4.54092	4.11918	4.18894	4.56457	4.49505	4.86008	4.64542	4.9589	4.74323	5.97244	4.51734	5.15484	4.66137	5.36439	5.18671
A_72_P260822	100621284	LOC100621284	8633	UNC5C	6.84	0.639	3.22	0.00503	0.03916	5.2	0.01733	1	5.95953	6.60993	6.66716	7.2496	6.40769	6.78939	6.3805	6.7569	6.54548	6.8803	6.67773	7.21941	7.69064	6.72178	7.00257	7.26504	7.41989
A_72_P152961	100621112	LOC100621112	2517	FUCA1	10.91	0.64	5.03	0.0001	0.004796	13.84	0.00027	1	10.9837	10.4009	10.5937	10.3459	10.3162	10.5094	11.0195	11.1229	11.0909	11.1282	10.9726	10.8777	11.2039	11.2423	11.2723	11.4024	11.0568
A_72_P603338,A_72_P675059	100152491	LOC100152491	10434	LYPLA1	8.29	0.64	3.56	0.00369	0.0297965	9.95	0.002105	1	7.9175	7.98627	7.87861	7.7223	7.9301	7.86177	7.99963	8.41681	8.18031	8.90912	8.24694	9.24858	8.27216	8.04628	8.71724	8.7589	8.9018
A_72_P329193	100524882	PRSS12	8492	PRSS12	6.4	0.641	4.86	0.00015	0.005686	13.7	0.00029	1	6.34912	5.77035	6.32907	5.88713	5.67734	6.2205	6.23651	6.78416	6.3991	6.71921	6.48642	6.43889	6.63203	6.83926	6.89847	6.62519	6.54647
A_72_P334633	100154856	LOC100154856	8703	B4GALT3	6.65	0.642	4.09	0.00077	0.013265	8.59	0.00265	1	6.71006	6.26712	6.54326	6.11861	6.07511	6.22793	6.51715	7.09205	6.59471	6.54128	6.8804	6.47705	7.06282	7.50774	6.95503	6.78935	6.65045
A_72_P626294	100192444	CRK	1398	CRK	8.22	0.642	3.4	0.00342	0.031023	15.11	0.00017	1	7.8255	7.6085	7.62886	7.12442	7.79894	7.61738	8.5513	8.57614	8.8179	8.8849	8.44696	9.002	8.3199	7.93948	8.45813	8.59636	8.57848
A_72_P297054,A_72_P497066	100153546	NHEJ1	79840	NHEJ1	6.37	0.642	4.085	0.003145	0.024343	9.545	0.01022	1	6.23159	6.11438	6.15976	5.93001	5.83742	5.92032	6.41617	6.55999	6.35329	6.59407	6.28953	6.2423	6.68905	6.81691	7.28725	6.36616	6.48489
A_72_P074296	100156182	LOC100156182	257397	TAB3	8.31	0.642	5.01	0.00011	0.004908	14.17	0.00024	1	8.22422	7.77398	7.95896	7.72191	7.75466	8.11764	8.31098	8.66973	8.62706	8.20202	8.4842	8.30816	8.43827	8.4486	8.85531	8.64377	8.72385
A_72_P705797			79820	CATSPERB	4.34	0.643	3.25	0.00477	0.037944	5.55	0.01396	1	3.87422	4.39559	3.56198	3.65488	4.5212	3.70662	4.53689	4.47746	4.48126	4.62608	4.19687	4.4201	4.57439	4.62453	4.80597	4.1846	5.20512
A_72_P206187,A_72_P474922	100153098	SLC39A1	27173	SLC39A1	8.965	0.6435	4.765	0.000365	0.007994	12.985	0.00068	1	8.84176	8.49984	8.71496	8.57954	8.32691	8.7158	8.74346	9.10388	8.66814	9.47694	8.94074	9.37723	9.25844	9.36885	9.25566	9.19086	9.30279
A_72_P132726	100151746	FLOT1	10211	FLOT1	9.56	0.644	4.14	0.00069	0.012582	9.22	0.00195	1	9.4148	9.22239	9.44115	9.10111	8.92616	9.03435	9.57904	9.90942	9.57027	9.9809	9.46399	9.45965	10.0273	10.3656	9.80018	9.48806	9.76728
A_72_P340698	100626881	LOC100626881	84975	MFSD5	8.3	0.644	3.99	0.00095	0.014996	8.59	0.00265	1	8.41237	7.84124	8.25349	7.71444	7.71502	7.86985	8.06659	8.86024	8.04375	8.71314	8.34303	8.11485	8.67236	8.93112	8.51534	8.60622	8.40669
A_72_P293294	399543	VWF	7450	VWF	12.94	0.645	4.26	0.00053	0.01084	9.4	0.00179	1	12.8074	12.5221	12.4949	12.5486	12.5295	12.9457	12.6441	13.1829	12.8421	13.1871	12.9424	12.9602	13.7887	13.3629	12.6609	13.1722	13.448
A_72_P153611	100520025	LOC100520025	79174	CRELD2	13.27	0.646	3.66	0.00194	0.022184	10.61	0.00103	1	12.8197	12.9517	12.8565	13.0589	12.6024	12.6203	13.1856	13.4432	13.1092	14.2085	13.1362	14.0456	13.4763	13.6138	13.5979	13.3634	13.5342
A_72_P488696	100151867	LOC100151867	2781	GNAZ	8.67	0.646	6.3	1e-05	0.001554	21.95	2e-05	1	8.34125	8.28315	8.47778	8.20087	8.1866	8.39735	8.51982	8.81089	8.52791	9.14719	8.74241	8.79761	8.89001	8.96462	8.93607	8.9794	9.17938
A_72_P057046		VWA8	23078	VWA8	7.35	0.646	4.88	0.00014	0.005616	12.41	0.00048	1	7.19462	7.13471	6.93865	6.92744	6.85997	6.96952	7.25321	7.61666	7.66728	6.98327	7.19171	7.70268	7.71971	7.52573	7.99038	7.61318	7.58074
A_72_P267956,A_72_P514059	100101552	COL6A2	1292	COL6A2	7.305	0.6465	4.025	0.000895	0.014406	8.91	0.00227	1	7.28199	6.90953	6.69801	7.36412	6.8913	6.65718	7.05626	7.54906	6.99438	7.97737	7.42118	7.24274	7.86064	7.709	7.45421	7.51771	7.58957
A_72_P232437,A_72_P560989	414425	EPHX2	2053	EPHX2	7.67	0.6465	4.3	0.0005	0.0105535	9.615	0.001755	1	7.45236	7.60839	7.42421	7.29539	7.47207	7.40078	7.3638	7.83196	7.37867	7.55792	7.95505	7.33919	8.03598	8.69398	7.81653	7.8091	8.03217
A_72_P398048	397634	B3GALNT1	8706	B3GALNT1	5.63	0.647	3.45	0.00305	0.028966	18.08	6e-05	1	5.50825	4.90786	5.05072	4.55483	5.21903	5.06791	5.48028	6.43507	6.1038	6.09813	6.04944	6.41909	5.80452	5.29454	5.98582	6.3419	5.37162
A_72_P260297	449572	GBA	2629	GBA	7.54	0.647	3.97	0.001	0.015305	7.99	0.0036	1	7.61903	7.05849	7.47188	6.83712	7.01162	7.3528	7.40282	8.00805	7.55896	7.53378	7.6151	7.24548	7.94228	8.39632	7.80887	7.64745	7.6945
A_72_P237292	100135037	SLA-6	3107	HLA-C	9.7	0.647	3.29	0.00433	0.03584	6.09	0.01018	1	9.40107	9.41348	9.72433	8.47019	9.47377	9.81569	9.26285	9.91547	9.59691	10.3728	9.57838	9.74995	9.72868	10.0973	10.0415	10.2585	9.93808
A_72_P031271	397311	KDR	3791	KDR	6.35	0.647	3.14	0.00602	0.043325	5.89	0.01142	1	6.11589	5.56879	6.09106	5.66559	5.85733	5.96921	6.73763	7.14615	6.10574	6.50037	6.62529	6.28069	7.03375	6.24541	6.62447	6.89715	6.44017
A_72_P539643	100294711	PRMT5	10419	PRMT5	7.04	0.647	3.26	0.00458	0.037011	6.04	0.01045	1	7.23893	6.50944	6.93483	6.35816	6.29186	6.66619	6.94525	7.3871	6.52519	7.84609	7.19328	7.00264	7.16628	7.4851	7.5409	7.28777	7.28644
A_72_P023321	100514631	MAN2A1	4124	MAN2A1	8.71	0.648	3.6	0.0022	0.023839	6.52	0.00793	1	8.08438	8.58295	8.4636	8.30821	8.60552	8.45613	8.6326	8.6419	9.02514	8.08213	8.74876	8.90564	9.36677	9.36349	8.68307	8.6206	9.44306
A_72_P646436	396892	PGA	5222	PGA5	9.81	0.648	3.69	0.00183	0.02139	6.81	0.00676	1	9.64953	9.28747	9.74248	9.20624	9.1717	9.63616	10.1401	9.98441	9.81712	9.94441	9.89337	9.37307	10.4341	10.5967	9.87995	9.9963	10.0694
A_72_P041791	100157921	RALGPS1	9649	RALGPS1	10.75	0.648	4.09	0.00076	0.013154	8.66	0.00257	1	10.4003	10.4375	10.4824	10.5223	10.3375	10.4345	10.5523	10.9659	10.8833	10.9742	11.0851	10.2332	11.0943	11.691	11.0429	11.0348	10.6385
A_72_P171221	100515476	AUTS2	26053	AUTS2	7.12	0.649	4.38	0.00041	0.00957	11.44	0.00072	1	7.05157	6.82721	6.75875	6.98232	6.9376	7.00374	6.9067	7.22438	7.10494	6.47744	7.15439	6.70841	8.0949	7.6639	7.42467	7.43199	7.24716
A_72_P443228	397160	CD34	947	CD34	7.76	0.649	4.88	0.00014	0.005616	12.38	0.00048	1	7.7953	7.27093	7.60803	7.23399	7.11459	7.43714	7.74959	8.18718	7.77324	7.86424	7.76239	7.66114	8.12108	8.03387	7.85848	8.27964	8.24488
A_72_P303144	733582	CDS1	1040	CDS1	7.35	0.649	3.44	0.00313	0.029338	7.22	0.0054	1	7.05507	7.20761	7.33414	7.1317	7.07573	7.21014	7.14511	7.50775	7.27112	6.72967	7.45171	6.83918	8.15539	8.45612	7.32632	7.30432	7.83167
A_72_P437059	100521087	TRMU	55687	TRMU	6.52	0.649	4.63	0.00024	0.007211	11.75	0.00063	1	6.43026	6.30609	6.1611	6.05537	5.75228	6.20283	6.45102	6.80778	6.34027	7.11889	6.52562	6.4503	6.86563	7.00419	6.89112	6.72261	6.73403
A_72_P020851	100152206	LOC100152206	145741	C2CD4A	6.03	0.65	4.3	0.00049	0.010469	11.07	0.00084	1	5.65524	5.86142	5.68044	5.53441	5.69022	5.62941	5.72185	5.80507	6.21153	6.85758	5.96625	6.2422	6.29414	6.35287	6.70999	6.3025	5.99926
A_72_P474288	100152373	LOC100152373	8804	CREG1	8.1	0.65	3.95	0.00105	0.015655	8.8	0.00239	1	8.08281	7.95022	7.56635	8.22009	7.59159	7.80527	8.00252	8.17749	8.22968	7.56606	8.01519	7.7438	8.81826	8.99966	8.25141	8.34289	8.27783
A_72_P531459	100511112	LOC100511112	8932	MBD2	10.54	0.65	3.72	0.00172	0.020651	11.76	0.00063	1	10.4658	9.89625	10.2067	9.62005	10.0851	10.1815	10.4376	10.8639	10.8816	11.0035	10.526	11.1935	10.8195	10.1222	11.054	10.9934	10.8982
A_72_P024151		MICAL2	9645	MICAL2	8.3	0.65	3.17	0.00566	0.041841	5.46	0.01481	1	7.4475	7.60552	8.10644	8.62475	7.83449	7.6969	8.55522	8.90961	8.27217	8.10956	8.27342	8.57768	8.38497	8.63358	9.01835	8.55318	8.56765
A_72_P306333			390	RND3	5.91	0.65	4.29	0.0005	0.01058	18.5	5e-05	1	5.37697	5.30986	5.3166	5.41978	5.63751	5.38075	5.8136	6.42872	6.12785	6.51254	6.07281	6.51289	6.50941	5.49714	6.09623	6.23378	6.23864
A_72_P409008	100623863	MFHAS1	9258	MFHAS1	6.11	0.651	4.29	0.0005	0.010535	9.26	0.00192	1	6.02528	5.69954	5.71629	5.69887	5.77649	5.57286	6.2633	6.30502	5.82292	6.59654	5.87567	6.0988	6.66683	6.59688	6.34383	6.12415	6.63103
A_72_P543203	100156879	LOC100156879	7384	UQCRC1	8.82	0.651	4.71	0.0002	0.006642	12.41	0.00048	1	8.80259	8.41397	8.57817	8.37877	8.21849	8.37953	8.64589	8.94637	8.55707	9.43062	8.81041	9.07254	8.93618	9.25235	9.37229	9.0733	9.06078
A_72_P223297,A_72_P606828	100125346;100153411,100153411	BCL10;LOC100153411,LOC100153411	8915	BCL10	11.09	0.652	3.62	0.002455	0.0248115	6.895	0.007805	1	11.0119	10.684	10.6382	10.8678	10.746	10.8512	10.6882	11.3459	11.3753	10.9655	11.3205	10.884	11.8399	12.0468	11.1075	11.1909	10.9957
A_72_P442594	100523520	LOC100523520	1611	DAP	11.35	0.652	5.72	3e-05	0.002624	18.57	5e-05	1	11.0471	10.9105	11.1807	10.5176	10.9731	11.2775	11.2036	11.575	11.48	11.6545	11.3747	11.4459	11.5421	11.6399	11.7289	11.6677	11.7579
A_72_P501190	100153841	LOC100153841	51071	DERA	7.9	0.652	3.62	0.00214	0.023455	8.25	0.00315	1	7.91086	7.26204	7.63959	7.19024	7.32937	7.42058	8.01893	8.18424	7.77829	8.40903	7.73328	8.46072	8.27155	7.7346	8.21033	8.20953	8.5261
A_72_P016776	100144535	RAB22A	57403	RAB22A	5.96	0.652	4.84	0.00015	0.005815	12.31	0.0005	1	6.01567	5.5736	5.68364	5.61724	5.52169	5.41615	5.70193	6.46595	5.85428	6.35895	5.77203	5.80926	6.43043	6.3785	6.34611	6.11253	6.22596
A_72_P664671	100518587	TOP1	7150	TOP1	8.15	0.652	3.57	0.00236	0.024895	14.13	0.00025	1	7.99434	7.58635	7.7338	7.18569	7.57488	7.65971	8.09763	8.52863	8.53029	8.84285	8.28642	8.89234	8.23454	7.66909	8.68993	8.61569	8.50452
A_72_P037371,A_72_P047916	100157656	IQGAP1	8826	IQGAP1	10.945	0.6525	5.155	8.5e-05	0.0043205	16.14	0.00012	1	10.4332	10.5434	10.5609	10.4866	10.4721	10.7725	10.8713	11.0426	11.0756	11.2326	10.853	11.494	11.2341	11.158	11.2748	11.2048	11.3498
A_72_P210717	100155615	LOC100155615	60370	AVPI1	9.14	0.653	3.36	0.00371	0.032669	13.15	0.00036	1	8.93696	8.5075	8.59648	8.37699	8.69778	8.30592	9.21457	9.85634	9.50459	9.97709	9.5056	9.24735	9.37872	8.94391	9.47954	9.91046	8.86442
A_72_P492305		LOC100154255	55754	TMEM30A	11.01	0.653	4.67	0.00022	0.006902	16.3	0.00011	1	10.3358	10.7281	10.4923	10.2678	10.866	10.69	10.9009	11.1068	11.2952	11.5036	11.0578	11.545	11.3119	10.8922	11.471	11.4471	11.2007
A_72_P400103	100158096;100519005	FEM1B	10116;8554	FEM1B;PIAS1	7.27	0.654	5.58	3e-05	0.002949	27.31	0	1	7.08791	6.72095	6.86101	6.74492	6.67395	6.57275	7.25147	7.71543	7.77414	7.52527	7.69362	7.46221	7.52566	7.27271	7.45685	7.60457	7.63473
A_72_P413668	100134969	NFATC2	4773	NFATC2	5.64	0.654	3.78	0.00149	0.01893	7.34	0.00507	1	5.32501	5.02405	5.45735	5.27047	5.41202	5.45391	5.40322	5.72727	5.34171	5.54272	5.42058	6.47839	5.76716	5.76403	5.82962	6.19894	6.38367
A_72_P403498	780411	PSEN1	5663	PSEN1	8.25	0.654	6.73	0	0.001171	24.27	1e-05	1	8.09967	7.87918	7.97143	7.75433	7.60397	8.07506	8.12875	8.29919	8.30245	8.45672	8.33914	8.41576	8.44024	8.72783	8.62336	8.55231	8.57705
A_72_P183836	100623009	LOC100623009	124935	SLC43A2	7.35	0.654	3.53	0.00256	0.026105	7.04	0.00594	1	7.0166	6.83561	7.2352	6.96994	6.57399	7.49185	6.97919	7.13409	7.39121	7.89784	7.19391	7.8828	7.49962	7.67306	7.30971	7.63237	8.22738
A_72_P709680	100155504	LOC100155504	7533	YWHAH	7.9	0.654	4.14	0.00069	0.012512	16.11	0.00012	1	7.92448	7.33875	7.37525	7.01085	7.66427	7.33106	7.60342	8.33149	8.0783	8.53467	8.1106	8.41415	8.085	7.78977	8.03205	8.63528	8.04745
A_72_P345253	445464	C1R	715	C1R	15.7	0.655	3.24	0.00481	0.038085	6.37	0.00866	1	15.3283	15.167	15.3505	15.1295	15.3861	15.7726	15.3071	15.2354	15.8569	16.3344	15.5953	16.4546	15.8942	15.9114	15.5858	16.0293	16.5969
A_72_P101551		LOC100156764	55140	ELP3	6.06	0.655	4.32	0.00047	0.010258	9.68	0.00157	1	6.02566	5.5803	5.94587	5.40676	5.40463	5.64698	6.25369	6.46216	5.79506	6.36938	6.05995	6.03199	6.47558	6.41638	6.48859	6.28888	6.36358
A_72_P440351	733621	FOXO3	2309	FOXO3	7.23	0.655	3.48	0.00285	0.02784	6.31	0.00896	1	7.14052	6.96381	7.1445	7.10286	6.6478	6.90547	7.0449	7.44596	7.0789	6.94848	7.29267	6.97204	7.93214	8.36325	7.30579	6.94615	7.69289
A_72_P276094,A_72_P598643,A_72_P694990	100192441;100738900	LOC100738900;VPS26B	112936	VPS26B	6.26667	0.655333	4.67333	0.00069	0.0109937	12.2267	0.00222	1	6.26832	5.83158	6.13165	5.8466	5.6083	5.94936	6.02692	6.68518	6.06612	6.73149	6.21757	6.12727	6.60578	6.81537	6.59718	6.47007	6.54706
A_72_P266562	100154525	ATP6V0A2	23545	ATP6V0A2	7.34	0.656	4.85	0.00015	0.005748	15.53	0.00015	1	7.06281	6.92079	7.12656	6.94999	6.60618	6.93106	7.1713	7.1576	7.32759	7.90175	7.77444	7.72254	7.4002	7.87831	7.59494	7.63531	7.60392
A_72_P388838	100525876	LOC100525876	55210	ATAD3A	5.78	0.657	4.19	0.00061	0.011735	10.77	0.00096	1	5.68299	5.4926	5.47439	5.23126	5.25914	5.21299	5.58528	6.20941	5.52972	6.62957	5.8052	5.70743	5.96593	6.20521	6.18631	6.00375	6.02215
A_72_P550796	100157480	MTMR14	64419	MTMR14	6.91	0.657	4.03	0.00088	0.014259	8.13	0.00334	1	7.00448	6.5734	6.77698	6.26819	6.36892	6.65616	6.7211	7.41214	6.76083	6.9395	6.93404	6.58158	7.40231	7.7532	7.17537	7.12858	6.94397
A_72_P271879	100152652	TDRD7	23424	TDRD7	7.6	0.657	3.99	0.00095	0.014996	9.1	0.00206	1	7.69083	6.92435	7.5644	6.84187	7.0726	7.27588	7.42174	7.69299	7.51957	8.03807	7.65211	7.87615	7.72834	7.55591	8.36851	7.99154	7.91902
A_72_P004291,A_72_P546011	100170145	CDS2	8760	CDS2	8.655	0.6575	5.135	0.000115	0.004708	15.485	0.00021	1	8.34176	8.29917	8.20399	8.21562	8.45723	8.19058	8.45435	8.77764	8.68361	8.81346	8.48729	9.38069	8.80921	8.90454	9.0402	9.22413	8.85467
A_72_P712838,A_72_P721093,A_72_P721707,A_72_P739350	574059	EEF1A1	1915	EEF1A1	14.805	0.65775	4.495	0.00035	0.00867025	10.135	0.0014025	1	14.9203	14.4658	14.6314	14.3372	14.3487	14.4209	14.5685	15.3575	14.569	14.7812	14.8729	14.4793	15.2638	15.4601	15.1631	15.0073	15.0319
A_72_P443978	100738518	LOC100738518	8943	AP3D1	10.28	0.658	4.43	0.00037	0.00905	10.09	0.0013	1	10.3866	9.91956	10.0787	9.76598	9.67945	9.78771	10.2537	10.7715	10.2149	10.4207	10.3814	9.98407	10.6686	10.9417	10.6076	10.4007	10.5776
A_72_P128631	100512161	CNNM3	26505	CNNM3	7.07	0.658	3.58	0.00234	0.024689	6.43	0.00838	1	7.06542	7.05216	6.89729	6.3827	6.89472	6.90244	6.49533	7.5935	7.34585	6.73423	6.95459	6.59696	7.61979	7.92636	7.2757	7.37779	7.15484
A_72_P384448	100521877	LOC100521877	8226	HDHD1	8.17	0.658	4.21	0.0006	0.011572	13.64	0.00029	1	8.1293	7.85786	7.28045	7.39474	7.70038	8.09734	7.93112	8.52716	8.53652	8.45762	8.33861	8.56411	8.54289	8.37098	8.39006	8.82543	8.01144
A_72_P311163	100525121	NAV1	89796	NAV1	12.22	0.658	4.6	0.00026	0.007388	17.89	7e-05	1	11.6035	11.7873	11.7268	11.4073	12.0927	12.0461	11.905	12.2386	12.6171	12.7287	12.3529	12.8957	12.3237	12.2907	12.3428	12.8229	12.4879
A_72_P330273	100510992	LOC100510992	83699	SH3BGRL2	12.87	0.658	3.56	0.00243	0.025273	6.47	0.00817	1	12.644	12.3766	12.6196	12.9309	12.3167	12.5907	12.5344	12.6977	13.382	12.9124	12.9804	12.7063	13.4264	13.7306	13.5728	12.8173	12.6077
A_72_P153356			6584	SLC22A5	9.05	0.658	3.18	0.00544	0.040842	5.26	0.01672	1	8.40203	8.25011	9.1138	8.94644	8.27598	9.17579	9.04608	8.81197	9.26157	9.36663	9.28819	8.939	8.87795	9.9711	9.17891	9.46385	9.5183
A_72_P332953	100624056	ZNF774	342132	ZNF774	5.81	0.658	3.22	0.00505	0.039202	5.45	0.0149	1	5.91359	5.51657	5.76517	5.08435	5.35252	5.74488	5.65915	6.36394	5.38564	5.78795	5.51339	5.52753	6.32243	6.01863	6.79499	6.43392	5.60496
A_72_P635379,A_72_P648095	397191	HSP90B1	7184	HSP90B1	12.47	0.6585	3.03	0.0076	0.0492975	7.665	0.00426	1	12.3075	11.8411	12.1027	11.7156	11.8849	11.9846	12.5105	12.7755	12.5352	13.1648	12.2848	13.3134	12.6758	11.9311	13.2431	12.7467	12.9451
A_72_P440141	404694	ADIPOR2	79602	ADIPOR2	8.24	0.659	4.11	0.00074	0.012959	8.5	0.00277	1	8.11138	7.90982	7.90481	8.08013	7.76301	7.92692	7.94392	8.59377	8.27243	8.3481	7.95277	8.19305	8.58129	9.34728	8.44134	8.14313	8.5233
A_72_P306308	397545	MFGE8	4240	MFGE8	8.21	0.659	5.88	2e-05	0.002308	19.7	4e-05	1	8.0408	7.93546	7.74699	7.52298	8.01861	7.81474	7.98107	8.44982	8.18363	8.62625	8.13708	8.41792	8.69998	8.49942	8.40727	8.63734	8.38093
A_72_P489530	100154486	LOC100154486	81619	TSPAN14	9.76	0.659	4.25	0.00054	0.010948	15.22	0.00016	1	9.40614	9.34795	9.38848	8.82872	9.35475	9.47049	9.5735	10.0528	10.2444	10.1725	10.0847	9.98798	9.69264	10.0619	10.3206	10.4186	9.49212
A_72_P280234	397077	FOXO1	2308	FOXO1	10.73	0.66	4	0.00094	0.014857	8.82	0.00237	1	10.5971	10.475	10.6158	10.1651	10.297	10.3178	10.3532	11.2987	11.3639	10.7092	10.677	10.3034	10.921	11.3628	10.7808	11.1323	11.1182
A_72_P428259	100157000	LOC100157000	10758	TRAF3IP2	7.83	0.66	3.67	0.00188	0.021793	8.74	0.00246	1	7.60717	7.32549	7.55021	6.9408	7.28832	7.76423	7.72987	8.26567	7.86498	8.38878	7.90456	7.86923	8.50278	7.89855	8.58211	7.95904	7.64596
A_72_P709879	100512383	ZBTB24	9841	ZBTB24	5.43	0.66	5.15	8e-05	0.004302	21.19	2e-05	1	5.4489	4.92423	5.1156	4.97434	4.6626	4.77101	5.24747	5.73017	5.61086	5.92068	5.78681	5.75008	5.74476	5.36743	5.74109	5.87703	5.67386
A_72_P487239	100154451	LOC100154451	116159	CYYR1	7.28	0.663	4.71	0.0002	0.006635	11.82	0.00061	1	7.13924	6.69727	7.12669	6.74096	6.77839	6.94161	7.31826	7.80419	7.03231	7.37679	7.31213	7.43626	7.58506	7.29709	7.75788	7.79439	7.69797
A_72_P212337	100154198	TRAFD1	10906	TRAFD1	6.72	0.663	4.76	0.00018	0.006268	13.16	0.00035	1	6.72401	6.17593	6.48997	6.18707	6.14807	6.27703	6.59511	7.11455	6.41868	7.09439	6.65383	7.15866	6.92203	7.10265	7.01685	7.02319	7.10308
A_72_P050616,A_72_P763161	100141312	BSG	682	BSG	10.155	0.664	5.755	3.5e-05	0.0027685	18.51	8e-05	1	10.0264	9.86442	9.8133	9.75848	9.8176	9.8075	9.62659	10.4858	10.3564	10.518	10.1227	10.0012	10.6755	10.6955	10.4704	10.3838	10.1763
A_72_P198917			57539	WDR35	8.28	0.664	3.74	0.00164	0.02008	8.56	0.00269	1	7.97543	7.56123	8.34105	7.58011	7.63855	8.25821	8.1006	8.52187	8.4703	8.60861	8.64544	8.17842	8.40295	9.25693	8.36891	8.5726	8.32738
A_72_P221087	100515927	XRN1	54464	XRN1	7.78	0.664	5.16	8e-05	0.004273	14.06	0.00025	1	7.73785	7.26689	7.69896	7.27655	7.0915	7.50599	7.6207	7.98118	7.85493	7.89381	7.9994	7.65799	7.98189	8.49992	8.13059	7.92531	8.06829
A_72_P165676	100126280	CD302	9936	CD302	7.77	0.665	3.67	0.0019	0.021914	6.74	0.00701	1	7.47873	7.21282	7.47813	7.51691	7.42758	7.67638	7.67354	7.20719	7.85326	7.88328	7.56205	8.26017	8.15397	8.23029	7.68849	7.93174	8.79409
A_72_P492508	100737608	LOC100737608	80119	PIF1	4.47	0.665	4.24	0.00056	0.011096	9.57	0.00165	1	4.06054	3.84275	4.28348	4.35412	3.92947	4.34141	4.24099	4.88588	4.11024	4.72224	4.36531	4.8254	4.6693	4.40143	4.86408	5.17616	4.96425
A_72_P494630	100153191	SIT1	27240	SIT1	9.2	0.665	5.53	4e-05	0.003081	15.66	0.00014	1	9.04334	8.67493	8.9576	8.79244	8.79237	9.01043	9.00802	9.14415	9.1484	9.58245	9.27877	9.19153	9.11758	9.6211	9.55632	9.82642	9.68728
A_72_P708778		LOC100152248	253943	YTHDF3	7.02	0.665	4.29	0.0005	0.010535	12.33	0.00049	1	6.74177	6.47605	6.60696	6.26254	6.35382	6.68473	7.32527	7.28349	7.44172	7.17841	7.27199	7.15117	7.01507	7.0646	7.45739	7.46746	7.49812
A_72_P232862	397361	ENSA	2029	ENSA	9.8	0.666	6.47	1e-05	0.001344	24.38	1e-05	1	9.4145	9.39167	9.37823	9.50509	9.43817	9.43701	9.61863	9.91582	9.83218	10.1819	9.7762	10.1827	9.88771	10.0871	10.4227	10.0219	10.1833
A_72_P651912	100156098	NCSTN	23385	NCSTN	6.03	0.666	5.21	7e-05	0.004117	15.04	0.00018	1	5.87439	5.53556	5.79586	5.7264	5.42287	5.70847	5.81731	6.2811	6.31201	6.21691	5.86109	6.19274	6.39632	6.82873	6.36298	6.07273	6.15444
A_72_P142821	100510888	LOC100510888	9600	PITPNM1	6.83	0.666	4.15	0.00068	0.01243	9.3	0.00188	1	6.87919	6.39404	6.43558	6.31808	6.44093	6.35065	6.68898	7.56608	6.67166	6.98825	7.00981	6.52097	7.27937	6.8686	7.32463	7.37837	6.98592
A_72_P077891	100126851	SERPINB9	5272	SERPINB9	8.39	0.666	3.8	0.00144	0.018619	7.71	0.00415	1	7.79389	8.14736	8.06519	7.94897	8.13212	8.05763	8.33035	8.38609	8.34534	8.52154	8.19327	9.07808	8.39669	8.39527	8.48843	9.17351	9.21342
A_72_P587336	100156108	SRPX	8406	SRPX	5.84	0.666	4.82	0.00016	0.005947	13.82	0.00028	1	5.71455	5.42691	5.4813	5.57624	5.2674	5.32997	5.60882	6.16958	5.50592	6.43257	5.91122	6.12382	6.33571	6.03932	5.95228	6.06274	6.37174
A_72_P598553	396729	TEK	7010	TEK	8.92	0.667	3.98	0.00097	0.015137	11.43	0.00072	1	8.62107	8.37043	8.77121	7.82158	8.51002	8.60788	8.94263	9.06199	9.0796	9.51711	8.95786	9.38844	9.27441	8.80515	9.34895	9.13925	9.36843
A_72_P598723	100736734	LOC100736734	8079	MLF2	9.57	0.669	4.87	0.00015	0.005643	14.05	0.00025	1	9.60485	8.98808	9.21982	9.31267	8.84942	9.16087	9.35986	9.93251	9.43446	10.177	9.71031	9.51541	9.82908	9.84509	9.971	9.93868	9.82865
A_72_P488081	100154923	ORAI1	84876	ORAI1	8.1	0.669	4.84	0.00015	0.005815	16.48	0.00011	1	7.94307	7.70983	7.73569	7.49964	7.6374	7.6968	7.70663	8.62205	8.15139	8.82345	7.98239	8.27502	8.38621	8.06425	8.50323	8.63621	8.2752
A_72_P492229	100158028	LOC100158028	7162	TPBG	6.6	0.67	3.47	0.00297	0.028542	9.78	0.0015	1	6.33111	6.09859	5.81304	6.05468	6.42248	5.76598	6.75437	7.05334	7.16532	6.80336	6.79493	6.87993	7.44757	6.5715	6.6474	7.19933	6.3696
A_72_P074581,A_72_P757935	397030	FTH1	2495	FTH1	10.335	0.6705	4.285	0.001785	0.0178475	10.53	0.00565	1	10.0738	9.96416	9.89363	9.89576	10.1304	10.1215	9.95027	10.0185	10.5036	10.7554	10.1535	10.7908	10.2886	11.0386	10.7467	10.3964	10.9039
A_72_P083006			4242	MFNG	5.46	0.671	4.33	0.00046	0.01017	10.24	0.00121	1	5.47082	4.92202	5.43353	4.68576	4.87873	5.15041	5.34465	5.91929	5.25507	5.87806	5.26257	5.65206	5.73761	5.72514	5.74261	5.97659	5.8062
A_72_P479239	100153874	UBR7	55148	UBR7	7.53	0.671	5.22	7e-05	0.004094	18.42	6e-05	1	7.42225	7.00358	7.25837	6.94535	6.99312	7.08645	7.32601	7.84371	7.50319	8.20127	7.55239	7.84985	7.65178	7.70623	7.72329	8.03891	7.97319
A_72_P440096,A_72_P721978	768104	UBE2J1	51465	UBE2J1	9.42	0.6715	4.76	0.000225	0.0067115	15.415	0.000235	1	9.0307	9.01097	9.00329	8.92866	9.03099	8.97471	9.25324	9.43772	9.47126	10.0181	9.37113	10.0741	9.50497	9.37651	9.82828	9.93624	9.87772
A_72_P538553	397657	CTNNB1	1499	CTNNB1	9.81	0.672	3.3	0.00422	0.035334	7.08	0.00581	1	10.0495	9.29507	9.34381	9.11801	9.14678	9.12779	9.97708	10.2689	9.77878	10.3581	9.7059	10.1405	10.1581	9.45448	10.3326	10.3068	10.2907
A_72_P088771	397027	CAPN1	823	CAPN1	10.41	0.673	5.79	2e-05	0.002453	17.58	7e-05	1	10.2469	9.97459	10.164	10.0634	9.96025	10.1086	10.0862	10.675	10.5682	10.4544	10.6389	10.1671	10.6479	11.1804	10.5734	10.8282	10.5665
A_72_P402233,A_72_P487618	100151886	LOC100151886	1808	DPYSL2	7.205	0.673	3.885	0.00141	0.017958	11.68	0.000975	1	6.78673	6.95856	6.58929	6.92144	6.71155	6.47768	7.12244	7.58421	7.15573	8.03862	7.1187	7.70898	7.45108	7.19117	7.27334	7.5152	7.90967
A_72_P361388	100519060	LOC100519060	90268	FAM105B	8.64	0.673	3.99	0.00094	0.014948	10.3	0.00118	1	7.99882	8.20428	8.45295	7.854	8.43636	8.60426	8.29738	8.91943	9.27511	9.1123	8.509	8.55738	8.87541	9.32533	9.11619	8.82874	8.54093
A_72_P243407	100153347	LOC100153347	55204	GOLPH3L	7.79	0.673	4.48	0.00033	0.008497	11.51	0.0007	1	7.73451	7.29348	7.25267	7.38125	7.1537	7.36753	7.8769	8.07298	8.02587	8.07696	7.71354	7.86761	8.348	7.69626	8.38621	7.82613	8.29552
A_72_P164311			1291	COL6A1	8.97	0.674	4.99	0.00011	0.004994	13.24	0.00034	1	8.62575	8.57006	8.63337	8.85389	8.57475	8.60242	8.66926	9.04511	8.82684	9.6381	9.18122	8.721	9.15679	9.666	9.24853	9.28376	9.2519
A_72_P180661	100127164	LOC100127164	5732	PTGER2	8.35	0.674	3.19	0.0054	0.040651	6.56	0.00777	1	7.98942	8.24242	7.77308	7.408	7.95599	8.52061	7.91388	8.47302	8.27608	9.35855	8.77813	8.03009	8.76417	8.94938	8.72359	8.30672	8.48718
A_72_P165194	396656	IRF3	3661	IRF3	9.31	0.675	4.89	0.00014	0.005564	13.45	0.00032	1	9.10608	9.00929	9.20034	8.59449	8.80419	8.92495	9.10311	9.5916	9.42509	9.75247	9.48055	9.05207	9.4091	10.0179	9.71392	9.59426	9.457
A_72_P232077			3927	LASP1	6.28	0.675	3.11	0.0064	0.044777	8.4	0.00291	1	5.26951	5.94172	6.23715	5.33889	6.0281	5.92174	6.18122	6.19322	6.80503	6.79463	6.62228	6.85517	5.82429	6.22055	7.03721	6.72857	6.79128
A_72_P307588	654327	SRSF1	6426	SRSF1	6.87	0.675	4.5	0.00032	0.008343	18.62	5e-05	1	6.63333	6.3209	6.23966	6.3376	6.40854	6.12645	6.90474	7.12183	7.11253	7.47828	7.15831	7.47372	6.83831	6.70078	7.31349	7.39356	7.25095
A_72_P769715	100157200;100623063	LOC100157200;LOC100623063	388650	FAM69A	8.67	0.676	3.22	0.00504	0.03916	7.39	0.00492	1	8.11931	8.35849	8.07428	8.18638	8.50953	8.1753	8.44555	8.72603	8.42635	9.48113	8.3872	9.72839	8.8748	8.63758	9.15765	8.74943	9.29726
A_72_P341798	100524932	LOC100524932	5581	PRKCE	5.59	0.676	4.36	0.00043	0.009804	9.5	0.0017	1	5.08213	5.26426	5.43483	5.24459	5.15044	5.32621	5.67939	5.6844	5.18889	6.11734	5.32684	5.59698	5.69727	5.79767	6.347	5.99425	6.10019
A_72_P081821	100512708	PVRIG	79037	PVRIG	6.31	0.676	3.59	0.00228	0.024372	6.88	0.0065	1	6.0297	5.9962	5.87097	5.52808	6.02929	5.9285	6.49291	6.57125	6.11124	6.39909	5.98364	7.05976	6.46339	6.54677	6.31788	7.01741	6.94644
A_72_P001716	100518571	ARHGAP21	57584	ARHGAP21	7.85	0.677	5.78	2e-05	0.002475	17.75	7e-05	1	7.36474	7.50684	7.50483	7.49673	7.43782	7.67605	7.68238	8.25324	8.04655	7.60564	8.15509	7.74373	8.0059	8.47799	8.13238	8.17527	8.21547
A_72_P477938,A_72_P551231	100156815	LOC100156815	171546	SPTSSA	11.08	0.6775	3.615	0.003475	0.0284885	9.875	0.00293	1	10.8852	10.8225	10.5002	10.8222	10.4936	10.5907	10.5826	11.2611	11.6795	10.6823	11.4743	11.8041	11.4808	10.863	11.6996	11.6931	11.0062
A_72_P488624	100158095	LOC100158095	339665	SLC35E4	5.77	0.678	3.58	0.00233	0.024683	8.21	0.00321	1	5.36154	5.39146	5.40655	5.5251	5.30618	5.16851	5.60374	6.16941	5.91504	5.88211	6.13049	5.92985	6.29063	5.80311	5.40262	6.97336	5.89419
A_72_P036456			55740	ENAH	7.46	0.679	5.03	0.0001	0.004842	15.55	0.00015	1	7.14807	6.92851	7.00314	7.16592	6.89152	6.82308	7.63745	7.50097	7.65961	7.62699	7.72526	7.81094	7.68482	7.46514	7.65996	8.01186	7.99817
A_72_P292319,A_72_P492164	100518283	LOC100518283	388951	TSPYL6	6.47	0.6795	4.64	0.00024	0.007105	11.055	0.00089	1	6.1591	6.07803	6.33715	6.04694	6.09346	6.08269	6.32069	6.73677	6.78239	6.36133	6.70304	6.05406	6.74701	7.34362	6.86081	6.70554	6.54095
A_72_P364758	100739691	LOC100739691	30811	HUNK	6.56	0.681	3.65	0.00197	0.022373	8.79	0.00241	1	6.30058	6.37613	6.15087	6.37453	6.30216	6.79765	6.34413	5.90009	6.50533	6.14479	6.59673	6.42074	6.53739	7.39132	7.59557	7.23278	6.53552
A_72_P581600,A_72_P610434,A_72_P624576	100157156	ATP5B	506	ATP5B	12.0367	0.681667	4.06	0.00107667	0.015128	9.61333	0.00223333	1	11.9861	11.6201	11.7697	11.3326	11.476	11.5866	12.0143	12.5923	11.6406	12.6342	12.1868	12.0057	12.258	12.2231	12.5882	12.3847	12.3717
A_72_P717403,A_72_P773587	100135659	NCOA3	8202	NCOA3	6.375	0.682	4.185	0.002025	0.019324	14.145	0.001355	1	6.13301	5.66733	5.98655	5.66693	5.72817	6.15651	6.32498	6.44633	7.06529	6.59494	6.53567	6.83771	6.33744	6.34314	6.75543	7.07299	6.66185
A_72_P163251	100157838	OBFC1	79991	OBFC1	7.17	0.682	5.6	3e-05	0.002853	15.72	0.00014	1	7.04131	6.80801	6.73285	7.02614	6.82195	6.58485	7.20767	7.44508	6.82822	7.02328	7.19481	7.24628	7.73673	7.55323	7.3839	7.64545	7.53334
A_72_P242867	100515921	SEC14L1	6397	SEC14L1	6.95	0.682	4.48	0.00033	0.008467	13.28	0.00034	1	6.64578	6.59784	6.56562	6.34181	6.49663	6.37714	6.91037	7.49526	7.26314	7.14246	7.08154	7.00512	6.97751	6.82621	7.2159	7.8332	7.37032
A_72_P143636	100525468	LOC100525468	163732	CITED4	12.11	0.683	3.83	0.00134	0.017916	8.43	0.00288	1	11.5225	12.1502	11.775	11.6494	12.1987	11.4673	11.5178	12.0557	12.6696	12.2085	12.3362	12.1189	12.2287	12.915	11.9611	12.7494	12.335
A_72_P443924	100516242	PPP2R5B	5526	PPP2R5B	8.58	0.683	4.11	0.00073	0.012891	9.05	0.00212	1	8.31175	8.19885	8.56217	7.98815	7.87326	8.38092	8.40808	9.23757	8.71237	8.33283	8.62124	8.56321	9.40551	8.98237	8.5482	8.83696	8.87472
A_72_P547836	100155899	LOC100155899	84886	C1orf198	8.3	0.684	3.31	0.00416	0.035017	6.16	0.00974	1	8.51393	7.36364	8.13766	7.85506	7.58279	7.91908	8.25324	9.11691	8.31419	8.58289	8.42252	7.82408	8.84378	8.77114	8.5855	8.58145	8.37285
A_72_P331023	100157249;100621414	LOC100157249;LOC100621414	57136	C20orf3	6.56	0.685	5.14	8e-05	0.004343	13.93	0.00026	1	6.57712	6.21111	6.28984	5.81642	6.21705	6.12522	6.36236	6.95033	6.28982	6.80488	6.65509	6.59272	7.05397	7.1492	6.86821	6.7482	6.74518
A_72_P088051	396689	DCPS	28960	DCPS	7.7	0.685	4.63	0.00024	0.00717	11.04	0.00085	1	7.44577	7.50978	7.3168	7.2438	7.28442	7.27158	7.61829	7.73957	7.24622	8.09086	7.67842	8.12755	7.89993	7.74235	8.31671	8.04225	8.34356
A_72_P421814	100155563	LOC100155563	57096	RPGRIP1	5.06	0.685	3.03	0.00754	0.04912	4.97	0.02007	1	4.8598	4.63085	5.04485	4.34883	4.36453	5.04977	4.7719	5.20571	4.90123	5.63753	5.4071	4.78141	5.12527	6.43859	5.21281	5.23636	5.0357
A_72_P522176	100125553;100127131;733594	LOC100125553;LOC100127131;TUBA1B	10376;7846;84790	TUBA1A;TUBA1B;TUBA1C	12.34	0.685	3.91	0.00114	0.016459	8.74	0.00246	1	12.43	11.8725	11.9159	12.1447	11.5784	11.7634	12.1579	12.5642	11.899	13.0023	12.2608	12.7877	12.4329	12.6418	12.7209	12.6501	12.882
A_72_P318799,A_72_P440606,A_72_P715378,A_72_P721493,A_72_P745587	414381,	C-FLIP	8837	CFLAR	11.402	0.6856	4.784	0.000822	0.0105808	13.306	0.002548	1	11.1251	11.0912	11.0583	11.0352	10.8665	11.1911	11.2227	11.2896	11.3236	11.5579	11.2514	11.9982	11.8872	11.857	11.872	11.3912	11.8421
A_72_P298689	100156619	ACTR1A	10121	ACTR1A	9.6	0.686	3.96	0.00101	0.015386	8.95	0.00222	1	9.48329	9.31331	9.32773	9.16844	9.01178	9.09798	9.33514	10.1418	9.24207	10.4251	9.36138	9.671	10.0066	9.7281	10.1391	9.76157	10.0375
A_72_P545901	100125973	RBM38	55544	RBM38	5.01	0.686	3.72	0.0017	0.020505	7.4	0.0049	1	5.02597	4.68903	4.6774	5.0438	4.22004	4.44744	4.63487	5.00113	4.62595	5.16119	5.11659	5.72107	5.3952	5.76363	4.95838	5.20808	5.4882
A_72_P292619	100521697	LOC100521697	767558	LUZP6	7.51	0.687	6.96	0	0.000919	26.63	1e-05	1	7.27412	7.16844	7.12704	7.21237	7.05336	6.98141	7.3338	7.40057	7.83298	7.54908	7.76213	7.69176	7.66042	8.00303	7.70551	7.96709	7.92227
A_72_P562759,A_72_P660640	397606	RPN1	6184	RPN1	11.66	0.6875	4.685	0.000215	0.0067795	14.575	0.00021	1	11.4239	11.27	11.1925	11.1266	11.1282	11.1326	11.5873	11.7698	11.7966	12.1248	11.4912	12.3684	11.7439	11.6863	12.2202	11.9509	12.1668
A_72_P761949,A_72_P765999	403163	EPCAM	4072	EPCAM	12.825	0.6885	4.015	0.000915	0.0145045	10	0.001375	1	12.744	12.1817	12.5366	12.0877	12.2391	12.6019	12.7598	13.1347	13.0115	13.1689	12.6994	13.2052	13.3231	12.8199	13.7486	12.8027	12.9995
A_72_P317169			8532	CPZ	11.07	0.689	3.02	0.00767	0.049562	4.6	0.02542	1	10.9388	10.5015	10.479	11.5109	10.5628	10.6263	10.7738	11.1595	11.2802	10.9306	11.4167	10.7274	11.6601	12.051	10.5655	11.7281	11.2903
A_72_P349088,A_72_P533979,A_72_P637816	100153630	CSRP2	1466	CSRP2	12.8767	0.689	4.28	0.00054	0.0108523	11.1367	0.00085	1	12.5891	12.5478	12.2285	12.6362	12.4856	12.2364	12.8262	12.8391	12.7816	13.145	13.0182	13.636	13.2382	13.0044	13.2997	13.5806	12.8577
A_72_P288384	100623777	LOC100623777	2355	FOSL2	14.09	0.689	4.15	0.00067	0.012348	13.72	0.00029	1	13.8979	13.2125	13.7009	13.4903	13.5649	14.0091	13.7434	14.5073	14.9944	14.4145	14.0278	14.1969	14.409	14.3929	14.0116	14.6601	14.271
A_72_P444335		SAR1A	56681	SAR1A	9.76	0.689	3.7	0.00178	0.021034	12.61	0.00044	1	9.4881	9.09304	9.52059	8.93152	8.98077	9.58474	9.56271	9.99675	9.78947	10.6746	9.89393	10.499	9.77492	9.54917	10.3114	10.1613	10.1927
A_72_P487446	100152598	SEMA4D	10507	SEMA4D	4.76	0.689	6.08	1e-05	0.001884	18.54	5e-05	1	4.74318	4.50512	4.33141	4.19563	4.47867	4.66453	4.49967	5.13444	4.62002	4.64242	4.67652	4.59682	5.2125	5.35581	5.12161	5.04906	5.14947
A_72_P566329,A_72_P572647,A_72_P592284,A_72_P617543,A_72_P620364	100302698	SLC25A3	5250	SLC25A3	12.69	0.6894	5.974	2e-05	0.0022192	20.872	3.8e-05	1	12.5027	12.2296	12.3177	12.0525	12.2637	12.2129	12.725	13.1503	12.6898	12.9419	12.7454	12.8188	12.9623	13.1211	12.9193	13.074	13.0165
A_72_P245762	100623533;397229	FUCT1;LOC100623533	55343	SLC35C1	11.95	0.691	3.83	0.00134	0.017909	10.29	0.00119	1	11.5354	11.8548	11.044	11.6514	11.9338	11.0823	11.749	12.084	11.7513	12.6163	12.189	12.538	12.0838	12.5232	12.3077	11.9936	12.2973
A_72_P780008	100125343;100154755	LOC100154755;SNCG	6623	SNCG	7.39	0.691	3.61	0.00215	0.023551	6.81	0.00674	1	6.99796	6.96412	6.94961	7.0573	7.026	7.37525	7.09676	7.44353	7.29243	8.05099	7.03404	7.6075	7.39311	7.21404	8.2463	8.26545	7.67061
A_72_P314328	100523718	LOC100523718	144110	TMEM86A	10.02	0.691	4.31	0.00047	0.010266	9.38	0.00181	1	9.34256	9.46642	10.1683	9.5505	9.57571	10.152	9.72635	10.0739	10.1846	10.0703	10.1649	9.77469	10.2281	10.9195	10.3324	10.3122	10.2206
A_72_P329033	100515004	LOC100515004	54534	MRPL50	7.92	0.692	4.18	0.00063	0.011883	9.81	0.00148	1	7.61097	7.89445	7.72126	7.70739	7.8536	7.561	7.51802	8.10155	7.52147	7.61948	7.86965	7.71439	8.52567	8.94537	8.0717	7.78	8.61279
A_72_P443493	100626786;100689249	PGLYRP3	114771;57115	PGLYRP3;PGLYRP4	6.76	0.692	3.92	0.0011	0.016112	7.71	0.00415	1	6.44275	6.71767	6.50038	6.13497	6.63816	6.39555	6.39972	6.92333	6.25968	7.01955	6.59959	7.07715	7.05189	6.635	7.69008	7.43051	6.95849
A_72_P223667	780410	PSEN2	5664	PSEN2	9.11	0.692	6.43	1e-05	0.001386	22.56	2e-05	1	8.77821	8.92693	8.75784	8.71735	8.67143	8.47222	9.01797	9.27312	9.23333	9.59026	9.13928	8.96872	9.44607	9.41933	9.50327	9.47555	9.42994
A_72_P014216	100626099	LOC100626099	26608	TBL2	6.1	0.692	4.81	0.00016	0.005963	14.78	0.00019	1	6.07007	5.38131	5.98226	5.66557	5.28525	5.7817	5.81142	6.32936	6.05579	6.74638	6.20631	6.31343	6.26949	6.47496	6.54985	6.48101	6.24108
A_72_P488529,A_72_P536555,A_72_P544772,A_72_P592109	100217386	XBP1	7494	XBP1	12.3775	0.69425	4.8125	0.00023	0.006703	11.7725	0.0008875	1	12.4705	12.1281	12.0295	12.0454	11.7949	11.786	12.2432	12.4223	12.1478	12.8005	12.467	12.2455	12.8353	12.9445	12.755	12.3732	12.9184
A_72_P017207,A_72_P616319,A_72_P621955,A_72_P654023	100170131,100523020	CYCS,LOC100523020	54205	CYCS	10.9925	0.695	3.5625	0.0027925	0.0267145	13.4825	0.0011325	1	10.7863	10.3557	10.6795	10.4359	10.3172	10.4328	10.7205	11.4708	10.8954	11.8596	11.1424	11.6749	11.291	10.9669	11.5231	11.3656	10.9916
A_72_P220702	100188979	EPHA4	2043	EPHA4	5.79	0.695	3.29	0.00431	0.035768	9.07	0.0021	1	5.24551	5.43233	5.33009	4.90376	5.05279	5.40449	6.09587	6.05048	5.82891	6.94302	5.88884	6.08747	5.67906	5.90943	5.98264	6.45431	6.2088
A_72_P406428	100520252;100626004	LOC100520252;SERINC2	347735	SERINC2	11.68	0.695	3.81	0.0014	0.018288	8.89	0.00228	1	11.1086	11.1938	11.1455	10.9054	11.5777	11.4648	11.6994	11.747	11.958	12.1107	11.8821	11.7398	11.9929	11.8231	12.4873	12.3605	11.3054
A_72_P630935,A_72_P681295,A_72_P746948	100048954	SDHD	6392	SDHD	10.4833	0.695667	4.45333	0.00039	0.00903533	16.2467	0.000133333	1	10.3723	9.78037	10.1898	9.54631	9.88821	10.1659	10.3916	10.9044	10.6407	10.858	10.5863	11.2173	10.7326	10.4431	10.7449	10.8681	10.9288
A_72_P597963	100515414	RASA2	5922	RASA2	7.95	0.696	3.27	0.00449	0.036563	8.82	0.00237	1	7.79182	7.40831	7.61528	7.29894	7.26122	7.50837	7.70523	8.30739	8.04689	8.50962	7.89468	8.79534	8.25452	7.24919	8.74729	8.48233	8.30847
A_72_P250882,A_72_P330143	100515914,	FLI1,LOC100515914	2313	FLI1	5.87	0.6965	3.54	0.00293	0.027431	7.215	0.006555	1	5.56626	5.16453	5.55276	5.43674	5.39669	5.61434	5.82346	5.95492	5.62079	6.32526	5.71195	6.58197	6.06481	5.75093	6.35395	6.20667	6.64444
A_72_P193552,A_72_P633126	100154232,		8836	GGH	8.65	0.6965	3.59	0.002265	0.024225	9.765	0.00151	1	8.30835	7.98772	8.63677	7.61035	7.98881	8.55791	8.48201	9.18567	8.88541	8.95744	8.79957	9.03021	9.32684	8.45897	9.0005	8.95394	8.86557
A_72_P346283	100521394	PFKP	5214	PFKP	7.7	0.697	3.45	0.00309	0.029162	15.33	0.00016	1	7.20219	7.04707	7.42809	6.23912	7.16963	7.56525	7.59167	8.13876	8.68741	8.19217	8.24188	8.06447	7.49298	7.96879	7.77994	8.27928	7.8538
A_72_P449241,A_72_P531579	100524115	LOC100524115	10483	SEC23B	10.63	0.6975	4.795	0.000385	0.008096	18.885	5.5e-05	1	10.4422	10.3227	10.0978	10.2067	9.94489	9.87705	10.4971	10.9112	10.7615	11.4333	10.7804	11.0245	10.704	10.6384	11.1007	10.9654	11.0717
A_72_P077421	404704	CD4	920	CD4	5.8	0.698	4.18	0.00063	0.011915	9.29	0.00189	1	5.54837	5.60502	5.49992	5.34026	5.6491	5.64545	4.98006	6.07801	5.81975	5.78198	5.93116	5.96792	6.08764	5.90952	5.59974	6.68413	6.54336
A_72_P114346	100736775	LOC100736775	6494	SIPA1	12.15	0.698	3.23	0.00496	0.038763	6.78	0.00687	1	11.4587	11.6341	12.0166	11.2697	11.8384	11.9845	12.1021	12.1543	12.1215	12.5844	12.1866	12.9363	12.0564	11.9267	12.3025	13.011	12.9806
A_72_P177846	768114	TSPAN9	10867	TSPAN9	5.37	0.698	4.55	0.00028	0.007792	11.2	0.00079	1	5.20035	4.94747	4.9519	5.36134	4.72902	4.78236	5.21907	6.01309	5.31386	5.56521	5.12102	5.48303	6.10899	5.74245	5.59985	5.53659	5.64053
A_72_P442654,A_72_P516487	396923	STAT2	6773	STAT2	8.1	0.7	3.2	0.00555	0.040661	6.255	0.00964	1	8.26786	7.57604	7.92588	7.38722	7.40326	7.70356	7.76437	8.23957	7.71028	8.52592	7.97167	9.10842	8.13366	8.05306	8.53905	8.68466	8.68338
A_72_P046381,A_72_P446808	100270721	ARF4	377	ARF3	6.11	0.701	4.575	0.000765	0.0112395	14.775	0.00072	1	5.7528	5.67127	5.68252	5.75608	5.58899	5.39266	6.06489	6.10612	6.08883	6.90302	6.15535	6.66525	6.24721	6.2896	6.62662	6.36636	6.48356
A_72_P486117	100738039	LOC100738039	5523	PPP2R3A	8.1	0.701	3.1	0.0065	0.045216	8.3	0.00307	1	7.66894	7.69601	7.60818	7.54494	7.51047	7.57583	7.94541	8.31733	7.97948	9.35655	8.11209	8.65765	8.59524	7.64403	8.45713	8.09371	8.96462
A_72_P537730	100156801	RXRB	6257	RXRB	6.23	0.701	4.33	0.00045	0.010098	9.69	0.00157	1	6.38217	5.82571	5.92496	5.81395	5.62654	5.81622	5.9652	6.65449	6.11053	6.33772	6.1808	6.28447	6.77379	7.22417	6.39943	6.29161	6.35594
A_72_P368928	100157868	LOC100157868	9023	CH25H	7.58	0.702	3.52	0.00266	0.026745	6.18	0.00962	1	7.60933	7.19815	7.08438	6.88192	6.94588	7.39079	7.90194	7.13249	7.36419	7.61108	7.72555	8.13916	7.86371	7.53766	8.39034	8.05454	8.10296
A_72_P016596		PTK6	5753	PTK6	5.27	0.702	5.24	7e-05	0.004022	27.69	0	1	4.99576	4.6646	4.89015	4.56208	4.65082	4.84677	4.9374	5.79792	5.43766	5.98994	5.48635	5.92977	5.36553	5.45243	5.88899	5.60125	5.1657
A_72_P146806,A_72_P414213	397602,	GPI,LOC100153059	2821	GPI	6.93	0.703	5.12	9.5e-05	0.00461	14.155	0.00031	1	6.79219	6.51416	6.72538	6.45441	6.39402	6.41116	6.85128	7.44034	6.65656	7.31857	6.86977	6.94948	7.11838	7.3504	7.33049	7.28832	7.3863
A_72_P146316	751869	NFKB1	4790	NFKB1	8.97	0.703	4.52	0.0003	0.008045	11.44	0.00072	1	8.88597	8.57229	8.63504	8.51886	8.44244	8.54878	8.70364	8.97525	8.5888	9.66195	8.88035	9.53629	9.1169	9.27156	9.44135	9.41777	9.34423
A_72_P140271	100513919;100626534	LOC100513919;LOC100626534	1186	CLCN7	7.5	0.704	3.65	0.00201	0.022608	8.55	0.00271	1	7.77705	7.37023	7.38458	7.24718	6.76441	7.15689	7.45231	7.91864	6.96857	7.07695	7.48447	6.84211	8.15842	8.42671	7.86246	7.69944	7.91207
A_72_P233942	100739485	LOC100739485	9107	MTMR6	9.02	0.704	6.17	1e-05	0.00173	20.77	3e-05	1	8.71499	8.89176	8.51243	8.3704	8.77886	8.5528	8.87672	9.17395	9.42845	8.93275	9.051	9.20033	9.20125	9.20507	9.51228	9.46854	9.48756
A_72_P236897	100270821	LEPROT	54741	LEPROT	8.2	0.705	4.42	0.00038	0.009151	12.25	0.00051	1	8.30685	7.58525	7.80437	7.45325	7.57729	7.75488	8.18478	8.62939	8.12767	8.56706	8.21636	8.59072	8.79619	8.12102	8.51508	8.54699	8.5921
A_72_P531313	100154898;100739867	LOC100739867;MYOF	26509	MYOF	6.99	0.706	4.14	0.00069	0.012582	10.34	0.00116	1	6.60841	6.47011	6.62853	5.87677	6.58729	6.85143	7.21716	7.26884	7.06688	7.19421	7.16627	7.27063	7.43752	6.87134	7.38124	7.36014	7.51
A_72_P559384	100621894	LOC100621894	282809	POC1B	7.69	0.706	4.65	0.00023	0.006982	11.61	0.00067	1	7.50659	7.6149	7.2762	7.67765	7.35625	7.27296	7.41749	7.98006	7.51712	7.26109	7.71969	7.35933	8.35271	8.1341	8.30948	7.56014	8.40389
A_72_P000916	100518433	LOC100518433	22996	TTC39A	9.22	0.706	5.27	6e-05	0.003965	14.95	0.00018	1	9.16296	8.88247	8.79596	8.61843	8.7597	8.97804	8.90496	9.70299	9.46028	8.96147	9.54526	9.04476	9.81864	9.68398	9.52261	9.42631	9.43555
A_72_P457538	396691	BMPR1B	658	BMPR1B	8.7	0.707	3.15	0.00587	0.042639	7.16	0.00557	1	8.22344	8.5864	8.39994	8.47644	7.99489	8.14	8.10008	9.38197	9.18168	9.2262	8.33789	8.85939	8.97452	8.70719	9.98004	8.72244	8.52368
A_72_P103891	100522198	LOC100522198	4928	NUP98	8.89	0.707	5.82	2e-05	0.002402	36.04	0	1	8.74472	8.28871	8.47855	8.31165	8.19413	8.23866	8.51512	9.39762	9.27782	9.39965	9.0372	9.75653	8.98545	9.06246	9.00858	9.27851	9.18
A_72_P337203			89122	TRIM4	8.31	0.707	3.27	0.00449	0.036563	5.71	0.01273	1	8.32046	7.62781	8.1649	7.90664	7.4975	8.24068	8.00244	8.38175	8.3981	8.8627	8.51941	7.96056	8.31153	9.6146	8.47478	8.53486	8.42794
A_72_P032896			81566	CSRNP2	10.3	0.708	4.63	0.00024	0.007155	11.09	0.00083	1	9.76756	10.2038	10.2333	9.57882	10.0567	9.95851	9.96207	10.0759	10.7616	10.3153	10.5049	10.2366	10.6698	11.1826	10.5716	10.5871	10.3568
A_72_P276029	100524042	LOC100524042	79850	FAM57A	6.22	0.709	3.16	0.00579	0.042297	5.71	0.01272	1	6.4306	6.15971	6.10866	6.04017	5.59285	5.9814	5.64495	6.38872	6.18677	5.66552	6.19943	5.77317	6.89582	7.53367	6.35138	6.78296	5.94964
A_72_P440741	100233192	MAPKAPK3	7867	MAPKAPK3	8.11	0.709	4.66	0.00023	0.006967	11.21	0.00079	1	8.15837	7.62164	7.93501	7.6688	7.3167	7.72072	8.01487	8.38778	7.63326	8.44859	8.15464	8.31957	8.26718	8.51533	8.53533	8.56909	8.54147
A_72_P192142,A_72_P441928	100144503	RHOB	388	RHOB	9.955	0.709	4.18	0.000795	0.0128415	10.2	0.001805	1	9.31092	9.64692	9.7275	9.51757	9.51777	9.66792	9.73411	9.98291	10.1015	10.5618	10.1431	9.87115	10.1428	10.8738	10.202	10.1427	10.1293
A_72_P043581,A_72_P194152			64795	RMND5A	7.635	0.7095	3.98	0.00156	0.0180595	8.9	0.005185	1	7.50223	7.15449	7.12903	7.55364	7.00101	7.32432	7.34447	7.85697	8.16363	7.71601	7.25298	7.80993	7.85695	7.92072	8.58255	8.01185	7.60948
A_72_P503897	100154017	EP400	57634	EP400	6.95	0.71	4.81	0.00016	0.005963	12.67	0.00043	1	7.09654	6.40067	6.77574	6.45896	6.37771	6.46302	6.58401	7.52109	6.73048	7.17585	7.13873	6.86769	7.29902	7.59906	7.2467	7.13309	7.2406
A_72_P337423,A_72_P477646	100153434	ABHD2	11057	ABHD2	9.44	0.7105	4.735	0.000525	0.009258	14.325	0.0005	1	9.06837	9.18699	9.01601	9.02999	8.92141	8.86529	9.24525	9.66912	9.29924	9.68432	9.3944	10.3031	9.50852	9.59563	10.0023	9.85972	9.82416
A_72_P575474	100152332	DAP3	7818	DAP3	6.99	0.711	4.86	0.00015	0.005711	14.67	0.0002	1	6.88393	6.41545	6.78486	6.1717	6.29716	6.55929	7.06212	7.35339	6.98919	7.22771	7.10983	7.37821	7.23168	7.0555	7.50834	7.47875	7.26436
A_72_P442714,A_72_P455657	396681	TXNRD1	7296	TXNRD1	8.25	0.712	3.36	0.003705	0.032634	9.075	0.002165	1	7.97865	7.83148	7.74974	7.71578	7.76483	7.67097	7.93935	8.46192	8.01528	9.31169	8.26564	8.97773	8.18612	8.01946	9.04607	8.82318	8.52004
A_72_P216567	100233179;100628191	DOK1;LOC100628191	1796	DOK1	11.71	0.713	5.73	2e-05	0.002613	23.28	1e-05	1	11.2456	11.3545	11.26	11.1236	11.2924	11.482	11.286	12.1046	11.8832	11.9277	11.8036	12.3265	12.018	12.1588	11.5073	12.2751	12.0663
A_72_P441424	397465	GAL	51083	GAL	4.57	0.713	3.04	0.0074	0.048615	4.7	0.0237	1	4.11425	4.28336	4.19893	4.26373	4.18107	4.41532	4.62919	3.94345	4.38909	4.419	4.79567	4.99764	5.30727	5.63889	3.96933	5.32127	4.81801
A_72_P305504	100516928	GPR180	160897	GPR180	8.85	0.713	4.22	0.00058	0.011392	9.73	0.00153	1	8.34591	8.29116	8.64592	8.30445	8.45819	8.65848	8.72383	8.88677	8.58798	9.31503	8.60725	9.5356	9.01916	8.87818	9.59335	9.35471	9.16718
A_72_P384943,A_72_P682249	100154423;100620521,100154423	C10orf88;LOC100620521,C10orf88	80007	C10orf88	6.86	0.714	4.105	0.000995	0.014398	12.25	0.00052	1	6.58278	6.33031	6.62788	6.29227	6.13733	6.4153	6.65297	7.22663	7.00975	7.24231	7.12844	7.25088	6.62958	7.1431	7.19025	7.91185	6.86629
A_72_P234717,A_72_P324533,A_72_P381308		FOXP1	27086	FOXP1	6.15	0.714	3.65333	0.00245667	0.0245647	6.85667	0.00815333	1	5.89625	5.47189	5.80344	6.00261	5.35392	6.06125	6.31827	5.92418	6.60321	6.13537	6.10287	6.10041	6.88767	6.44805	6.85914	6.4063	6.18934
A_72_P052581			23500	DAAM2	11.95	0.716	5.22	7e-05	0.004088	14.66	0.0002	1	11.3304	11.7389	11.8849	11.2368	11.5189	11.8014	11.6796	12.1946	11.9374	12.1618	12.0948	11.9802	12.3352	12.8175	12.1481	12.1093	12.1618
A_72_P381373	100522174	RPS6KA3	6197	RPS6KA3	9.76	0.717	5.33	6e-05	0.003744	20.74	3e-05	1	9.33795	9.2006	9.19058	9.1282	9.3107	9.43958	9.7153	9.91431	10.0284	10.3518	9.84266	10.22	9.78766	9.73791	10.3508	10.2561	10.1092
A_72_P131741	100154155	SLC46A3	283537	SLC46A3	8.79	0.717	6.03	1e-05	0.001962	18.21	6e-05	1	8.51197	8.48442	8.17501	8.33308	8.50339	8.76355	8.65513	8.77091	8.92829	8.49	8.85165	8.99814	9.49295	9.15173	9.12383	8.98691	9.27897
A_72_P368603	100513376;100625501	GMPPB	29925;386724	AMIGO3;GMPPB	11.76	0.718	5.84	2e-05	0.00238	25.05	1e-05	1	11.3851	11.4041	11.1685	11.4435	11.2226	11.1619	11.5168	12.0036	11.8738	12.418	11.6978	12.3824	11.9424	12.0326	12.1762	11.9302	12.1544
A_72_P226282	100516128	ATG13	9776	ATG13	7.87	0.72	4.2	0.0006	0.011611	8.85	0.00234	1	8.11811	7.39049	7.72319	7.63208	7.16671	7.43341	7.51004	8.41104	7.93842	7.78261	7.8202	7.49788	8.45068	8.55011	8.44294	7.96611	8.02949
A_72_P214462	100127144	LOC100127144	5152	PDE9A	7.48	0.72	3.52	0.00265	0.026724	6.28	0.00908	1	7.4086	7.33978	7.03996	6.61481	7.22347	6.85873	7.62571	8.15333	7.72273	7.49004	7.27547	7.06773	7.90386	7.53019	8.26793	8.16214	7.52861
A_72_P655534	100286811	SPAG6	9576	SPAG6	6.45	0.72	3.12	0.00631	0.044412	4.97	0.01997	1	6.31961	6.52259	5.76748	6.28215	5.95932	5.80563	6.19934	5.80616	6.21107	7.14926	6.85488	6.60269	6.39148	7.15541	7.30457	6.29602	7.06164
A_72_P025366	100524700	LOC100524700	163590	TOR1AIP2	6.91	0.72	4.84	0.00015	0.005815	17.25	8e-05	1	6.7447	6.40613	6.26196	6.32717	6.23616	6.46449	6.89953	7.05608	7.67991	7.24741	7.21314	6.93437	6.9789	7.35905	7.09385	7.52173	7.03137
A_72_P077411,A_72_P157696,A_72_P502804,A_72_P687044	494562	KLF9	687	KLF9	7.5075	0.7205	4.5825	0.001925	0.017864	12.885	0.00478	1	7.36987	7.03789	6.98925	7.4512	6.98659	7.13923	6.98686	7.51679	8.00648	7.90276	7.25562	7.67168	7.89006	8.17369	8.10225	7.54341	7.57826
A_72_P453804	100620181	LOC100620181	90488	C12orf23	9.24	0.722	4.18	0.00063	0.011924	14.62	0.0002	1	8.92912	8.6455	8.59989	8.67172	8.60293	8.64074	9.40692	9.33513	9.51772	10.046	9.43273	9.79182	9.41604	8.96998	9.72216	9.6502	9.77756
A_72_P622079	445512	HMOX1	3162	HMOX1	7.8	0.722	3.08	0.00686	0.04672	8.93	0.00225	1	7.56751	6.78235	7.74009	6.46231	7.52815	7.78389	7.36324	7.76255	7.90078	8.9472	8.19522	8.38216	7.77892	8.09788	7.89264	8.2868	8.14686
A_72_P077501	574055	TNFRSF8	944	TNFSF8	4.35	0.722	3.12	0.00627	0.044232	5.7	0.01279	1	3.55855	3.77568	4.15891	4.2635	3.83941	3.967	4.22863	4.33956	4.32092	4.86859	3.79311	5.39608	4.21242	4.41942	4.85013	4.79877	5.18274
A_72_P367743,A_72_P441793	100037294	IL6ST	3572	IL6ST	8.51	0.723	3.38	0.00357	0.0318085	10.51	0.001505	1	8.29558	7.84232	7.778	8.10743	7.76785	8.34223	8.14622	8.28606	8.77592	9.3636	8.6656	9.51245	9.00767	8.46471	8.60024	8.55615	9.18484
A_72_P646191	397408	PKIA	5569	PKIA	5.57	0.723	3.61	0.00216	0.023577	7.13	0.00568	1	5.37816	4.76782	5.06643	5.47164	5.09444	4.98262	5.67644	5.55409	5.54682	5.98085	5.46907	5.9791	5.73037	5.47254	5.6163	6.14002	6.68293
A_72_P129936	100623962	LOC100623962	349667	RTN4RL2	9.19	0.723	4.59	0.00026	0.007441	14.04	0.00025	1	8.6554	8.6425	8.72432	8.6328	8.83739	8.79455	9.14758	9.19267	9.36231	9.67091	9.15752	9.89146	9.24311	9.3495	9.19075	9.77752	9.93487
A_72_P242197	100157961	FERMT1	55612	FERMT1	8.32	0.724	3.43	0.00319	0.029687	7.87	0.00383	1	7.84496	8.18314	7.96849	7.10549	8.26952	7.97116	8.0076	8.90275	8.55995	8.48677	8.47594	8.525	8.85748	8.22358	8.53669	9.38695	8.15086
A_72_P267102	100157440	LOC100157440	83746	L3MBTL2	6.74	0.724	4.87	0.00015	0.005667	12.17	0.00053	1	6.56289	6.32819	6.68923	6.40032	6.05809	6.27349	6.54728	7.27451	6.42735	6.9005	6.76423	6.73159	7.04572	7.54852	7.05732	6.83756	7.17474
A_72_P177856	100049663	EDN3	1908	EDN3	6.74	0.725	3.2	0.00523	0.039981	5.16	0.01781	1	5.82004	6.22933	6.59362	6.07728	6.47629	6.7967	7.01011	6.57924	6.96841	6.46775	6.41049	7.46656	6.95513	7.40267	6.93818	6.80098	7.67173
A_72_P275654	100154836	LOC100154836	1635	DCTD	7.38	0.726	5.26	6e-05	0.003977	15.32	0.00016	1	7.36742	6.95976	7.12245	6.79015	6.8637	6.85784	7.12382	7.63465	7.03929	7.94945	7.33913	7.69586	7.73618	7.6869	7.88679	7.67138	7.70984
A_72_P033611		SGMS1	259230	SGMS1	4.69	0.726	3.59	0.00229	0.024455	8.3	0.00307	1	4.48643	3.92025	3.41847	4.12185	4.51751	4.62378	4.92281	4.70996	4.92766	5.03536	4.78594	5.26925	4.7286	4.94357	5.16531	5.16068	5.06757
A_72_P429929,A_72_P593844	396849	RHOA	387	RHOA	12.275	0.7265	6.465	5e-06	0.0013465	22.74	1.5e-05	1	11.9342	11.9475	11.779	11.8134	11.8223	11.7981	12.3152	12.4178	12.0735	12.675	12.3795	12.4872	12.5549	12.7284	12.669	12.5469	12.7121
A_72_P365913	100623826	DDX52	11056	DDX52	6.37	0.727	4.31	0.00048	0.010292	16.72	0.0001	1	6.01943	5.54591	5.85103	5.50701	5.79081	6.47007	6.05604	6.52508	7.24567	6.73753	6.61112	6.80489	6.85497	6.47349	6.72818	6.79377	6.24077
A_72_P075146	100627165	LOC100627165	157570	ESCO2	5.33	0.727	4.05	0.00084	0.013912	9.12	0.00205	1	5.27428	4.78148	4.90033	4.83428	5.11585	4.86149	4.94222	5.10021	5.38105	5.51153	5.41905	6.00877	5.13933	5.30762	5.77046	6.09696	6.11248
A_72_P489199	100155871	SLC16A9	220963	SLC16A9	9.76	0.727	5.18	8e-05	0.004204	16.32	0.00011	1	9.16897	9.51673	9.57819	8.93783	9.49856	9.43981	9.41844	10.3069	9.48654	10.2119	9.96448	9.91359	10.2618	9.89239	10.1559	10.0298	10.1206
A_72_P478163	100154266	ABHD4	63874	ABHD4	7.75	0.728	3.9	0.00116	0.016669	7.67	0.00424	1	7.53828	7.3645	7.65789	7.15463	7.23623	7.53853	7.73786	8.43592	7.55745	7.52216	7.82371	7.15134	8.26125	8.54984	8.35995	7.7912	7.98567
A_72_P303084	733654	CTH	1491	CTH	10.83	0.728	3.69	0.00184	0.021472	7.01	0.00605	1	10.5254	10.6966	10.3567	10.4284	10.1372	10.4091	10.9203	11.4784	10.9058	10.53	10.9569	10.7152	11.8602	10.9549	10.7107	11.0568	11.5384
A_72_P084201,A_72_P334488,A_72_P475428	100156877,100739827	HIPK1,LOC100739827	204851	HIPK1	7.43333	0.728	6.08	5.33333e-05	0.003018	22.7633	0.000156667	1	7.23212	7.18813	6.76677	7.07434	6.9972	6.81361	7.31424	7.59052	7.68941	7.65481	7.726	7.39678	7.50893	7.75153	7.85619	7.95999	7.8402
A_72_P382313,A_72_P440161	100174965	ARPC5	10092	ARPC5	9.805	0.729	4.265	0.00053	0.0109055	12.64	0.00048	1	9.43228	9.42977	9.2408	9.21724	9.3559	9.26059	9.75073	9.97184	9.77825	10.2045	9.79729	10.7353	10.0235	9.6322	10.1023	10.3415	10.4661
A_72_P139986	100516870	HYOU1	10525	HYOU1	5.66	0.729	4.65	0.00023	0.007021	14.1	0.00025	1	5.28603	5.31557	5.36412	5.25899	5.15364	5.0162	5.35738	5.8179	5.73873	6.49163	5.80633	5.74694	5.64777	5.72878	6.58176	5.93925	6.00049
A_72_P363233	100515233	TANC2	26115	TANC2	5.61	0.729	3.71	0.00176	0.020885	7.03	0.00596	1	5.5796	5.47403	5.11899	5.54919	5.04607	4.87154	5.73354	6.00962	5.36964	5.28977	5.7967	5.23511	6.16745	6.54238	5.80128	5.53533	6.29392
A_72_P314603,A_72_P694346	100157043	ABCB7	22	ABCB7	7.73	0.732	4.335	0.00251	0.021117	11.72	0.005625	1	7.69743	7.40311	6.55135	7.53598	7.30843	7.1428	7.77329	7.89546	7.83194	7.9362	7.89409	8.01332	8.07802	7.84184	8.21132	8.12143	8.12949
A_72_P165056	497624	Abhd5	51099	ABHD5	10.54	0.732	3.45	0.00309	0.029187	14.83	0.00019	1	9.93797	9.90517	9.67166	9.52595	10.4431	9.95449	10.5192	10.7546	11.1513	11.8267	10.596	11.2365	10.9095	10.3722	11.1017	10.648	10.5976
A_72_P349318	100525702	LOC100525702	8510	MMP23B	7.35	0.733	4.95	0.00012	0.005202	12.29	0.0005	1	7.17607	7.02956	6.81155	7.55202	6.75347	6.91332	7.12006	7.50069	6.94235	7.61156	7.53002	7.07852	7.69046	7.97471	7.60616	7.69877	7.95018
A_72_P227327	100152996	SEC24C	9632	SEC24C	5.55	0.733	6.69	0	0.001195	33.15	0	1	5.40093	4.96143	5.1305	4.85399	4.91836	5.11478	5.38272	6.11098	5.70243	5.96176	5.85292	5.74923	5.81859	5.88511	5.71985	5.93953	5.84486
A_72_P276184			389136	VGLL3	4.95	0.733	3.72	0.00169	0.020456	7.46	0.00473	1	4.47425	4.76599	4.51519	4.76568	4.51781	4.81106	4.28456	5.01483	4.96251	5.15478	4.86032	5.40764	5.90648	4.74617	4.69717	5.43761	5.82966
A_72_P558469	100144302	ATF4	468	ATF4	10.72	0.734	5.06	0.0001	0.004661	18.82	5e-05	1	10.6753	10.1531	10.2451	10.1552	10.0223	10.1982	10.5248	11.0947	10.8785	11.4757	10.9859	10.7993	10.9712	11.2867	11.111	11.1148	10.598
A_72_P754507	100154194	SFXN3	81855	SFXN3	7.51	0.734	6.67	0	0.001213	23.24	1e-05	1	6.99033	7.08893	7.18218	6.96139	7.20016	7.32201	7.38053	7.5503	7.29057	7.8733	7.65643	7.66093	7.84474	7.72523	7.79193	8.09	8.0245
A_72_P319438,A_72_P478979	100158015	LOC100158015	10972	TMED10	11.66	0.734	5.305	6e-05	0.003829	22.235	1.5e-05	1	11.3022	11.1373	11.2465	10.7707	11.1485	11.3027	11.5051	11.9851	12.0149	12.0114	11.9672	12.0997	11.7668	11.508	12.2754	12.2205	11.9094
A_72_P101141	100520617;100620360	CLSTN1;LOC100620360	22883	CLSTN1	6.96	0.736	4.81	0.00016	0.005963	12.78	0.00041	1	7.21084	6.45309	6.78257	6.29758	6.15001	6.43217	6.78554	7.34391	7.02203	7.04658	7.1418	6.99312	7.33914	7.50166	7.28656	7.43736	7.05264
A_72_P165161	100125830	KCNAB1	7881	KCNAB1	7.41	0.736	3.31	0.00415	0.034999	5.76	0.01233	1	7.10867	6.25515	7.48147	7.24643	6.56935	7.02855	7.7195	7.17812	7.48989	7.43326	7.72099	7.76523	8.17156	8.06732	7.27286	7.80734	7.65401
A_72_P026511	100155791	MCMBP	79892	MCMBP	6.28	0.736	4.04	0.00086	0.014032	12.51	0.00046	1	6.21726	5.62145	5.69453	5.75847	6.11417	5.49661	5.9055	6.61821	6.37365	7.15018	6.46653	6.51659	6.3441	6.05524	6.79224	7.12704	6.51042
A_72_P494238	100155580	LOC100155580	6456	SH3GL2	5.55	0.736	3.04	0.00743	0.048692	5	0.01967	1	5.53043	5.02354	5.34428	4.41939	4.73266	5.52589	5.75788	6.16103	5.89136	5.85154	5.6396	4.89978	6.24131	5.79242	6.23799	5.86235	5.4967
A_72_P709589	397663	APP	351	APP	8.21	0.737	5.08	9e-05	0.004577	15.68	0.00014	1	7.79323	7.64826	7.73413	7.60179	7.71497	7.68864	8.47785	8.5832	8.08367	8.67406	8.30807	8.47847	8.7019	8.3662	8.41752	8.5276	8.71227
A_72_P773851	100153339;100622855	LOC100622855;RANBP9	10048	RANBP9	6.76	0.737	3.95	0.00104	0.015651	10.39	0.00113	1	6.67939	6.14704	5.49679	6.46878	6.37794	6.51796	6.67149	6.99989	7.39004	7.12345	6.96011	6.68216	6.74616	6.9101	7.16464	7.41473	7.13412
A_72_P354993,A_72_P557020	100736585	LOC100736585	23541	SEC14L2	7.39	0.737	3.11	0.00642	0.044728	9.435	0.00177	1	6.4416	6.9925	6.79793	6.93402	7.10433	6.92727	7.04908	7.21851	7.33093	8.73646	7.60108	8.37394	7.29345	7.19057	7.83686	7.93	7.89738
A_72_P395328	100525658	LOC100525658	29089	UBE2T	7.14	0.737	3.8	0.00145	0.01864	7.35	0.00503	1	6.69485	7.03112	7.19522	6.64742	6.90981	6.79187	6.75656	7.10353	6.71552	6.93252	6.96466	7.65287	7.36195	6.98574	7.60421	8.31569	7.72078
A_72_P157441	100144449	PMF1	11243	PMF1	6.31	0.738	5.62	3e-05	0.002803	17.2	8e-05	1	6.07236	5.95214	6.30811	5.9888	5.6674	5.98283	5.64016	6.45377	6.50327	6.38711	6.20606	6.70623	6.53302	7.0251	6.52945	6.83623	6.48685
A_72_P705719	100157339	RAD51AP1	10635	RAD51AP1	5.88	0.738	4.26	0.00053	0.010819	10.2	0.00123	1	5.89404	5.35362	5.5414	5.39284	5.32822	5.36221	5.64686	6.19051	5.64716	5.96352	5.87076	6.56055	6.05459	5.69403	6.3118	6.64711	6.4975
A_72_P706222	100154594	UGGT2	55757	UGGT2	6.08	0.738	3.9	0.00116	0.016636	13.47	0.00032	1	5.40978	5.62226	5.0732	5.53094	5.74882	5.53298	6.28911	6.17737	6.6649	6.51365	6.75881	6.37217	6.33562	5.75654	6.26411	6.65782	6.67876
A_72_P680499	397393	CAPN2	824	CAPN2	11.99	0.739	4.31	0.00047	0.010266	10.75	0.00097	1	11.7939	11.3635	11.5566	11.2142	11.729	11.6712	11.9059	12.0586	11.8861	12.6432	11.9834	12.3136	12.1988	11.9217	12.8562	12.5766	12.1668
A_72_P260247	100157655	LOC100157655	2131	EXT1	7.15	0.74	4.08	0.00078	0.013312	11.29	0.00076	1	6.85551	6.78269	6.69239	6.34292	6.90469	6.60249	6.9208	7.53746	7.05322	8.22061	7.1	7.27491	7.53518	7.16792	7.87693	7.44917	7.31399
A_72_P368153,A_72_P530944	100153898	LOC100153898	7430	EZR	11.37	0.7405	4.555	0.00045	0.009161	11.405	0.0013	1	10.3019	10.9168	11.0589	10.795	11.3766	11.3077	11.241	11.5947	11.5025	11.2453	11.5052	11.6764	11.5071	11.9174	11.9533	11.6318	11.6907
A_72_P653925	100512723;100514413;100737129	LOC100512723;LOC100514413;LOC100737129	54676	GTPBP2	6.78	0.741	4.75	0.00019	0.006322	12.32	0.0005	1	6.92138	6.27121	6.73218	5.96582	6.09425	6.24049	6.62598	7.26686	6.86534	6.75254	6.8749	6.84078	7.26877	7.34441	6.93358	7.16906	7.02693
A_72_P386683,A_72_P389430	100514785,		3915	LAMC1	9.12	0.7415	5.64	0.000105	0.003964	20.785	0.00012	1	8.63447	8.49901	8.60799	8.8465	8.69036	8.74684	8.92709	9.24553	9.34151	9.65227	9.09846	9.50485	9.6131	9.34825	9.20817	9.56848	9.50616
A_72_P647699	100739739;397561	FASN;LOC100739739	2194	FASN	9.99	0.742	3.36	0.00376	0.032922	6.55	0.00779	1	10.0542	9.5632	9.69092	9.25022	9.23508	9.3559	10.0449	10.7815	9.90017	10.4696	10.4899	9.26697	10.4581	10.1916	10.4053	10.4365	10.2165
A_72_P077831,A_72_P265732,A_72_P483164	100127170	HNRNPAB	3182	HNRNPAB	10.4067	0.742333	3.75667	0.00199667	0.0216123	13.4633	0.000336667	1	10.1085	9.86305	9.91244	9.53498	9.94945	9.83226	10.1397	10.7813	10.3424	11.5295	10.4825	11.1394	10.3481	10.2366	10.9999	10.9651	10.691
A_72_P126431,A_72_P537113	100302026,	ST6GAL1	6480	ST6GAL1	5.4	0.7425	4.895	0.00015	0.0056165	12.265	0.000575	1	5.16099	4.99779	5.04948	4.94184	5.10032	5.33344	5.17183	5.66422	5.25076	5.04236	5.14687	5.69	6.14262	5.72186	6.01315	5.48134	5.89498
A_72_P423809	100152318;100157103	BMP2;LOC100152318	650	BMP2	6.67	0.743	3.1	0.00651	0.045234	5.82	0.01193	1	6.42946	6.0599	5.71631	6.52681	6.61507	5.98994	6.57562	6.67437	6.64252	6.92785	7.27003	6.94664	6.95752	7.90716	6.64902	7.34759	6.21982
A_72_P160166	100301914	ARF1	375	ARF1	10.7	0.744	4.17	0.00065	0.012087	10.38	0.00114	1	10.9552	10.1021	10.2147	9.96988	9.96807	10.2297	10.6697	11.3254	10.5325	11.1918	10.6788	10.8198	11.1627	11.0546	11.2381	10.8232	10.9484
A_72_P534670,A_72_P693590	100156461	BMP1	649	BMP1	7.565	0.744	4.995	0.0002	0.006025	16.665	0.0002	1	7.15679	7.13231	7.0878	7.02168	7.18806	7.04186	7.37891	7.71733	7.43525	8.19725	7.67254	8.16433	7.96355	7.4853	7.81642	7.99197	8.18329
A_72_P397543		BRF1	2972	BRF1	6.11	0.744	3.95	0.00105	0.015664	8.06	0.00347	1	6.05951	6.08992	5.87898	5.59627	5.67216	5.61296	5.93033	6.41211	5.7961	5.79978	6.46851	5.61054	6.26797	6.97504	6.12127	6.46862	7.0584
A_72_P476411	100157763	LOC100157763	8331	HIST1H2AJ	14.23	0.744	3.34	0.00392	0.033711	5.57	0.0138	1	13.3588	14.255	14.273	13.4005	13.9605	14.1418	14.0871	13.8447	14.5405	13.7515	14.1259	14.795	14.1758	15.1482	14.4098	14.867	14.7464
A_72_P376548			9766	KIAA0247	5.39	0.744	3.74	0.00162	0.019964	10.1	0.00129	1	5.31836	4.83945	5.04728	5.05974	4.64037	5.01547	4.71723	5.58502	5.37602	6.1893	5.2166	6.16834	5.6874	6.35275	5.41565	5.33058	5.67334
A_72_P078931	100627555	GRRP1	79927	FAM110D;GRRP1	6.97	0.745	3.54	0.00255	0.02603	7.19	0.00547	1	6.95382	6.42648	6.77966	6.22006	6.25545	6.7634	6.68332	7.12646	6.75938	7.99089	6.61117	7.29475	7.69791	7.31998	6.87349	7.27114	7.47785
A_72_P303224	397630	PC	5091	PC	10.39	0.745	3.64	0.00204	0.022834	9.36	0.00182	1	10.453	10.7161	9.88132	10.5693	9.98984	9.70661	10.1662	10.5348	9.43772	10.1899	10.169	10.0986	10.896	11.1697	11.386	10.6435	10.6869
A_72_P477735	100153032	SNX33	257364	SNX33	9.33	0.745	4.27	0.00052	0.010713	9.14	0.00203	1	9.16317	8.89837	9.24091	9.04524	8.62928	9.09742	8.99642	9.69944	9.37374	9.41014	9.26752	8.93505	9.9218	10.4309	9.67532	9.42256	9.32711
A_72_P151151			1021	CDK6	5.8	0.746	4.65	0.00023	0.006988	14.84	0.00019	1	5.44371	5.11586	5.45668	5.15701	5.18264	5.48424	5.75721	5.79448	5.91006	6.16714	5.92219	6.6833	6.00807	5.72995	6.22022	6.20708	6.42156
A_72_P247727	100152818;100739217	LOC100739217;TRPS1	7227	TRPS1	12.78	0.746	3.88	0.0012	0.016893	9.12	0.00204	1	12.1783	12.5222	12.2363	12.432	12.4676	12.1078	12.7321	13.1744	12.7457	13.1461	12.6336	13.3157	13.324	12.3561	13.0897	13.1313	13.74
A_72_P476821	100155623	LOC100155623	51715	RAB23	6.86	0.748	4.58	0.00027	0.007573	11.72	0.00064	1	6.33536	6.41959	6.26491	6.55822	6.65613	6.1508	6.97105	6.99575	6.82894	7.09009	6.75026	7.46095	7.46085	6.71274	7.16885	7.41843	7.37566
A_72_P213162	396685	SERPINA3-3	12	SERPINA3	7.73	0.748	3.49	0.00284	0.027769	6.76	0.00696	1	7.19844	7.40644	7.79982	6.57953	7.17537	7.87911	7.44133	8.03383	7.87281	8.03023	7.87896	7.65031	8.66014	8.48069	8.06292	7.69794	7.60824
A_72_P024104,A_72_P677096	100622441;100738633,100738633	LOC100622441;LOC100738633,RAD21	5885	RAD21	8.445	0.749	5.085	0.000145	0.0051935	14.015	0.000345	1	8.32079	7.92032	8.04125	7.81596	7.87914	8.03687	8.53201	8.79358	8.55289	8.33441	8.458	8.72465	9.16342	8.43437	8.87153	8.65752	9.00811
A_72_P271764,A_72_P442625	396904	LOC396904	4627	MYH9	7.91	0.7495	5.445	5e-05	0.003379	17.745	9e-05	1	7.64933	7.37336	7.36374	7.56884	7.32176	7.33358	7.99462	8.15817	7.98131	8.37871	8.07093	8.0112	8.1467	8.12321	8.09991	8.50548	8.44654
A_72_P424034	396743	CD55	1604	CD55	4.03	0.75	4.82	0.00016	0.005918	14.78	0.00019	1	3.50426	3.61207	3.52644	4.07318	3.41606	3.88653	3.30801	4.39513	4.29835	4.1634	4.1531	4.41777	4.40997	4.43127	4.32416	3.82993	4.84405
A_72_P348058,A_72_P572209,A_72_P627845	397523	GNAI2	2771	GNAI2	10.7633	0.750667	5.02	0.000116667	0.00501867	13.3033	0.000383333	1	10.6451	10.3302	10.2982	10.4498	10.264	10.2106	10.6379	10.857	10.408	11.3031	10.6886	11.1021	10.9776	10.9973	11.1051	11.1724	11.5276
A_72_P371123,A_72_P440151,A_72_P443738	100155600	SLC39A7	7922	SLC39A7	11.1533	0.751333	5.49	0.000663333	0.00874867	19.0333	0.000583333	1	11.0916	10.6101	10.5868	10.9364	10.4808	10.5605	10.9772	11.3178	11.3375	11.5934	11.1603	11.423	11.3877	11.6698	11.6558	11.3129	11.4761
A_72_P518210,A_72_P565514	100153958	PABPC1	26986	PABPC1	10.425	0.7515	5.115	0.000215	0.005945	13.59	0.000825	1	10.1388	10.1469	9.9906	9.90419	10.1429	9.91995	10.3758	10.662	10.107	10.6778	10.2071	10.7645	10.6927	10.5242	11.0494	10.688	11.2454
A_72_P202007	100158205	GALNT7	51809	GALNT7	5.7	0.752	4.05	0.00084	0.013912	9.13	0.00204	1	4.99296	5.20986	5.53117	4.96217	5.27324	5.60135	5.6551	5.70717	6.44558	5.52065	5.52841	6.11312	5.75039	6.49969	5.78017	6.10316	6.21492
A_72_P420299			27248	ERLEC1	3.88	0.753	5.34	5e-05	0.003692	19.18	4e-05	1	3.15822	3.53295	3.98759	3.20125	3.20248	3.66864	3.39511	4.20682	3.99793	4.20556	3.90381	4.51069	4.29565	4.05626	4.26681	4.16754	4.22612
A_72_P423649	100517377	LOC100517377	9208	LRRFIP1	9.23	0.755	6.12	1e-05	0.001805	20.87	3e-05	1	8.94237	8.83098	9.07743	8.94157	8.50792	8.83727	8.82175	9.48624	9.01942	9.75978	9.22488	9.49183	9.53102	9.59468	9.63028	9.46046	9.81536
A_72_P595284	100156737	LASS2	29956	CERS2	7.74	0.756	5.27	6e-05	0.003965	19.78	4e-05	1	7.76855	7.10253	7.36003	7.0045	7.0896	7.12923	7.60019	8.04778	7.75025	8.4043	7.89818	8.17977	8.17332	8.20797	8.03837	7.92619	7.90283
A_72_P335433			768211	RELL1	4.29	0.756	3.49	0.00284	0.027758	6.62	0.00752	1	3.96304	3.69072	4.0191	4.13498	3.41772	4.10119	4.10648	4.46604	4.33675	5.14326	3.84398	4.40475	4.4865	4.53724	5.49145	4.53665	4.32548
A_72_P159151	100517711	RFX5	5993	RFX5	6.25	0.756	3.6	0.0022	0.023839	6.62	0.00751	1	5.7506	5.84139	6.00239	5.8709	5.69473	5.93231	6.24211	5.90393	5.79874	6.39213	6.16043	7.3211	6.23604	6.50406	6.92308	6.77212	6.87055
A_72_P367113	100624728	LOC100624728	27075	TSPAN13	10.64	0.756	4.1	0.00076	0.013147	12.57	0.00045	1	10.1557	9.94366	10.4304	9.68146	10.3252	10.2777	10.4628	10.9754	11.2897	10.7766	10.7059	11.1667	11.0689	10.8099	11.4358	11.1255	10.2521
A_72_P209677	100523554	GNPTAB	79158	GNPTAB	6.21	0.757	4.71	0.0002	0.006635	12.87	0.0004	1	6.09571	5.63229	5.87428	5.48674	5.62166	5.77713	6.20091	6.2248	7.07482	6.25691	6.40778	6.04795	6.41503	6.62725	6.47781	6.72578	6.60049
A_72_P008316	100511571	TSPAN1	10103	TSPAN1	15.12	0.757	4.93	0.00013	0.00534	12.3	0.0005	1	14.8009	14.7536	14.5286	15.0649	14.735	14.5035	15.0819	15.1345	14.9171	15.7656	15.0163	15.0088	15.6133	15.7228	15.7498	15.368	15.2347
A_72_P017526,A_72_P070231,A_72_P368058,A_72_P440386,A_72_P443672,A_72_P517623,A_72_P517672,A_72_P541846,A_72_P609764,A_72_P734731	100135036;100738066,100037288,100135036,100738066,	LOC100738066;SLA-8,	3105	HLA-A	10.361	0.7594	2.643	0.002805	0.0246314	8.593	0.008476	0.8	10.0725	9.84028	10.4647	9.54082	9.8012	10.4188	9.9517	10.5764	9.90844	10.5248	10.4446	10.7041	10.4725	10.4243	10.5648	11.2571	11.1428
A_72_P116436		ENTPD2	954	ENTPD2	6.61	0.76	3.03	0.00759	0.049303	4.98	0.01992	1	5.99868	6.35671	6.12215	5.79319	6.44232	6.18964	6.7595	6.7615	6.83804	6.20874	6.78309	7.18831	7.47145	7.72909	6.06088	6.56469	7.16364
A_72_P318153			11260	XPOT	9.23	0.76	4.34	0.00045	0.010054	9.59	0.00164	1	9.2885	8.93385	8.69584	8.78853	8.67116	8.62711	9.18798	9.38859	9.00704	9.43871	8.97903	9.67079	10.2237	9.61622	9.46201	9.19652	9.72364
A_72_P539908	396874	GSN	2934	GSN	9.31	0.761	3.72	0.00172	0.020651	7.06	0.00588	1	9.39705	9.14795	9.07116	8.91067	8.76099	8.93298	8.93159	9.74308	8.67128	9.60567	9.59589	8.56114	9.85946	10.134	9.94011	9.38866	9.59046
A_72_P337823	100153737	PHACTR1	221692	PHACTR1	7.37	0.761	3.21	0.00514	0.039622	5.95	0.01101	1	6.85352	6.97796	7.01295	6.9054	6.75783	7.36147	6.91044	7.04844	7.32344	7.63822	7.3529	8.4267	7.31272	7.39913	7.28427	8.13253	8.51807
A_72_P165036	396926	CTSL1	1515	CTSL2	11.89	0.762	5.02	0.00011	0.004847	12.68	0.00043	1	11.943	11.4988	11.5228	11.4454	11.3335	11.4397	11.9028	12.1783	11.6191	11.9087	11.6746	11.8748	12.8431	12.4742	12.1721	11.9996	12.2396
A_72_P386438	100155309	IDE	3416	IDE	7.45	0.762	3.58	0.00234	0.024689	12.36	0.00049	1	6.94708	6.95783	6.78387	6.5512	6.79333	6.73301	7.79802	7.75987	7.76185	8.07002	7.92365	8.10702	7.17762	7.14215	8.12721	8.09513	7.957
A_72_P506963	100171401	PTPN2	5771	PTPN2	9.2	0.763	3.05	0.0072	0.047977	8.31	0.00305	1	8.86329	8.65123	8.72166	8.38173	8.57385	8.68248	9.01295	9.13276	9.18535	10.2782	8.96387	10.5858	9.19307	9.06121	9.7696	9.47662	9.80334
A_72_P002946	100523340	LOC100523340	54443	ANLN	7.43	0.764	3.28	0.00443	0.036288	5.79	0.01213	1	6.78513	7.15335	7.03362	7.13262	7.30274	6.94239	7.07257	7.33046	7.18317	7.45919	7.43923	8.43958	7.573	6.98259	7.91855	8.51606	8.12947
A_72_P066106	503658	ENPP2	5168	ENPP2	5.74	0.764	3.71	0.00175	0.02083	6.88	0.00648	1	5.21503	5.73341	5.1134	5.4784	5.36823	5.23163	5.85823	5.49591	5.82206	5.62345	5.50729	6.2152	6.14152	6.29136	5.78725	5.7156	7.02423
A_72_P161321,A_72_P732133	100156192	NT5DC1	221294	NT5DC1	8.525	0.764	4.365	0.000425	0.009724	11.645	0.00066	1	8.3517	7.94427	8.08437	8.03024	7.97306	8.33924	8.03154	9.25614	8.61293	8.28183	8.70247	8.91012	8.77223	8.67435	8.98475	9.48036	8.44739
A_72_P345103,A_72_P371588	100511446,100626840	LOC100626840,RASGRP3	25780	RASGRP3	5.935	0.7645	4.4	0.000775	0.0117535	10.105	0.002585	1	5.67974	5.40789	5.58271	5.60665	5.48657	5.39723	5.93282	6.01673	5.35369	6.32337	5.88373	6.49127	6.51667	6.08582	6.25229	6.28825	6.60374
A_72_P120216	100521949	LOC100521949	26333	OR7A17	5.14	0.765	4.1	0.00075	0.013083	10.33	0.00117	1	5.1261	5.0872	5.05046	4.81877	4.69004	4.98231	4.68718	5.49985	4.57229	4.83262	4.94131	4.68525	5.91785	5.89983	6.19436	5.23004	5.18241
A_72_P706526		LOC100155104	51586	MED15	5.81	0.766	5.18	8e-05	0.004204	14.89	0.00018	1	5.87918	5.21729	5.60779	5.32968	4.98472	5.41808	5.51422	6.1023	5.65923	6.26585	5.88776	5.94889	6.20093	6.54488	6.21121	5.98558	5.99383
A_72_P706828		ZHX3	23051	ZHX3	6.88	0.766	3.27	0.00449	0.036563	7.37	0.00498	1	6.99233	6.25754	6.2977	6.28622	6.27025	6.39286	6.57152	7.29228	7.97275	7.03157	7.02624	6.59724	6.92438	7.33729	7.63543	7.67725	6.44747
A_72_P431514	100521282	LOC100521282	79658	ARHGAP10	6.4	0.767	4.09	0.00076	0.013186	9.21	0.00196	1	5.99191	5.84292	6.16371	6.50635	5.80194	5.96211	5.81221	6.36951	5.99885	7.33701	6.34002	6.70858	6.89466	6.6495	7.05237	6.56026	6.73488
A_72_P233092	100515619	LOC100515619	10714	POLD3	6.01	0.767	4.53	0.0003	0.007929	14.43	0.00022	1	5.94182	5.52025	5.60468	5.24752	5.07979	5.46999	6.06725	6.37219	6.11854	6.56147	6.03059	6.53731	6.00851	6.09961	6.58746	6.43588	6.51002
A_72_P260842	100622228	ARHGEF6	9459	ARHGEF6	5.31	0.768	4.78	0.00017	0.006155	11.83	0.00061	1	5.25586	4.55762	5.16904	4.88746	4.73367	4.82835	5.25189	5.53415	5.02979	5.56329	5.3217	5.57841	5.51749	5.30223	5.72262	6.12727	5.94675
A_72_P069201	100624008	LOC100624008	54360	CYTL1	14.15	0.768	4.46	0.00035	0.008722	11.04	0.00085	1	13.3554	13.8241	14.2513	13.2539	13.6504	14.0648	13.9029	14.3947	14.3141	14.4025	14.3568	14.0731	14.3897	15.1087	14.3836	14.3359	14.4097
A_72_P035691,A_72_P058886,A_72_P440126	397582	AR	367	AR	7.82667	0.768667	4.84	0.000343333	0.00767433	12.05	0.00127667	1	7.58097	7.52728	7.43208	7.54383	7.53714	7.28544	7.67451	8.07661	7.82225	7.50914	7.9679	7.67967	8.76694	8.60184	8.29017	7.89618	7.84559
A_72_P443099	399536	GALM	130589	GALM	6.26	0.769	4.89	0.00014	0.005564	12.04	0.00056	1	6.1095	5.56075	6.04981	5.97513	5.8035	5.9431	6.23813	6.26789	5.88212	6.37617	5.88404	6.69804	6.85862	6.76482	6.92178	6.26592	6.80583
A_72_P552506,A_72_P634345	396602	ST3GAL4	6484	ST3GAL4	7.435	0.769	4.89	0.000165	0.0057785	13.76	0.00031	1	7.35317	6.87632	6.84077	7.18886	6.94172	6.79541	7.24002	7.54963	7.17845	8.26798	7.41537	7.7152	7.85025	7.63313	7.7395	7.87534	7.91662
A_72_P251362,A_72_P267996,A_72_P299649,A_72_P336418,A_72_P427074	406235	WNK1	65125	WNK1	8.846	0.77	5.332	0.0002	0.0054064	15.368	0.000708	1	8.41641	8.42744	8.4814	8.45757	8.43022	8.73981	8.45894	8.79803	9.4379	8.62743	8.70727	9.10104	9.16005	9.31271	9.44491	9.34073	9.02934
A_72_P157891	100141405	CTSZ	1522	CTSZ	10.7	0.771	3.45	0.00304	0.028895	6.14	0.00989	1	10.4854	10.2947	10.544	10.89	10.123	10.4587	10.0962	10.4811	10.0105	10.6892	10.453	11.447	11.3186	11.4164	10.5365	11.0065	11.6446
A_72_P477865,A_72_P547761	100158154	PKM2	5315	PKM2	9.535	0.771	4.065	0.000875	0.0139855	8.66	0.002705	1	9.52934	9.11711	9.07377	9.27348	8.919	8.85799	9.39894	9.8802	9.06847	10.2024	9.43499	9.61799	9.79463	9.56568	10.3028	9.91016	10.1178
A_72_P032416,A_72_P442146	100151743,	LOC100156390,PPP1R18	170954	PPP1R18	8.6	0.771	3.605	0.003565	0.028926	7.875	0.005385	1	8.26405	8.00444	8.22014	8.41374	8.0676	8.19847	8.11411	8.51831	8.32537	9.34206	8.39108	9.51732	8.59007	8.53556	8.89035	9.34661	9.40831
A_72_P140986,A_72_P195432	100522387,		1075	CTSC	7.495	0.7715	3.335	0.003945	0.033849	7.17	0.00618	1	7.09997	6.97561	7.16369	6.89844	6.94454	7.1187	7.28466	7.43065	7.52011	7.98745	7.93252	7.83908	7.46655	8.05842	7.83897	8.00511	7.83591
A_72_P292674	100154449	LOC100154449	2114	ETS2	9.35	0.772	3.83	0.00133	0.017876	16.64	0.0001	1	9.10021	8.54319	9.00079	8.25178	8.60567	8.69599	9.34869	9.57337	9.7232	10.5892	9.49234	10.1321	9.37318	9.79235	9.37991	9.73039	9.54411
A_72_P385123	414396	ACTB	60	ACTB	13.49	0.773	5.21	7e-05	0.004105	14.78	0.00019	1	13.2571	12.9684	13.0575	13.4883	12.8397	12.9742	13.1529	13.8913	13.115	13.881	13.6813	13.6046	13.9418	14.2282	13.618	13.9191	13.6847
A_72_P188916,A_72_P488739	100154708	C14H22orf13	83606	C22orf13	5.755	0.773	3.84	0.00156	0.0190085	7.48	0.00568	1	5.86709	5.23169	5.44457	5.26578	5.07505	5.37443	5.64556	6.3104	5.27927	6.26308	5.74677	5.36752	6.31429	6.3231	6.57591	5.8627	5.86508
A_72_P244657	444997	FADS2	9415	FADS2	4.96	0.773	4.14	0.00069	0.012497	10.11	0.00129	1	4.46266	4.37303	4.62123	4.48905	4.54144	4.67065	4.71576	5.21686	4.46391	5.82635	5.22711	5.13056	4.93374	4.9941	5.33064	5.68911	5.68488
A_72_P237897	100157220	TLN1	7094	TLN1	6.3	0.773	5.96	2e-05	0.002126	17.81	7e-05	1	6.03356	5.86015	5.81664	6.27986	5.83602	5.8164	6.09533	6.52683	6.02068	6.59112	6.10936	6.37807	6.53269	6.53164	6.87897	6.67314	7.06282
A_72_P331168	100155593	ANO6	196527	ANO6	7.56	0.774	6.49	1e-05	0.001334	26.51	1e-05	1	7.04414	7.07301	7.11483	7.15812	6.9627	7.22537	7.36624	7.64179	8.15168	7.64742	7.76775	7.86603	7.49245	8.14526	8.01359	8.00159	7.88938
A_72_P035706,A_72_P442849	397078	TGFB1	7040	TGFB1	9.29	0.774	4.23	0.00142	0.016149	12.58	0.00077	1	8.84414	8.72135	8.84992	8.59839	8.79431	9.0471	9.02816	9.18902	9.32979	10.0394	9.25022	10.1821	9.43263	9.62336	9.40043	9.81525	9.80267
A_72_P361988	733594;100127131	LOC100127131	10376	TUBA1B	11.03	0.774	4.2	0.0006	0.011611	10.66	0.00101	1	10.9465	10.4691	10.7039	10.5874	10.2377	10.5619	10.8206	11.3243	10.4988	11.8359	11.0812	11.5599	11.1142	11.3184	11.4879	11.4358	11.6025
A_72_P034141	396617	MAP3K1	4214	MAP3K1	6.03	0.776	5.17	8e-05	0.004204	13.41	0.00032	1	5.92109	5.57573	5.3799	5.75138	5.65981	5.60605	5.99791	5.87713	5.90246	6.13624	6.04695	6.29348	6.16175	6.21613	6.61258	6.32167	7.06265
A_72_P669017	100038014	RPIA	22934	RPIA	9.54	0.776	5.99	1e-05	0.002058	20.32	3e-05	1	9.17505	9.07766	9.26092	8.85042	9.05114	9.07812	9.47155	9.66663	9.49644	9.73448	9.4471	10.241	9.96913	9.88291	9.83419	9.84005	10.0416
A_72_P730243,A_72_P738114,A_72_P747915	100154322	TMEM66	51669	TMEM66	9.64	0.776	5.26	8.33333e-05	0.00419533	15.4467	0.000173333	1	9.69185	9.16156	9.25468	9.04525	9.02546	9.15048	9.4011	9.89292	9.86363	9.97483	9.60536	9.65427	10.1002	10.3282	10.2917	9.64044	9.75715
A_72_P302789	768112	YIPF5	81555	YIPF5	8.7	0.776	4.21	0.0006	0.011558	15.18	0.00017	1	8.74501	7.9469	8.06529	8.01022	7.96414	7.97077	8.67758	9.03175	8.9564	9.43122	8.68138	9.48181	9.0976	8.48822	9.14976	9.10433	9.02362
A_72_P084236,A_72_P093641		CADM1	23705	CADM1	7.255	0.7765	4.645	0.000405	0.0085775	11.895	0.000935	1	6.88467	7.1212	6.59783	6.91986	7.01209	7.18754	6.73393	7.35651	7.65208	7.11787	7.0506	7.24042	7.81219	7.59288	7.58073	8.01024	7.49849
A_72_P070256,A_72_P474489	100152480	PEA15	8682	PEA15	8.88	0.7765	4.48	0.000355	0.008674	10.25	0.001315	1	8.83277	8.39379	8.7976	8.73728	7.95255	8.43782	8.56018	9.17718	8.45529	9.22808	8.83836	9.05883	9.15837	9.79822	9.2164	9.13408	9.22573
A_72_P437639,A_72_P476223	100153025,		51473	DCDC2	8.185	0.7775	3.165	0.0057	0.0418565	5.32	0.016895	1	7.64363	7.82627	7.90337	7.96732	7.65617	7.69459	8.02261	7.73238	8.70578	7.91061	8.21334	8.8977	8.46464	7.96025	9.55807	8.64343	8.34218
A_72_P090271			4155	MBP	7.45	0.778	4.95	0.00012	0.005222	12.78	0.00041	1	7.07405	7.19312	6.61876	7.13692	7.23011	6.96561	7.38685	7.4073	7.7654	7.30444	7.37706	7.92706	7.89378	8.38122	7.7306	7.56197	7.75248
A_72_P534494,A_72_P577723,A_72_P631540	100157227	IGSF1	3547	IGSF1	4.92	0.778667	4.58	0.00112667	0.012913	12.29	0.00119667	1	4.82694	4.48467	4.35249	4.49895	4.44559	4.40916	4.61147	5.31986	4.82447	5.65596	4.91154	4.7796	5.55318	5.08256	5.55237	4.86107	5.43689
A_72_P647471	100153400	INA	9118	INA	3.97	0.78	3.43	0.00321	0.029803	6.67	0.00728	1	3.36506	3.55811	3.47078	3.82985	3.48928	3.76305	3.52962	3.93326	4.07195	4.02298	3.97724	4.78526	5.14233	4.32747	4.84502	3.88791	3.5563
A_72_P440296,A_72_P443157,A_72_P718553,A_72_P746223,A_72_P762219	100518105,407608	LOC100518105,PGK1	5230	PGK1	11.788	0.7804	3.822	0.00343	0.0277486	10.11	0.0035	1	11.4179	11.2335	11.3757	11.1807	11.2062	11.3385	11.6652	11.8254	11.5364	12.6524	11.7141	12.6445	11.9125	11.6902	12.4076	12.2285	12.3894
A_72_P077316	100127469	BDKRB1	623	BDKRB1	5.52	0.781	3.94	0.00106	0.015766	10.39	0.00113	1	5.3368	4.69997	5.16218	4.97657	4.87063	5.17578	5.27208	5.25856	5.73949	6.06287	5.69927	6.28387	6.08728	5.97213	5.41854	6.4288	5.34992
A_72_P115401	396613	CCL5	6352	CCL5	8.24	0.781	3.21	0.00516	0.039666	5.58	0.01376	1	7.84463	7.62078	8.11524	7.34795	7.74891	8.17949	8.13489	8.15312	7.91815	8.80278	8.22749	8.82952	7.95112	8.05407	8.86689	9.3898	8.92117
A_72_P010746	100628086	METTL9	51108	METTL9	9.91	0.781	3.79	0.00147	0.018793	8.26	0.00313	1	9.94212	9.59552	9.37579	9.55304	9.25681	9.16446	9.66232	10.1065	9.84719	9.94811	9.65704	10.9792	10.1515	10.1555	10.6532	9.86804	10.6124
A_72_P444724	100738346	LOC100738346	3742	KCNA6	5.21	0.784	3.82	0.00139	0.018215	10.85	0.00092	1	4.76961	4.58068	4.91775	4.12829	4.7584	4.84924	5.17117	5.70441	5.08722	5.65718	5.13696	6.23675	5.70577	5.43811	5.01548	5.79698	5.65787
A_72_P133486	100151824	MRS2	57380	MRS2	7.19	0.784	3.63	0.00209	0.023127	6.65	0.0074	1	6.86216	6.98856	6.72007	6.8572	6.9208	6.62847	6.92691	6.89135	7.0593	7.41768	7.02466	7.81187	7.1767	7.06275	8.08347	8.45282	7.36165
A_72_P705429	100156026	LOC100156026	100129654	TCF24	4.48	0.784	3.29	0.00438	0.036016	5.84	0.01175	1	4.08399	4.31706	4.03376	3.88169	4.27217	4.07926	3.98647	4.0402	4.16614	5.05301	4.36436	5.50245	4.47344	4.61072	5.62799	5.0919	4.58431
A_72_P377338,A_72_P487633,A_72_P530765	100157507,	PTK2B	2185	PTK2B	6.94333	0.784333	5.12667	0.000183333	0.005534	14.37	0.000336667	1	6.82522	6.51137	6.58807	6.50193	6.32619	6.48105	6.65962	7.27604	7.08838	7.08267	6.77546	7.24227	7.13391	7.4099	7.45671	7.74409	6.95893
A_72_P035356	494459	CCL3L1	414062	CCL3L3	8.26	0.785	3.04	0.00735	0.048411	5.29	0.01639	1	8.11243	7.90818	7.66103	7.90718	8.01075	7.80242	7.57866	7.77664	7.94168	9.11324	8.02593	9.39321	9.25889	8.15798	8.69974	8.39894	8.67897
A_72_P265382		LOC100158151	196996	GRAMD2	7.28	0.785	3.05	0.00731	0.04827	6.43	0.00833	1	7.05138	6.41554	6.40645	7.33054	6.66391	6.69369	7.21242	6.69025	7.2874	7.96216	7.59762	8.44199	7.11291	7.98663	7.92035	7.4844	7.54684
A_72_P416982	407060	HSPA5	3309	HSPA5	11.85	0.785	3.91	0.00114	0.016482	17.88	7e-05	1	11.4244	11.2911	11.524	10.7813	11.2381	11.1894	11.5332	12.4162	12.1036	13.1033	12.0869	12.4748	11.8602	11.5304	12.6987	12.1726	12.0778
A_72_P177566,A_72_P559396,A_72_P743995	397011	OPTN	10133	OPTN	11.07	0.785667	4.15333	0.00253333	0.0213333	11.1333	0.00708	1	10.6585	10.6643	10.7337	10.3312	10.765	10.6767	10.7549	11.0347	11.0774	11.4934	10.877	11.9315	11.2717	11.0781	12.022	11.5214	11.3099
A_72_P263822			5940	RBMY1A1	5.31	0.786	4.11	0.00073	0.012923	11.37	0.00074	1	4.89992	4.48537	5.07225	4.65529	4.45861	5.05143	5.36335	5.55497	5.28898	5.80002	5.22071	6.14847	5.1263	5.64501	5.86302	5.69951	5.87329
A_72_P333713			2597	GAPDH	10.3	0.787	4.02	0.00089	0.014417	9.01	0.00216	1	9.88951	9.76963	9.74156	9.87109	9.9297	9.76591	10.3164	10.4728	9.80337	10.9908	10.2599	10.8161	10.3239	10.2378	11.0516	10.7533	11.0572
A_72_P349058	100519952;100627613	LOC100627613;PELI1	57162	PELI1	7.55	0.787	4.38	0.00041	0.00957	11.96	0.00058	1	7.09122	7.16341	7.04636	6.82736	7.21212	6.91448	7.54875	7.73716	7.54699	7.84769	7.38152	8.48093	7.67517	7.49577	7.95446	8.20944	8.17602
A_72_P430374	100144507	RAP2A	5912	RAP2B	7.91	0.787	3.17	0.00561	0.041655	8.19	0.00325	1	7.83167	7.149	7.57518	6.99657	7.42496	7.44938	7.47695	7.87339	7.92974	8.70484	7.86038	9.18268	7.74269	7.65583	8.27295	8.76956	8.56781
A_72_P240232,A_72_P506525,A_72_P572134	100522951	NGLY1	55768	NGLY1	9.04333	0.789	4.09667	0.0022	0.020289	9.11333	0.00656333	1	8.70224	8.37526	8.78698	8.47137	8.41909	8.91604	9.04825	8.78434	9.30515	8.95638	8.8063	9.86914	9.44105	9.1234	9.77456	9.29087	9.68395
A_72_P473666	100156809	LOC100156809	9791	PTDSS1	7.61	0.789	5.04	0.0001	0.004782	15.74	0.00014	1	7.29775	7.11671	7.42654	6.73498	7.10214	7.06353	7.4887	7.74531	7.857	8.14666	7.62927	7.90093	7.59066	7.94776	8.48342	8.1045	7.69915
A_72_P433839,A_72_P642172	397301	CALU	813	CALU	9.76	0.7895	4.985	0.00012	0.0050675	19.405	4e-05	1	9.38977	9.13087	9.22134	9.25351	9.13746	9.15797	9.61313	9.95921	9.95447	10.4286	9.975	10.3739	10.0616	9.56757	10.1355	10.3977	10.146
A_72_P034371,A_72_P559959,A_72_P560074,A_72_P575589,A_72_P580757,A_72_P600568,A_72_P630193	100155717	C14H10orf58	84293	C10orf58	13.1571	0.790286	3.46429	0.00347286	0.0302659	9.88429	0.00164286	1	12.9027	12.734	12.5476	12.1244	12.6958	12.956	12.6551	13.4209	13.8585	13.981	13.3517	13.1867	13.6895	13.1673	14.2278	13.5158	12.6469
A_72_P077826	397533	COL5A1	1289	COL5A1	9.78	0.791	4.88	0.00014	0.005599	15.78	0.00013	1	8.98976	9.64514	9.09084	9.43777	9.48466	9.08057	9.57511	10.0621	9.8084	10.1738	9.68297	10.6105	10.3613	9.94444	10.0179	9.94742	10.3294
A_72_P257127	100154676	GOLT1B	51026	GOLT1B	4.97	0.791	3.25	0.00471	0.037676	9.41	0.00178	1	4.9031	4.39232	4.11959	4.42929	4.19494	4.21897	4.90132	5.51035	5.21907	5.89904	4.92151	5.53011	5.45113	4.13131	5.66227	5.43558	5.53179
A_72_P286569,A_72_P444933			3077	HFE	6.615	0.791	5.87	5e-05	0.0029325	17.74	0.000215	1	6.58894	6.06927	6.28686	6.07486	5.9553	6.2998	6.57741	6.64613	6.39698	6.71839	6.71424	6.81536	7.07155	7.27931	6.72481	6.95297	7.24884
A_72_P158306			9918	NCAPD2	7.46	0.791	4.78	0.00018	0.00617	11.43	0.00072	1	7.29805	7.24011	7.02241	7.26046	6.99597	6.88407	7.29251	7.5983	7.20289	7.19992	7.39964	7.82657	7.77525	7.32371	7.94967	8.45383	8.16366
A_72_P343643	397571	COL1A1	1277	COL1A1	10.4	0.792	5.24	7e-05	0.004022	16.17	0.00012	1	9.52444	10.2492	9.72144	10.1979	10.1281	9.90018	10.1729	10.6419	10.2724	10.9981	10.436	10.7392	10.6604	10.5887	10.8882	10.6453	11.1004
A_72_P328058	100156717	LOC100156717	9394	HS6ST1	5.86	0.792	3.82	0.00138	0.018124	9.61	0.00162	1	5.48914	5.45941	5.43497	5.27505	5.22013	5.73502	5.2932	5.66097	5.77384	6.72359	5.87419	6.71842	5.77646	6.00313	6.69021	6.58875	5.97598
A_72_P380753			9948	WDR1	6.09	0.792	5.26	6e-05	0.003977	14.43	0.00022	1	6.00081	5.59029	5.89615	5.46915	5.47646	5.76091	5.81392	6.6572	5.7263	6.37811	6.12596	6.0977	6.51261	6.89223	6.29599	6.39278	6.44414
A_72_P364218,A_72_P651770	100037305	BIN1	274	BIN1	7.255	0.793	3.32	0.004785	0.036205	5.62	0.01547	1	7.40049	7.05779	6.6279	7.33194	6.35762	6.40035	7.40722	7.18201	6.57913	7.21341	7.45563	7.6074	7.60373	8.19043	7.31571	7.42759	8.13075
A_72_P640870	397667	FHL1C	2273	FHL1	5.92	0.794	3.26	0.00467	0.037497	5.54	0.01407	1	5.58753	5.09502	5.2422	6.73747	6.00709	5.10864	5.66752	5.95948	5.43357	5.89501	5.78303	5.98665	6.6736	6.63364	6.07494	6.0253	6.73712
A_72_P326103	100153609	PTPRK	5796	PTPRK	6.31	0.794	4.79	0.00017	0.006107	11.47	0.00071	1	6.46406	5.83818	5.87868	6.03805	5.37398	5.86002	6.40968	6.48173	6.39488	6.09235	6.48283	6.13717	6.88243	7.03554	6.56414	6.50437	6.88626
A_72_P177976	397056	RHBG	57127	RHBG	5.83	0.795	5.05	0.0001	0.004667	17.6	7e-05	1	5.50283	5.90189	5.49548	5.92044	5.74309	5.1642	5.65183	5.32154	5.51052	5.114	5.83007	5.78712	6.67674	6.11428	6.23933	6.39926	6.67382
A_72_P108526	595108	ARF4	378	ARF4	10.07	0.796	3.79	0.00146	0.018772	12.16	0.00053	1	9.90437	9.44496	9.58686	9.20476	9.42443	9.48673	9.85984	10.3579	10.0217	11.0181	10.0423	11.0212	10.2639	9.71866	10.7714	10.5329	10.4862
A_72_P035756	397564	HBEGF	1839	HBEGF	7.65	0.797	3.23	0.00492	0.038591	14.26	0.00023	1	6.59782	7.24829	7.35949	6.22175	7.43246	6.73896	7.66305	7.90571	7.78328	8.24823	8.99351	8.68117	7.82551	7.69246	7.67181	8.14222	7.83809
A_72_P036011,A_72_P442276	397550,		6776	STAT5A	7.145	0.797	3.195	0.005615	0.0408615	6.955	0.00651	1	6.95472	6.69304	6.71503	6.45382	6.55333	6.61321	6.81468	7.25271	6.7619	7.89017	6.85949	8.48907	7.21083	6.95578	7.76605	7.78458	7.69312
A_72_P704191		TNKS	8658	TNKS	4.92	0.797	3.92	0.0011	0.016124	8.59	0.00266	1	4.50133	3.88263	5.15639	4.10062	4.11609	5.0708	4.79637	5.1535	4.94611	5.13681	5.25236	4.99258	4.9577	5.66972	5.2159	5.31015	5.41953
A_72_P236207	100516567	LOC100516567	81563	C1orf21	8.6	0.8	3.04	0.00743	0.048695	5.68	0.01291	1	8.00339	8.42617	8.03404	8.06319	8.01886	8.36386	8.27338	8.17853	8.47827	9.59127	8.28277	9.72666	9.38817	8.99871	8.62944	8.39844	9.42916
A_72_P251567,A_72_P453824	100523311;100620963,100523311	LOC100523311;LOC100620963,LOC100523311	255394	TCP11L2	7.35	0.8	4.68	0.00078	0.011075	12.165	0.001455	1	6.99571	6.90875	7.02087	6.96307	7.1422	7.29407	7.1767	7.15656	7.67119	6.63296	7.12774	7.54417	7.95143	8.33103	7.88298	7.47325	7.71862
A_72_P402378	100513348	EIF2AK3	9451	EIF2AK3	8.52	0.801	5.16	8e-05	0.004253	13.73	0.00028	1	8.16888	8.34198	8.01311	8.24317	8.12529	7.92702	8.25783	8.61397	8.65128	8.50098	8.70442	8.60041	9.18312	9.64772	8.69946	8.46414	8.78049
A_72_P488148,A_72_P532663	100153706,	CIT,LOC100157337	11113	CIT	7.535	0.802	3.555	0.00328	0.028508	6.995	0.008935	1	7.32633	7.11355	7.06098	6.85679	7.08303	7.07087	7.4551	8.03192	8.53637	7.15836	7.30055	7.41937	7.82087	7.74501	8.21472	8.45631	7.46415
A_72_P358443			6578	SLCO2A1	12.32	0.802	3.07	0.00701	0.047215	10.43	0.00112	1	11.6515	12.4878	11.293	11.237	11.5978	11.7195	12.2373	13.0079	12.1488	13.4306	12.3614	13.4746	12.7178	12.0239	12.5002	12.5796	12.9191
A_72_P119801,A_72_P404198	397013	PPARGC-1	10891	PPARGC1A	5.675	0.8025	3.405	0.004	0.0326835	8.48	0.003905	1	5.3232	5.76896	4.88387	5.12065	5.03075	5.12485	5.12264	5.81484	6.91117	5.8644	5.79489	5.73242	5.775	5.82	6.45278	6.30023	5.64713
A_72_P245677	397174	IHH	3549	IHH	4.83	0.803	4.01	0.00092	0.014667	8.16	0.0033	1	4.81172	4.71851	4.75705	4.11364	4.37846	3.92604	4.92781	4.86687	5.34477	4.78839	4.62541	4.18158	5.13939	5.5843	5.56308	5.10237	5.21883
A_72_P215447	100522701	TOM1L1	10040	TOM1L1	7.13	0.803	4.22	0.00058	0.011366	11.09	0.00083	1	7.08665	6.33498	6.8528	6.28371	6.441	6.97418	6.81642	7.85438	7.83895	7.09482	6.94408	7.17655	7.49991	7.37317	7.87934	7.46289	7.22103
A_72_P078066	574063	AURKA	6790	AURKA	5.16	0.804	4.76	0.00018	0.006268	17.12	9e-05	1	4.99841	4.12185	4.78908	4.75705	4.62686	4.73603	4.68881	5.42418	5.83888	5.34383	5.23128	5.81505	5.25809	5.1801	5.43026	6.06878	5.45502
A_72_P354598	100522415	LARP6	55323	LARP6	5.31	0.804	4.64	0.00024	0.007127	11.61	0.00067	1	5.09328	4.83992	4.87357	4.78829	4.56298	5.14731	5.1304	5.72136	5.66405	5.85575	4.91867	5.1416	5.75947	6.13684	5.86875	5.40499	5.44479
A_72_P372138	100621034	PARP1	142	PARP1	8.13	0.804	4.86	0.00015	0.005711	11.89	0.00059	1	8.1349	7.54319	7.88962	7.58958	7.52018	7.69494	8.10292	8.81888	7.95302	8.06116	8.03398	8.01539	8.90379	8.24623	8.63774	8.6947	8.44945
A_72_P146946	791125	FYN	2534	FYN	8.18	0.805	5.06	0.0001	0.004642	17.15	8e-05	1	7.95122	7.66119	7.84236	7.14891	7.6814	7.81921	7.92873	8.52505	8.03863	8.60571	8.29864	8.93446	8.58681	8.4039	8.23712	8.78058	8.61409
A_72_P022906	100144591	CYBRD1	79901	CYBRD1	8.31	0.807	4.73	0.00019	0.006449	11.87	0.0006	1	7.75824	8.35332	8.02268	8.42395	7.68636	8.11971	7.8197	8.14041	8.18102	7.74293	8.51569	8.33305	8.98934	9.13317	8.47184	8.48225	9.09203
A_72_P378733	100157469	POLG	5428	POLG	6.22	0.807	4.42	0.00038	0.009135	9.84	0.00146	1	6.3831	5.69564	5.90798	5.58762	5.60183	5.7919	6.07321	6.85875	5.80632	6.47934	6.35297	5.80354	6.97946	6.71628	6.47127	6.60933	6.57203
A_72_P033581	397340;397550	STAT5A,STAT5B	6776;6777	STAT5A;STAT5B	6.01	0.807	5.06	0.0001	0.004642	16.41	0.00011	1	5.62412	5.54462	5.72435	5.15818	5.4194	5.67992	5.74102	6.23484	5.87246	6.77887	5.89141	6.6268	6.2363	6.14504	6.61648	6.45372	6.36224
A_72_P024076	396968	GOT2	2806	GOT2	8.63	0.808	7.6	0	0.000586	28.89	0	1	8.25078	8.45611	8.50433	8.00971	8.14312	8.35395	8.27195	8.69142	8.53177	8.76501	8.49572	8.72825	8.96451	9.23391	9.31653	8.84385	9.10125
A_72_P366098	100522203	LOC100522203	9601	PDIA4	12.46	0.808	5.32	6e-05	0.00381	17.79	7e-05	1	12.1778	11.8489	12.1105	11.8886	11.8066	11.9797	12.3011	12.6071	12.47	13.1126	12.3924	13.0474	12.752	12.3651	13.0778	12.9402	12.9872
A_72_P001481	100738445	LOC100738445	401474	SAMD12	5.25	0.808	4.29	0.0005	0.010489	9.72	0.00154	1	5.12592	4.78396	4.91403	4.66577	4.54914	5.12621	4.87349	5.16033	5.26576	5.59008	5.33709	5.50733	5.63167	5.71352	6.30586	5.88043	4.82172
A_72_P002416	100515702	LOC100515702	55217	TMLHE	8.8	0.808	3.76	0.00156	0.01951	7.1	0.00575	1	8.52482	8.58519	8.44013	8.62254	8.35796	8.42108	8.40507	9.01117	8.96818	8.4453	9.17887	8.24348	9.73859	10.0737	9.05761	8.877	8.6887
A_72_P218642,A_72_P227072	100521487	WEE1	7465	WEE1	4.355	0.809	5.58	0.0004	0.007172	17.805	0.001365	1	3.93422	4.04531	3.88828	4.19202	3.70772	3.7083	4.3192	4.56413	4.33839	4.50464	4.40412	4.57473	4.61189	4.35365	4.74496	5.18354	5.00472
A_72_P589356	397202	JAK1	3716	JAK1	10.79	0.811	5.69	3e-05	0.002663	22.71	2e-05	1	10.6458	10.0346	10.3138	10.0275	10.1402	10.3226	10.7436	11.0789	10.9902	11.4046	10.7568	11.3883	11.1146	10.9778	11.2407	11.2106	11.1023
A_72_P035946	100126164	ANGPTL2	23452	ANGPTL2	6.82	0.813	4.53	0.00029	0.007923	10.72	0.00098	1	6.14903	6.29049	6.28533	7.16696	6.30753	6.42778	6.43388	7.02968	6.53964	7.33128	6.85877	6.88008	7.73319	7.078	6.89363	7.18089	7.36453
A_72_P390043	100525891	LOC100525891	317649	EIF4E3	6.44	0.813	4.32	0.00047	0.010204	11.7	0.00064	1	6.59188	5.69153	5.64465	5.9399	5.90592	5.87088	6.30778	6.44698	6.62678	6.85094	6.30505	7.2927	7.22018	6.4798	6.76411	6.83221	6.73728
A_72_P151232,A_72_P502186	100294706	SMYD2	56950	SMYD2	8.23	0.813	6.195	7e-05	0.0030815	22.285	0.00014	1	7.78061	7.80248	7.66602	7.5672	7.80371	7.86064	8.24793	8.36357	8.28808	8.45785	8.37099	8.55712	8.82081	8.31752	8.64079	8.78798	8.58953
A_72_P496416	100522463;100621549	ABR;LOC100621549	29	ABR	10.27	0.814	5.25	7e-05	0.003977	14.45	0.00022	1	10.0808	9.73409	9.91635	9.73174	9.62522	9.82105	10.3129	10.3756	10.0569	10.501	10.1381	10.8639	10.4861	10.437	10.7277	10.7907	11.0705
A_72_P414198		SLA-1	6503	SLA-1	11.22	0.814	3.55	0.00246	0.025472	6.43	0.00835	1	10.92	10.7892	11.3615	10.1702	10.6613	11.3885	10.6947	11.3232	10.7801	11.4332	11.204	11.7418	11.1525	11.3708	11.5224	12.0807	12.2179
A_72_P443637	100154916	LOC100154916	8362	HIST1H4K	9.36	0.816	3.16	0.00572	0.042042	5.35	0.01582	1	8.31547	9.11001	9.59875	8.77776	9.09111	9.46727	9.20255	9.06969	9.45075	8.48323	9.12626	9.98579	9.1491	10.0977	9.82044	10.2332	10.1827
A_72_P108441	397566	PGM1	5236	PGM1	8.66	0.816	5.39	5e-05	0.003511	16.1	0.00012	1	8.53793	8.0636	8.4869	8.00363	7.8753	8.1604	8.60113	9.08593	8.52099	9.15073	8.73147	8.6658	8.84418	9.3785	8.98483	9.06728	9.04039
A_72_P380838,A_72_P440306,A_72_P444848,A_72_P575489,A_72_P633743,A_72_P641705,A_72_P665743	399538	PRDX6	9588	PRDX6	10.5314	0.816571	5.05429	0.00062	0.008864	15.6743	0.000854286	1	10.1427	9.98742	10.1262	9.98366	10.0943	10.3555	9.98263	10.4315	11.0371	10.7079	10.5903	11.0189	10.6121	10.9862	10.9688	11.5249	10.4714
A_72_P194172,A_72_P215582,A_72_P444491,A_72_P704932	100737477;414836,100737518,414836	FBN1;LOC100737477,FBN1,LOC100737518	2200	FBN1	6.0925	0.81675	3.875	0.0027775	0.0240405	9.565	0.0025575	1	5.75896	5.78419	5.35064	5.82408	5.61019	5.46112	5.74941	6.17075	5.65462	6.86002	6.22423	6.79772	6.64089	5.80388	6.42877	6.6544	6.7973
A_72_P136796,A_72_P449205	100154945	LOC100154945	6238	RRBP1	12.03	0.818	3.685	0.00297	0.0261675	9.49	0.002255	1	11.2897	11.7016	11.6219	11.3485	11.4389	11.5165	11.9592	12.4918	11.7967	12.5847	12.133	12.7897	11.8619	11.8124	12.8018	12.456	12.9278
A_72_P204087	100153097	SMG5	23381	SMG5	6.03	0.818	4.28	0.00051	0.010683	9.32	0.00186	1	5.99828	5.82968	5.88194	5.52145	5.09507	5.27224	5.98664	6.54334	5.84593	6.49221	5.94341	5.66582	6.54728	6.77369	6.50112	6.1231	6.42162
A_72_P374268	100153623	LOC100153623	10174	SORBS3	6.89	0.819	4.96	0.00012	0.005199	13.88	0.00027	1	6.83088	6.41273	6.48992	6.50774	6.17551	6.4033	6.4672	7.15483	6.56394	7.80778	6.86142	7.00675	7.30495	7.15473	7.10862	7.45535	7.41851
A_72_P302989,A_72_P465085,A_72_P517317,A_72_P699560	100738598;397343,100738598,397343	ADAM17;LOC100738598,ADAM17,LOC100738598	6868	ADAM17	8.68	0.82	5.9025	0.000155	0.00456925	22.61	0.0003525	1	8.25439	8.21147	8.212	7.90054	8.22533	8.28073	8.58788	8.9994	8.72218	9.05046	8.55368	9.27503	9.07066	8.9432	9.30943	9.10218	8.86886
A_72_P149146	100513811	AKT3	10000	AKT3	5.86	0.821	5.13	8e-05	0.004385	15.04	0.00018	1	5.87161	5.27998	5.0338	5.53199	5.31167	5.14177	5.88417	6.20677	5.90186	6.12865	5.7405	6.329	6.3663	6.02975	6.09352	6.24024	6.55979
A_72_P379188	100156877;100158055	HIPK1	204851;56944	HIPK1;OLFML3	8.57	0.821	7.23	0	0.000748	33.48	0	1	8.33894	7.99196	7.90439	8.22749	8.00607	7.94364	8.33736	8.92155	9.03322	8.81284	8.93599	8.52316	8.76122	8.89102	9.08534	9.09911	8.80323
A_72_P637644,A_72_P641194	692156	ENO3	2027	ENO3	7.445	0.8225	4.6	0.000365	0.0083645	12.11	0.000985	1	6.91251	6.80208	7.22601	7.07457	6.8225	7.04771	7.27591	7.58631	6.89856	8.24244	7.60523	7.85218	7.76668	7.57577	7.85351	7.96355	8.067
A_72_P363753,A_72_P515108,A_72_P556252,A_72_P691276	100152933	IPO5	3843	IPO5	9.445	0.82275	6.0575	4e-05	0.00265025	19.9525	0.0001275	1	9.12862	9.12592	8.91111	9.09988	9.05294	8.8872	9.16213	9.60081	9.20094	10.124	9.36165	9.58568	9.83903	10.1124	9.81435	9.69925	9.91128
A_72_P048811,A_72_P118791	100523285	DLG5	9231	DLG5	6.545	0.8235	4.165	0.00128	0.0156485	11.47	0.00156	1	6.22989	6.42513	6.08041	5.99939	6.0288	5.61172	6.179	7.26787	6.46424	7.00311	6.52782	6.90228	6.4833	6.45501	7.2859	6.79002	7.49892
A_72_P204527	100737692	LOC100737692	55187	VPS13D	7.44	0.824	3.52	0.00266	0.026724	7.71	0.00415	1	7.44434	7.02523	5.70664	6.92765	6.91922	7.45236	7.45342	7.89169	7.82754	7.43753	7.66482	7.70835	7.67231	8.10828	7.84033	7.78289	7.66734
A_72_P343408	100152307	ACVR1	90	ACVR1	8.01	0.825	4.4	0.0004	0.009377	11.32	0.00075	1	8.34247	7.3261	7.43125	7.26494	7.13643	7.43067	8.10199	8.46747	8.31861	8.1547	8.05118	8.15738	8.69727	8.08221	8.47652	8.31739	8.43478
A_72_P088821	100525066	DTL	51514	DTL	7.4	0.825	3.99	0.00096	0.015062	10.45	0.0011	1	6.70604	6.88455	6.85088	6.88975	7.05438	6.7818	7.35972	7.48879	7.40682	7.65145	7.62927	8.31271	7.47185	7.01958	7.77124	8.17926	8.34751
A_72_P214422,A_72_P311618,A_72_P350543,A_72_P508419	100171403,	ELOVL5,LOC100171403	60481	ELOVL5	7.7575	0.825	4.635	0.0021675	0.0187755	13.535	0.0039475	1	7.02504	7.61312	7.08847	6.92492	7.66136	7.41178	7.53097	7.91374	7.63178	8.06447	8.04676	8.20203	8.16941	8.15691	8.31308	8.0884	8.00756
A_72_P339403,A_72_P373888	100522109	ELMO1	9844	ELMO1	6.48	0.826	4.045	0.00172	0.0183805	9.235	0.002775	1	6.44954	5.95776	6.34488	6.37897	5.88626	6.17271	6.17392	6.75201	6.00338	6.1932	6.45708	6.27415	7.85445	7.21609	6.80626	6.48982	6.73742
A_72_P316003	100153454	COL4A2	1284	COL4A2	7.9	0.828	3.37	0.00364	0.032295	10.73	0.00098	1	6.90711	7.49873	7.26022	7.13897	7.52835	7.24966	7.817	7.48676	8.38323	9.12018	8.07171	8.92202	7.56751	8.11883	8.4479	8.48173	8.23641
A_72_P489607,A_72_P514733,A_72_P615755,A_72_P631535,A_72_P706669	100157162;100736902,100157162	GLUD1;LOC100736902,GLUD1	2746	GLUD1	11.188	0.8288	6.468	5.2e-05	0.0023482	28.216	3.2e-05	1	10.6579	10.7027	10.5562	10.6395	10.8385	10.6765	10.9513	11.5038	11.4355	11.5461	11.1054	11.8718	11.7726	11.3783	11.7124	11.4061	11.4621
A_72_P000816	100623002	CEP76	79959	CEP76	4.67	0.829	4.92	0.00013	0.005433	15.75	0.00014	1	4.56192	3.76065	4.10384	4.40884	4.02388	4.13517	4.41279	4.82942	4.96406	5.20106	4.41469	5.39747	5.13893	4.77138	5.36468	4.98743	4.88871
A_72_P302934,A_72_P539683,A_72_P564219,A_72_P649261,A_72_P705524	414388,		7170	TPM3	11.024	0.8298	5.242	0.000334	0.0066102	16.778	0.000442	1	10.3667	10.5902	10.7696	10.3831	10.4468	10.6711	10.8156	11.1261	10.7956	11.5939	11.0743	11.7279	11.1582	11.4122	11.4754	11.4694	11.5214
A_72_P565634	100152028	LOC100152028	54602	NDFIP2	10.16	0.83	5.24	7e-05	0.004022	21.79	2e-05	1	9.81886	9.60317	9.7043	9.32754	9.54721	9.33616	10.1772	10.6202	10.5513	10.8563	10.1763	10.6375	10.5596	10.0657	10.7652	10.3529	10.6312
A_72_P035571,A_72_P496296	397082	DHRS4	10901	DHRS4	9.355	0.832	3.305	0.00427	0.0354005	8.795	0.00243	1	9.49003	9.48651	9.0821	9.74102	8.83355	8.48151	9.16043	8.9878	8.77267	8.3233	8.78774	9.81212	9.58076	9.99556	9.66788	10.5027	10.3249
A_72_P004491,A_72_P630992	100171389	PTPN6	5777	PTPN6	6.93	0.832	3.985	0.00098	0.0150655	7.94	0.00372	1	6.74849	6.5493	6.84308	6.41999	6.32779	6.62476	6.60836	6.76063	6.22636	7.18571	6.68909	7.74926	6.95982	7.32666	7.42977	7.48583	7.90382
A_72_P243582	100622399;397186	CTR1;LOC100622399	1317	SLC31A1	8.52	0.833	3.62	0.0021	0.0232	10.82	0.00094	1	8.27468	7.69917	8.19605	7.19416	7.80788	8.37676	8.40478	9.02876	9.53084	8.97655	8.79583	8.41317	8.75156	8.80281	9.21119	9.12317	8.24133
A_72_P367623	100514518	LOC100514518	27102	EIF2AK1	6.4	0.834	3.55	0.00246	0.025472	7.86	0.00384	1	5.94106	5.84171	5.735	5.34093	6.20146	5.86726	6.68187	7.32839	6.15004	6.57151	6.69786	6.58962	7.01343	5.99857	6.83981	6.93484	7.10368
A_72_P224207	100155306;100624417	LOC100624417;SEC61A1	29927	SEC61A1	8.52	0.836	6.44	1e-05	0.001386	24.98	1e-05	1	8.0913	8.05868	7.96735	8.08841	7.86519	8.02525	8.37848	8.54931	8.59286	9.24635	8.66698	8.75067	8.60941	8.986	9.2056	8.81007	8.90628
A_72_P444587	100515283	LOC100515283	2760	GM2A	7.67	0.837	3.91	0.00113	0.016432	8.66	0.00256	1	7.44048	7.22113	7.3802	6.79494	7.27919	7.28517	7.29033	7.35319	7.49906	8.05228	7.59017	8.844	7.83364	7.76719	8.00248	8.41411	8.37338
A_72_P165361,A_72_P638200,A_72_P661514	397608	TPM4	7171	TPM4	12.3133	0.837667	3.27667	0.00479667	0.037253	8.63333	0.00266	1	11.3538	11.6155	11.892	11.6266	11.8576	11.9502	12.2317	12.3089	12.2312	13.1487	12.3999	13.5628	12.4888	11.7871	12.7046	13.0616	13.0949
A_72_P179271	100521141	ARRB1	408	ARRB1	6.89	0.838	6.29	1e-05	0.001556	22.08	2e-05	1	6.61094	6.42691	6.45993	6.16869	6.28613	6.47306	6.79225	6.87464	6.971	7.4164	6.84313	7.24149	6.99106	7.15753	7.38219	7.37791	7.58196
A_72_P496933	100153846	LOC100153846	1869	E2F1	9.8	0.838	5.34	5e-05	0.003692	15.25	0.00016	1	9.26608	9.56457	9.43681	9.12713	9.46623	9.27783	9.58113	10.1715	9.74525	9.83523	9.91851	10.0099	9.91317	9.66633	10.266	10.6801	10.6055
A_72_P505102	100101929;100625644	EIF4A1;LOC100625644	100533955	SENP3-EIF4A1	9.79	0.838	4	0.00094	0.014907	16.7	0.0001	1	9.75673	8.99969	9.12256	9.00454	9.06931	9.19869	9.3224	10.1046	9.92725	11.2092	9.94079	10.6004	9.61384	9.87856	10.1081	10.3393	10.3051
A_72_P705618	100525045	ERBB3	2065	ERBB3	8.35	0.839	3.03	0.00763	0.049391	5.67	0.01305	1	8.25234	8.22927	7.94868	8.21227	7.73744	8.52515	7.89567	8.88388	8.59571	7.51847	8.09426	7.37147	9.12156	9.40335	9.58674	8.49559	8.16006
A_72_P146401,A_72_P723043,A_72_P742047	780402	SERPINF1	5176	SERPINF1	12.2733	0.840667	4.69667	0.000583333	0.00996333	12.3367	0.00138667	1	11.6986	11.7544	11.8817	11.9521	11.8399	11.9278	11.9597	12.367	11.6723	12.9361	12.3792	12.7517	12.8665	12.5863	12.4443	12.563	13.0395
A_72_P313643	414411	ASS1	445	ASS1	6.1	0.841	4.08	0.00078	0.013374	9.88	0.00143	1	5.91417	5.38666	5.80946	5.0658	5.30898	5.84029	6.2129	6.43174	6.14019	6.83287	6.10959	6.12635	6.61924	6.88315	6.46382	6.60264	5.8764
A_72_P074541			9962	SLC23A2	6.27	0.842	5.13	8e-05	0.004394	22.03	2e-05	1	5.93657	5.76017	5.60921	5.31509	5.70465	5.76397	6.07891	6.20991	6.58807	7.07743	6.61581	7.10326	6.23985	6.41191	6.78738	6.81146	6.65358
A_72_P541053	497236	SLC26A6	65010	SLC26A6	6.09	0.842	4	0.00092	0.01475	8.6	0.00265	1	5.63956	5.50619	6.02613	5.56025	5.43376	5.81996	5.7578	5.80689	5.743	6.86036	5.99598	6.76507	6.36442	5.9922	6.43278	6.92994	6.87819
A_72_P426404	100517284	LOC100517284	81	ACTN4	8.41	0.843	4.57	0.00028	0.00767	12.54	0.00046	1	8.42822	7.99002	7.79021	7.70668	7.93919	7.74892	8.10222	9.44052	8.49817	8.68162	8.61798	8.03135	8.85067	8.78913	8.63839	9.04561	8.68277
A_72_P148786,A_72_P305829	396763	FLT1	2321	FLT1	7.995	0.843	4	0.002105	0.020476	12.2	0.006035	1	7.35655	7.57794	7.51206	7.0486	7.7498	7.56063	7.85938	8.23784	7.98317	8.58651	7.91133	8.71418	7.97114	8.4989	8.65417	8.25248	8.45745
A_72_P570969	396919	MAN1A1	4121	MAN1A1	5.93	0.843	3.54	0.00255	0.026025	8.08	0.00343	1	5.58173	5.31904	5.5473	5.38371	5.07575	5.57916	5.72204	5.64864	5.72871	6.67501	5.85211	7.21569	6.09206	6.01644	6.32606	6.20311	6.86877
A_72_P200477	100156979	LOC100156979	7187	TRAF3	8.04	0.843	3.42	0.00328	0.030161	7.04	0.00596	1	7.60119	7.38287	7.67318	7.30049	7.51355	7.71308	7.92937	7.96448	7.78414	8.79253	8.00185	8.88	7.77733	7.77555	9.10703	8.79692	8.69797
A_72_P229782,A_72_P314103	100152085,		7004	TEAD4	10.36	0.844	3.36	0.003775	0.0328325	12.67	0.00043	1	9.51915	9.96463	9.41644	9.47724	10.0123	9.75245	10.1568	10.6657	10.3465	11.9652	10.4189	11.4268	10.7466	10.109	10.442	10.9629	10.7447
A_72_P292064	100518874	LOC100518874	54491	FAM105A	10.28	0.845	6.11	1e-05	0.001832	23.22	1e-05	1	9.70222	9.7721	9.80707	9.4444	9.99952	9.90062	10.0605	10.9114	10.3785	10.3792	10.4094	10.6437	10.9464	10.3729	10.7007	10.8947	10.3736
A_72_P708950	100156354	LOC100156354	100526836	MUTED-TXNDC5	10.53	0.845	5.28	6e-05	0.003935	13.93	0.00026	1	10.3449	10.0429	10.0284	10.195	10.1012	10.1148	10.4344	10.3505	10.4411	10.704	10.3413	10.7964	10.5033	11.0509	10.6684	11.3809	11.5203
A_72_P489234	100622249	LOC100622249	10865	ARID5A	7.76	0.846	3.3	0.0042	0.035262	8.66	0.00256	1	7.65687	7.01996	7.41001	6.45567	7.09971	7.42057	7.59353	8.5546	8.30863	7.85929	7.96787	8.20028	8.25253	7.41774	8.4867	8.86358	7.39255
A_72_P276494			26034	IPCEF1	5.45	0.846	3.48	0.00288	0.027992	6.32	0.00888	1	5.06934	4.80617	4.8429	4.752	5.2441	4.9918	5.6681	5.33129	5.15988	5.95094	5.18593	6.21364	5.40072	5.51617	5.66604	6.20145	6.71492
A_72_P299319,A_72_P586536	100188977	GRB10	2887	GRB10	7.185	0.847	4.925	0.00055	0.0090755	15.905	0.00206	1	6.8097	6.84261	6.68744	6.75284	6.61918	6.59564	6.87939	7.84144	7.09331	7.48065	6.94754	7.63459	7.82832	7.67333	7.56375	7.19484	7.68057
A_72_P047761	100511227	GXYLT2	727936	GXYLT2	5.3	0.847	3.36	0.00376	0.032911	6.18	0.00965	1	4.68876	4.7562	4.64137	5.52368	4.7753	4.69182	5.03405	5.06071	4.94934	6.11181	4.93369	6.27402	5.51838	5.3627	5.995	5.46481	6.26167
A_72_P291514	100153829	LOC100153829	4791	NFKB2	10.69	0.848	3.62	0.00213	0.023417	8.82	0.00237	1	10.2838	10.2619	10.1335	10.2178	10.1663	9.97079	10.4113	10.6785	10.5494	11.8649	10.5812	11.3944	10.6578	10.4617	11.5455	11.5951	11.0106
A_72_P100831	100038019	LOC100038019	7048	TGFBR2	8.15	0.849	5.15	8e-05	0.004285	16.52	0.0001	1	7.94416	7.75135	7.82962	7.50852	7.39389	7.68843	7.67143	8.51377	7.91061	9.09696	8.02599	8.54764	8.71274	8.37272	8.51007	8.49169	8.57575
A_72_P543443	100233190	LRP10	26020	LRP10	6.76	0.85	4.42	0.00037	0.009114	10.22	0.00123	1	6.81291	6.32082	5.59213	6.10776	6.61867	6.49747	6.53705	7.26676	6.5901	6.97354	6.97438	6.55554	7.2912	7.62586	7.16142	7.09235	6.8562
A_72_P125626	100522952	ADAMTS5	11096	ADAMTS5	8.58	0.851	4.85	0.00015	0.005772	13.3	0.00034	1	8.19843	8.36472	7.99809	7.90995	8.30563	8.49061	7.74185	9.12127	8.99393	8.48917	8.39195	8.8988	9.48286	9.07042	9.12718	8.65817	8.63717
A_72_P146811,A_72_P423254,A_72_P542783,A_72_P574389,A_72_P625656,A_72_P646236,A_72_P658763,A_72_P688101	414799	CYB5A	1528	CYB5A	13.5162	0.852875	3.48625	0.00398125	0.0322252	6.28375	0.0130175	1	13.1817	13.2189	13.3054	12.9339	13.1929	13.3686	13.0554	13.8647	13.7745	12.9904	13.4652	13.2764	14.1496	13.7071	15.1824	13.8562	13.2671
A_72_P287119		ADAP2	55803	ADAP2	7.64	0.854	3.1	0.00658	0.045549	5.15	0.01791	1	7.1997	7.27786	7.12322	6.67565	7.59346	7.28362	7.3882	7.17668	7.79864	7.94311	7.11277	8.90758	7.67154	7.78286	7.88404	8.11119	8.92109
A_72_P428184	396707	LAMB1	3912	LAMB1	9.1	0.856	5.2	7e-05	0.004176	17.88	7e-05	1	8.59283	8.51026	8.45555	8.51487	8.59367	8.38693	9.24853	9.59105	9.63597	9.1805	9.09105	9.57336	9.79927	9.78684	9.0603	9.36172	9.34529
A_72_P401603		SCML4	256380	SCML4	5.62	0.856	3.57	0.00236	0.024909	6.54	0.00783	1	5.27933	4.86705	5.51451	4.83806	5.15702	5.67779	5.25503	5.5796	5.67012	5.41036	5.24959	6.64415	5.79206	5.51693	6.01896	6.72693	6.35829
A_72_P466602	100620724	LOC100620724	1288	COL4A6	7.56	0.857	6.66	0	0.001215	31.36	0	1	6.7961	7.14861	7.10996	6.78401	7.13044	6.99973	7.38498	7.9634	7.6419	7.99597	7.63858	8.31188	7.84907	7.77191	7.97169	7.85869	8.08824
A_72_P102746,A_72_P272289,A_72_P288539	100521765	FSD1L	83856	FSD1L	5.99667	0.857	4.65333	0.000263333	0.00737633	11.6967	0.00089	1	5.58761	5.68847	5.48877	5.60646	5.57008	5.60744	5.55243	5.74825	6.50256	5.9896	6.13687	6.21148	6.62478	5.69913	6.77656	6.95489	6.15923
A_72_P337738,A_72_P493123	100154565	RHOV	171177	RHOV	7.46	0.8575	3.38	0.003565	0.0318625	5.715	0.01267	1	7.42429	7.22798	7.3483	7.49413	6.74892	6.41395	7.04107	7.16951	7.27749	7.54934	8.19112	7.12756	7.64151	8.87121	8.02987	7.87008	7.3718
A_72_P282499	100515756	EDEM1	9695	EDEM1	9.26	0.858	4.56	0.00028	0.007749	13.09	0.00037	1	9.07875	8.71168	8.71174	8.65887	8.48177	8.69853	9.18291	9.30512	9.26281	9.93649	9.15581	10.0645	9.44027	9.18313	9.68853	9.82132	10.1043
A_72_P495825	100151931	VAV2	7410	VAV2	4.12	0.858	4.45	0.00035	0.008827	13.03	0.00037	1	3.56761	3.90439	3.86039	3.1925	3.5309	3.55201	3.8117	4.36043	4.65389	5.07375	3.79169	4.25784	4.07544	4.89651	4.65129	4.33257	4.49245
A_72_P440986,A_72_P614281	100152836	AGPAT6	137964	AGPAT6	8.24	0.859	5.72	3e-05	0.0026495	17.68	7.5e-05	1	7.96366	7.76334	8.03333	7.68908	7.50387	7.74351	8.02881	8.82153	8.17843	8.65829	8.25018	8.05215	8.58787	9.06224	8.59433	8.57917	8.55973
A_72_P041636			54877	ZCCHC2	8.19	0.859	4.26	0.00053	0.010816	14.34	0.00023	1	7.78178	7.48368	7.68769	7.25448	7.81708	7.58458	7.97333	8.4602	8.55325	8.87128	8.21949	8.92373	8.1424	7.94098	9.30651	8.73487	8.44214
A_72_P302964	397309	HTR1D	3352	HTR1D	5.07	0.863	4.05	0.00084	0.013867	8.69	0.00252	1	5.02104	4.85199	4.5535	5.22909	4.36714	4.48331	4.87997	4.65256	4.77772	5.30661	4.47515	5.47339	6.09395	5.56952	5.13528	6.05454	5.31011
A_72_P376873	100515576;100519729	LOC100515576;LOC100519729	30851	TAX1BP3	9.27	0.864	7.06	0	0.000829	33.64	0	1	8.96125	8.66919	8.58114	8.60318	8.68161	8.80572	9.14311	9.79129	9.44038	9.89386	9.29875	9.589	9.82279	9.56015	9.69807	9.65308	9.47452
A_72_P146611,A_72_P234957,A_72_P397348,A_72_P444518	397260,	SMAD3	4088	SMAD3	9.17	0.86425	5.69	0.00016	0.00468	21.52	0.0001875	1	8.96326	8.50855	8.43688	8.4569	8.56591	8.97267	8.91644	9.23071	9.64153	9.82737	9.23603	9.38505	9.30618	9.71765	9.70761	9.58608	9.447
A_72_P080746,A_72_P115771	100520029	LOC100520029	11031	RAB31	10.35	0.8645	3.485	0.0037	0.030678	7.615	0.005805	1	9.62304	9.79722	9.76477	9.78485	10.0748	9.94784	10.1104	10.0515	10.1085	11.0147	10.1588	11.7772	10.9643	10.3001	10.4972	10.8901	11.0299
A_72_P023501	100738210	LOC100738210	22875	ENPP4	10.66	0.868	4.91	0.00013	0.005477	13.48	0.00031	1	10.078	10.0939	10.6569	9.87424	9.89129	10.4933	10.4589	10.9336	10.9299	11.0567	10.9942	10.3578	10.9116	11.6858	11.01	11.011	10.8268
A_72_P314683	100518724	LOC100518724	9448	MAP4K4	11.15	0.868	4.82	0.00016	0.005901	12.89	0.00039	1	10.8259	10.9525	10.5386	10.4987	10.8446	10.598	10.739	11.2472	11.2578	11.8287	10.7939	11.5492	11.3946	11.2236	12.065	11.9699	11.255
A_72_P237647,A_72_P237992	100738254,100738282	LOC100738254,LOC100738282	10231	RCAN2	6.31	0.868	5.935	2e-05	0.0022475	18.115	8e-05	1	5.69116	5.74414	6.18438	5.48888	5.91635	6.0098	6.36141	6.22439	6.3791	6.31601	6.39439	6.668	6.94659	7.02161	6.47468	6.82225	6.64361
A_72_P372653	100152894	DNAJB11	51726	DNAJB11	10.2	0.869	3.36	0.00375	0.032911	11.72	0.00064	1	9.95386	9.36664	9.58383	9.28509	9.32569	9.42382	10.2316	10.5587	10.3211	11.3499	10.2799	11.3842	10.3018	9.64347	11.0866	10.6926	10.6002
A_72_P393468,A_72_P477663	100154672,	LOC100154672	90381	C15orf42	4.375	0.8715	4.97	0.001155	0.012982	13.81	0.00305	1	3.88781	4.0721	4.1299	3.8135	3.98536	3.75007	4.08981	4.27903	4.23477	4.40767	4.3769	5.16444	4.45047	4.36791	4.85252	5.34113	5.15034
A_72_P296874,A_72_P473408	100156441	DSCC1	79075	DSCC1	5.385	0.872	4.175	0.000855	0.013182	11.335	0.000945	1	4.84478	4.90074	4.84343	5.06196	4.82643	4.61542	5.15865	5.50584	5.51369	5.65821	5.26792	6.50857	5.63686	5.18433	5.63059	5.98811	6.38443
A_72_P260122	100523594	RHOBTB3	22836	RHOBTB3	10.68	0.873	3.11	0.00639	0.04477	8.17	0.00327	1	10.7014	10.7003	10.4609	10.7393	10.4656	9.8475	10.628	11.0393	10.0908	9.27034	10.3107	10.3404	11.9357	11.9328	10.8715	10.5888	11.569
A_72_P494595,A_72_P547866,A_72_P621459	100516776;397524,397524	LOC100516776;VCP,VCP	7415	VCP	10.12	0.873	5.65333	4.66667e-05	0.00306667	18.5367	7.33333e-05	1	9.75991	9.54878	9.79494	9.55351	9.43141	9.67042	9.92199	10.4814	9.87745	10.7065	10.1211	10.4665	10.217	10.4278	10.924	10.3756	10.7645
A_72_P365643,A_72_P415643,A_72_P755214	100517064;100517736,	LOC100517064;LOC100517736,	140809	SRXN1	6.42	0.874333	4.45667	0.000553333	0.0101397	19.23	6.66667e-05	1	6.12657	5.67848	5.81297	5.54532	5.8275	5.58135	6.20827	7.18844	6.81319	7.48927	6.6401	6.73863	6.9631	6.13678	6.93067	6.97708	6.49173
A_72_P085571	780421	CMKLR1	1240	CMKLR1	6.01	0.875	3.32	0.00404	0.034356	7.49	0.00468	1	5.24604	5.32727	5.5619	5.3088	5.98628	5.41833	5.6678	5.83632	5.81236	6.96417	5.89619	7.19675	5.82512	6.06813	6.20752	6.75957	7.02479
A_72_P341463	100156204	PDIA3	2923	PDIA3	11.2	0.875	5.09	9e-05	0.004558	17.58	7e-05	1	11.0514	10.9749	10.1283	11.0798	10.9666	10.1794	10.4836	11.3813	11.4639	11.7066	11.3547	11.7676	11.6711	11.5809	11.7409	11.3747	11.4826
A_72_P222197	100624544	LOC100624544	55771	PRR11	4.79	0.875	4.31	0.00048	0.010351	9.94	0.00139	1	4.21806	4.6167	4.72022	4.72499	4.60655	4.20782	4.34268	4.44713	4.30654	4.58024	4.28349	5.5941	4.97059	5.13143	5.46876	5.57788	5.68292
[truncated: 511 more rows]

## Sheet: Suppl Tab 3
Supplementary Table S3. - Results of statistical analysis of microarray data performed for endometrial samples collected on day 12 of pregnancy and the estrous cycle (LIMMA).
[truncated: 728 more rows]

## Sheet: Suppl Tab 4
Supplementary Table S4. - DAVID functional annotation clustering results for DEGs detected in endometrial samples collected from gilts receiving 833 ng of E2 / infusion.
[truncated: 556 more rows]

[truncated: 9 more sheets: Suppl Tab 5, Suppl Tab 6, Suppl Tab 7, Suppl Tab 8, Suppl Tab 9, Suppl Tab 10, Suppl Tab 11, Suppl Tab 12, Suppl Tab 13]
